# Supplementary material for: Targeted deletions of large syntenic regions in Arabidopsis thaliana
Source: Proc Natl Acad Sci U S A. 2025 Aug 11;122(33):e2419744122. doi: 10.1073/pnas.2419744122 (PMC12377758; doi:10.1073/pnas.2419744122)
Supplement: Supplementary file 2 — Dataset S01 (XLSX) [file pnas.2419744122.sd01.xlsx]

## Sheet: File_description
"all_blocks" tab	"syntenic_gene_block_counts" tab	"deleted_region_gene_block_count" tab
This tab describes the 514 identified syntenic blocks within the Arabidopsis genome.	This tab lists all syntenic genes within the Arabidopsis genome, the number of syntenic blocks each gene is associated with, paired genes, and provides a description of each gene. For example, AT1G01010 is associated with 2 blocks.	This tab provides information regarding how many syntenic blocks genes within deleted regions (both syntenic and non-syntenic genes) are associated with.

## Sheet: all_blocks
DatasetS1. Descriptions of syntenic blocks in Arabidopsis
Syntenic Block (#)	Chr A (#)	Start A (bp)	Stop A (bp)	Length A (bp)	Genes A (#)	Chr B (#)	Start B (bp)	Stop B (bp)	Length B (bp)	Genes B (#)	Syntenic genes (#)
0	1	3760	40877	37117	7	Chr4	585707	659178	73471	11	5
1	1	50284	97242	46958	14	Chr4	346179	389060	42881	17	5
2	1	132414	204189	71775	25	Chr4	434569	568889	134320	41	13
3	1	205083	290869	85786	26	Chr4	126509	267789	141280	41	10
4	1	219200	261474	42274	12	Chr2	18883540	18914161	30621	9	5
5	1	428902	473272	44370	16	Chr4	656407	733487	77080	21	5
6	1	474516	534542	60026	18	Chr4	785683	872885	87202	23	8
7	1	544796	871175	326379	99	Chr4	886693	1413765	527072	137	31
8	1	877948	931520	53572	19	Chr4	1467865	1604308	136443	32	8
9	1	934055	1043819	109764	33	Chr5	17712433	17843190	130757	31	17
10	1	958759	1105988	147229	40	Chr4	14060054	14193968	133914	33	9
11	1	1050832	1205664	154832	38	Chr5	17386043	17693187	307144	74	16
12	1	1155116	1209853	54737	15	Chr3	8255156	8374708	119552	31	6
13	1	1209006	1333426	124420	33	Chr2	14041297	14175561	134264	39	16
14	1	1331857	1448448	116591	36	Chr2	13857941	14013246	155305	41	9
15	1	1457172	1789502	332330	95	Chr2	13401318	13829135	427817	118	34
16	1	1824548	2049186	224638	71	Chr2	13119047	13386116	267069	73	22
17	1	2073882	2097488	23606	9	Chr2	13011259	13049106	37847	11	6
18	1	2135930	2212316	76386	27	Chr2	12776601	12907434	130833	29	12
19	1	2223889	2421746	197857	66	Chr2	12275719	12711347	435628	115	26
20	1	2359817	2421746	61929	22	Chr5	24035687	24146663	110976	35	7
21	1	2477413	2555074	77661	20	Chr2	12006371	12129879	123508	22	7
22	1	3009109	3047393	38284	15	Chr1	21198402	21265559	67157	15	5
23	1	3086333	3137430	51097	19	Chr1	21316851	21430827	113976	31	10
24	1	3230716	3283444	52728	14	Chr1	21620497	21688209	67712	10	6
25	1	3326160	3396806	70646	22	Chr1	21859768	21937763	77995	20	5
26	1	3393595	3477756	84161	23	Chr1	21950738	22116648	165910	33	6
27	1	3535787	3769706	233919	63	Chr1	22334754	22606216	271462	80	22
28	1	3834762	3946457	111695	38	Chr1	22746629	22893829	147200	29	8
29	1	3999237	4358120	358883	101	Chr1	22994640	23429384	434744	105	34
30	1	4390036	4480271	90235	26	Chr3	9551812	9805398	253586	67	14
31	1	4509252	4618180	108928	26	Chr3	9308942	9516585	207643	50	12
32	1	4739999	4814543	74544	20	Chr1	9149003	9244650	95647	30	6
33	1	4739999	4824218	84219	23	Chr2	970401	1065094	94693	28	10
34	1	4843463	4933405	89942	30	Chr2	763173	935975	172802	38	14
35	1	4990028	5068466	78438	20	Chr2	385374	509154	123780	29	11
36	1	5112415	5164917	52502	14	Chr2	216980	331848	114868	30	7
37	1	5171215	5203950	32735	12	Chr2	80179	151691	71512	22	7
38	1	5274368	5501018	226650	74	Chr1	30130218	30403466	273248	89	28
39	1	5508563	5791534	282971	86	Chr1	29607840	29993658	385818	102	38
40	1	5807308	5876375	69067	24	Chr1	29486659	29557482	70823	22	10
41	1	5891375	6056572	165197	41	Chr1	27217679	27420778	203099	58	20
42	1	6090763	6155596	64833	20	Chr1	27464780	27546360	81580	28	10
43	1	6185032	6319204	134172	40	Chr1	27629266	27741161	111895	31	14
44	1	6331464	6947017	615553	168	Chr1	27760027	28460447	700420	202	62
45	1	6967223	7167933	200710	58	Chr1	28475964	28654536	178572	55	24
46	1	7217812	7504103	286291	69	Chr1	28655914	28953449	297535	75	31
47	1	7619132	7906607	287475	77	Chr1	29085881	29452223	366342	92	32
48	1	7818361	7881103	62742	17	Chr4	5500480	5777157	276677	37	5
49	1	7932908	8058799	125891	28	Chr1	26990777	27190573	199796	53	13
50	1	8006289	8050494	44205	11	Chr4	5993019	6134959	141940	32	5
51	1	8074535	8101220	26685	8	Chr1	26892214	26927639	35425	10	5
52	1	8109882	8569927	460045	137	Chr1	26383789	26854255	470466	126	52
53	1	8529283	8569927	40644	12	Chr1	22044326	22083491	39165	10	5
54	1	8626437	8763433	136996	40	Chr1	25280633	25514226	233593	64	14
55	1	8885210	9042873	157663	36	Chr1	25603842	25791886	188044	41	15
56	1	9067524	9465444	397920	114	Chr1	25889117	26389568	500451	127	27
57	1	9149003	9244650	95647	30	Chr1	4739999	4814543	74544	20	6
58	1	9216103	9272463	56360	15	Chr3	11008233	11077204	68971	13	5
59	1	9259775	9376422	116647	30	Chr2	765280	918554	153274	36	7
60	1	9843084	9973739	130655	30	Chr2	14265679	14322024	56345	20	9
61	1	10110020	10254526	144506	35	Chr2	14356786	14464572	107786	32	10
62	1	10310424	10424116	113692	29	Chr2	14473916	14514306	40390	14	6
63	1	10463532	10619802	156270	31	Chr2	14518719	14576339	57620	22	8
64	1	10855496	11107361	251865	53	Chr2	14673998	14778184	104186	29	14
65	1	11566022	11821681	255659	57	Chr2	14833888	14926025	92137	34	15
66	1	11858251	12073833	215582	46	Chr4	6415287	6567629	152342	32	12
67	1	12147423	12262456	115033	26	Chr4	6259110	6345351	86241	20	7
68	1	12917184	13208058	290874	44	Chr4	5792249	6052184	259935	49	9
69	1	13227324	13470386	243062	18	Chr1	29355219	29410184	54965	10	5
70	1	17009220	17154662	145442	25	Chr5	17206310	17251014	44704	13	7
71	1	17681954	17772806	90852	16	Chr3	5853186	5919458	66272	19	5
72	1	17799551	17976301	176750	44	Chr3	5956601	6171558	214957	70	22
73	1	17981977	18064811	82834	22	Chr3	6211109	6300500	89391	29	8
74	1	18179473	18481271	301798	77	Chr3	6454307	6808374	354067	97	29
75	1	18542236	18992034	449798	111	Chr3	6840448	7315792	475344	128	30
76	1	19041475	19241883	200408	52	Chr3	7323984	7515937	191953	49	16
77	1	19407559	19476152	68593	17	Chr3	5454892	5535880	80988	28	11
78	1	19570298	19713103	142805	45	Chr3	5214279	5376114	161835	49	18
79	1	19756788	20182123	425335	123	Chr3	4707290	5186669	479379	133	43
80	1	20183923	20267293	83370	24	Chr3	4586151	4675950	89799	23	13
81	1	20560406	20833941	273535	73	Chr3	4315418	4547300	231882	65	26
82	1	20864397	20929825	65428	21	Chr3	4184777	4254206	69429	21	5
83	1	20932451	21030454	98003	27	Chr3	4061127	4154495	93368	25	8
84	1	21198402	21265559	67157	15	Chr1	3009109	3047393	38284	15	5
85	1	21316851	21430827	113976	31	Chr1	3086333	3137430	51097	19	10
86	1	21620497	21688209	67712	10	Chr1	3230716	3283444	52728	14	6
87	1	21701286	21853384	152098	29	Chr1	21689115	21853384	164269	32	10
88	1	21859768	21937763	77995	20	Chr1	3326160	3396806	70646	22	5
89	1	21950738	22116648	165910	33	Chr1	3393595	3477756	84161	23	6
90	1	21968227	22195177	226950	43	Chr1	26296945	26533126	236181	56	9
91	1	22044326	22083491	39165	10	Chr1	8529283	8569927	40644	12	5
92	1	22334754	22606216	271462	80	Chr1	3535787	3769706	233919	63	22
93	1	22746629	22893829	147200	29	Chr1	3834762	3946457	111695	38	8
94	1	22868103	23044855	176752	44	Chr4	11625742	11719144	93402	24	8
95	1	23010107	23429384	419277	99	Chr1	4017119	4358120	341001	94	33
96	1	23482193	23602734	120541	36	Chr5	16468726	16532866	64140	18	8
97	1	23667888	23880635	212747	59	Chr5	16538296	16739474	201178	52	19
98	1	23689991	23830002	140011	40	Chr4	6800091	6908256	108165	24	7
99	1	23890981	24033639	142658	35	Chr4	12376751	12533664	156913	44	9
100	1	23952166	24033639	81473	24	Chr5	16769032	16818922	49890	18	6
101	1	24574344	24807405	233061	54	Chr5	14840143	15063327	223184	48	13
102	1	24849716	24961255	111539	30	Chr5	15102239	15271140	168901	32	7
103	1	25280633	25514226	233593	64	Chr1	8626437	8763433	136996	40	14
104	1	25603842	25791886	188044	41	Chr1	8885210	9042873	157663	36	15
105	1	25793498	25881500	88002	18	Chr3	9308942	9397506	88564	17	5
106	1	25889117	26389568	500451	127	Chr1	9067524	9465444	397920	114	27
107	1	25957843	26035301	77458	20	Chr2	1104525	1139809	35284	8	5
108	1	26112054	26158906	46852	14	Chr3	11008233	11051153	42920	9	5
109	1	26296945	26533126	236181	56	Chr1	21968227	22195177	226950	43	9
110	1	26383789	26854255	470466	126	Chr1	8109882	8569927	460045	137	51
111	1	26728170	26815529	87359	25	Chr2	149192	229237	80045	24	5
112	1	26892214	26927639	35425	10	Chr1	8074535	8101220	26685	8	5
113	1	26990777	27190573	199796	53	Chr1	7932908	8058799	125891	28	13
114	1	27217679	27420778	203099	58	Chr1	5891375	6056572	165197	41	20
115	1	27361223	27396533	35310	11	Chr5	23063870	23097948	34078	10	5
116	1	27464780	27546360	81580	28	Chr1	6090763	6155596	64833	20	10
117	1	27629266	27741161	111895	31	Chr1	6185032	6319204	134172	40	14
118	1	27760027	28460447	700420	202	Chr1	6331464	6947017	615553	168	62
119	1	28214405	28407022	192617	45	Chr4	17120209	17278447	158238	43	8
120	1	28244463	28419231	174768	40	Chr4	18176162	18271857	95695	26	6
121	1	28255552	28301890	46338	12	Chr4	16500506	16532498	31992	9	5
122	1	28276440	28383714	107274	22	Chr2	7833902	7913695	79793	19	5
123	1	28475964	28654536	178572	55	Chr1	6967223	7167933	200710	58	24
124	1	28655914	28953449	297535	75	Chr1	7217812	7504103	286291	69	31
125	1	29023961	29100981	77020	20	Chr5	25526887	25628257	101370	26	5
126	1	29085881	29452223	366342	92	Chr1	7619132	7906607	287475	77	32
127	1	29292497	29427181	134684	34	Chr4	5433760	5777157	343397	46	6
128	1	29355219	29410184	54965	10	Chr1	13227324	13470386	243062	18	5
129	1	29486659	29557482	70823	22	Chr1	5807308	5876375	69067	24	10
130	1	29607840	29993658	385818	102	Chr1	5508563	5791534	282971	86	37
131	1	29716639	29812186	95547	25	Chr3	4030596	4154495	123899	35	6
132	1	30130218	30403466	273248	89	Chr1	5274368	5501018	226650	74	28
133	2	80179	151691	71512	22	Chr1	5171215	5203950	32735	12	6
134	2	149192	229237	80045	24	Chr1	26728170	26815529	87359	25	5
135	2	216980	331848	114868	30	Chr1	5112415	5164917	52502	14	7
136	2	385374	509154	123780	29	Chr1	4990028	5068466	78438	20	11
137	2	763173	935975	172802	38	Chr1	4843463	4933405	89942	30	14
138	2	765280	918554	153274	36	Chr1	9259775	9376422	116647	30	7
139	2	970401	1065094	94693	28	Chr1	4739999	4824218	84219	23	10
140	2	1104525	1139809	35284	8	Chr1	25957843	26035301	77458	20	5
141	2	3187088	3503476	316388	96	ChrM	16844	333105	316261	115	53
142	2	6758817	6920319	161502	29	Chr4	16279795	16349858	70063	20	5
143	2	6987367	7325374	338007	68	Chr4	16434547	16714316	279769	79	25
144	2	7160007	7266105	106098	22	Chr4	18036116	18148853	112737	35	6
145	2	7430863	8084872	654009	164	Chr4	16749142	17344628	595486	170	65
146	2	7827189	7925766	98577	26	Chr5	26469050	26547752	78702	26	6
147	2	7833902	7913695	79793	19	Chr1	28276440	28383714	107274	22	5
148	2	7833902	7925766	91864	24	Chr3	18918122	19019173	101051	32	7
149	2	8086860	8348431	261571	62	Chr4	14665802	14868486	202684	46	19
150	2	8086860	8227268	140408	35	Chr5	23231208	23400300	169092	43	8
151	2	8372947	8573762	200815	55	Chr4	14352338	14608379	256041	82	18
152	2	8647813	8813251	165438	41	Chr4	14111204	14257735	146531	41	13
153	2	8842300	8992798	150498	54	Chr4	13971552	14086372	114820	44	15
154	2	9036983	9291392	254409	78	Chr4	18072240	18303435	231195	71	35
155	2	9341498	9544778	203280	60	Chr4	18365229	18584524	219295	75	19
156	2	9569327	9769766	200439	47	Chr4	17683225	17883398	200173	50	19
157	2	9810785	9938716	127931	35	Chr5	26809135	26914906	105771	30	9
158	2	9844411	9917130	72719	19	Chr4	17527789	17606941	79152	24	6
159	2	10014256	10072788	58532	17	Chr4	17479173	17525052	45879	16	6
160	2	10135859	10197610	61751	13	Chr4	14879029	14925075	46046	12	5
161	2	10206835	10246715	39880	12	Chr4	14935760	14992855	57095	22	8
162	2	10262752	10487571	224819	60	Chr4	15015506	15333321	317815	93	23
163	2	10516880	10845343	328463	78	Chr4	15349121	15611867	262746	71	22
164	2	10860950	10902641	41691	11	Chr4	15636550	15694958	58408	16	6
165	2	12006371	12129879	123508	22	Chr1	2477413	2555074	77661	20	7
166	2	12249835	12329954	80119	19	Chr5	24035687	24146663	110976	35	6
167	2	12265167	12484075	218908	44	Chr2	15700550	15794779	94229	25	6
168	2	12275719	12711347	435628	115	Chr1	2223889	2421746	197857	66	26
169	2	12776601	12907434	130833	29	Chr1	2135930	2212316	76386	27	12
170	2	13011259	13049106	37847	11	Chr1	2073882	2097488	23606	9	6
171	2	13119047	13386116	267069	73	Chr1	1824548	2049186	224638	71	22
172	2	13401318	13829135	427817	118	Chr1	1457172	1789502	332330	95	34
173	2	13857941	14013246	155305	41	Chr1	1331857	1448448	116591	36	9
174	2	14041297	14175561	134264	39	Chr1	1209006	1333426	124420	33	16
175	2	14265679	14322024	56345	20	Chr1	9843084	9973739	130655	30	9
176	2	14356786	14464572	107786	32	Chr1	10110020	10254526	144506	35	10
177	2	14473916	14514306	40390	14	Chr1	10310424	10424116	113692	29	6
178	2	14518719	14576339	57620	22	Chr1	10463532	10619802	156270	31	8
179	2	14673998	14778184	104186	29	Chr1	10855496	11107361	251865	53	14
180	2	14833888	14926025	92137	34	Chr1	11566022	11821681	255659	57	14
181	2	15056753	15897452	840699	227	Chr3	19412343	20037874	625531	186	57
182	2	15059859	15171159	111300	31	Chr3	3623757	3700971	77214	20	6
183	2	15231409	15350088	118679	28	Chr5	915650	1006373	90723	19	7
184	2	15694300	15800539	106239	30	Chr5	526592	586855	60263	19	8
185	2	15700550	15789812	89262	24	Chr2	12265167	12433482	168315	35	5
186	2	15870258	15946775	76517	19	Chr5	23783275	23834457	51182	14	7
187	2	15872972	16057874	184902	42	Chr5	10638	198465	187827	51	14
188	2	15945278	16068181	122903	27	Chr3	3456009	3534393	78384	26	5
189	2	16044175	16074752	30577	9	Chr2	16816818	16912444	95626	26	5
190	2	16375055	16660267	285212	79	Chr3	20359076	20705115	346039	93	26
191	2	16700649	16919623	218974	61	Chr3	20717530	20893343	175813	51	19
192	2	16748159	16850357	102198	29	Chr3	3456009	3518193	62184	21	5
193	2	16816818	16912444	95626	26	Chr2	16044175	16074752	30577	9	5
194	2	16829030	16865375	36345	11	Chr5	1592013	1622214	30201	11	5
195	2	16945215	17097368	152153	44	Chr3	20892309	20993446	101137	35	12
196	2	17105097	17165667	60570	23	Chr3	21007053	21075873	68820	24	9
197	2	17173627	17362939	189312	54	Chr3	21080957	21231672	150715	45	13
198	2	17410962	17477076	66114	16	Chr3	21243615	21309193	65578	16	9
199	2	17507556	17630657	123101	40	Chr3	21399766	21507606	107840	31	18
200	2	17688196	17837187	148991	41	Chr3	21609307	21759918	150611	45	13
201	2	17868597	17921455	52858	15	Chr3	21797524	21857847	60323	13	6
202	2	18096255	18468551	372296	126	Chr3	22029101	22284414	255313	65	35
203	2	18511719	18772229	260510	66	Chr3	22306806	22513184	206378	57	22
204	2	18773541	18911744	138203	42	Chr3	22594074	22735113	141039	47	13
205	2	18878674	18918569	39895	11	Chr4	155207	224862	69655	15	6
206	2	18883540	18914161	30621	9	Chr1	219200	261474	42274	12	5
207	2	18948317	19056830	108513	36	Chr3	22760541	22838803	78262	22	12
208	2	19104993	19512617	407624	109	Chr3	22888171	23186602	298431	90	34
209	2	19529854	19580383	50529	18	Chr3	23190428	23244273	53845	18	9
210	3	1798	171379	169581	62	Chr5	4784058	5036614	252556	74	21
211	3	194853	278386	83533	31	Chr5	4605173	4762382	157209	51	16
212	3	364138	543168	179030	55	Chr5	5037242	5269912	232670	70	29
213	3	562164	1074031	511867	162	Chr5	5306981	6056407	749426	217	59
214	3	1215812	1280942	65130	22	Chr5	10454541	10723702	269161	20	7
215	3	1318096	1367508	49412	17	Chr5	10030493	10281880	251387	16	7
216	3	1378684	1415564	36880	10	Chr5	9541287	9600866	59579	11	5
217	3	1430682	1571037	140355	38	Chr5	9629254	9789094	159840	36	12
218	3	1612860	1642227	29367	11	Chr5	9830396	9960219	129823	20	6
219	3	1649258	1785334	136076	42	Chr5	9243851	9525410	281559	63	16
220	3	1795514	1949528	154014	48	Chr5	6160515	6516162	355647	92	24
221	3	2062833	2189296	126463	38	Chr5	19871341	20068311	196970	44	12
222	3	2252092	2306471	54379	15	Chr5	19727279	19772686	45407	14	6
223	3	2395121	2467033	71912	25	Chr5	19541283	19619246	77963	26	6
224	3	2746014	2838100	92086	29	Chr5	22740	116386	93646	25	7
225	3	2879534	3022832	143298	48	Chr5	483445	813133	329688	106	25
226	3	3029902	3078907	49005	15	Chr5	866795	960760	93965	26	7
227	3	3157618	3770290	612672	191	Chr5	1099271	2027834	928563	272	62
228	3	3331599	3385608	54009	17	Chr3	20962563	21023756	61193	19	5
229	3	3450988	3518193	67205	22	Chr3	20740908	20819517	78609	23	5
230	3	3456009	3534393	78384	26	Chr2	15945278	16068181	122903	27	5
231	3	3456009	3518193	62184	21	Chr2	16748159	16850357	102198	29	5
232	3	3623757	3700971	77214	20	Chr2	15059859	15171159	111300	31	6
233	3	3834465	3925262	90797	32	Chr5	2046863	2169133	122270	35	8
234	3	4030596	4154495	123899	35	Chr1	29716639	29812186	95547	25	6
235	3	4061127	4154495	93368	25	Chr1	20932451	21030454	98003	27	8
236	3	4184777	4254206	69429	21	Chr1	20864397	20929825	65428	21	5
237	3	4315418	4547300	231882	65	Chr1	20560406	20833941	273535	73	26
238	3	4586151	4675950	89799	23	Chr1	20183923	20267293	83370	24	13
239	3	4707290	5186669	479379	133	Chr1	19756788	20182123	425335	123	43
240	3	5214279	5376114	161835	49	Chr1	19570298	19713103	142805	45	18
241	3	5454892	5535880	80988	28	Chr1	19407559	19476152	68593	17	11
242	3	5617112	5795699	178587	55	Chr4	8964912	9203975	239063	72	16
243	3	5853186	5919458	66272	19	Chr1	17681954	17772806	90852	16	5
244	3	5956601	6171558	214957	70	Chr1	17799551	17976301	176750	44	22
245	3	6211109	6300500	89391	29	Chr1	17981977	18064811	82834	22	8
246	3	6454307	6808374	354067	97	Chr1	18179473	18481271	301798	77	29
247	3	6840448	7315792	475344	128	Chr1	18542236	18992034	449798	111	30
248	3	7323984	7499011	175027	47	Chr1	19041475	19203224	161749	46	14
249	3	7557567	7626654	69087	23	Chr4	8814868	8926236	111368	29	9
250	3	7792819	7877857	85038	20	Chr4	8566259	8650212	83953	25	8
251	3	7951110	8209181	258071	72	Chr4	8334391	8530105	195714	54	22
252	3	8033200	8135667	102467	24	Chr3	23370575	23418405	47830	18	7
253	3	8255156	8374708	119552	31	Chr1	1155116	1209853	54737	15	6
254	3	8316436	8621755	305319	66	Chr4	8002129	8278810	276681	80	23
255	3	8647028	8777306	130278	36	Chr4	7869896	7966012	96116	22	5
256	3	8799138	8902638	103500	18	Chr4	7758610	7864650	106040	20	6
257	3	8980695	9065871	85176	21	Chr4	7655133	7682414	27281	10	6
258	3	9126872	9220836	93964	31	Chr4	7550576	7628376	77800	19	5
259	3	9308942	9516585	207643	50	Chr1	4509252	4618180	108928	26	12
260	3	9308942	9397506	88564	17	Chr1	25793498	25881500	88002	18	5
261	3	9551812	9805398	253586	67	Chr1	4390036	4480271	90235	26	14
262	3	9881128	10161994	280866	76	Chr5	16241285	16459198	217913	64	26
263	3	10210597	10280213	69616	18	Chr5	16131034	16239470	108436	23	5
264	3	10791772	10977370	185598	29	Chr5	15901740	15972056	70316	18	6
265	3	11008233	11077204	68971	13	Chr1	9216103	9272463	56360	15	5
266	3	11008233	11051153	42920	9	Chr1	26112054	26158906	46852	14	5
267	3	11008233	11151322	143089	21	Chr5	15775302	15894424	119122	31	6
268	3	14954587	15645446	690859	61	Chr5	7002453	7166904	164451	37	11
269	3	15869115	16024487	155372	29	Chr5	7303798	7410038	106240	35	8
270	3	16374617	16468845	94228	18	Chr5	7631103	7690481	59378	16	5
271	3	16628704	16753190	124486	30	Chr5	24228178	24282157	53979	22	7
272	3	16883390	17088497	205107	52	Chr5	24015726	24146663	130937	38	14
273	3	17026658	17187812	161154	37	Chr5	23911151	24007689	96538	33	11
274	3	17222027	17429555	207528	52	Chr5	23697996	23913244	215248	67	15
275	3	17453671	17541035	87364	24	Chr5	25021388	25080858	59470	17	7
276	3	17581353	17712631	131278	30	Chr5	25092929	25194845	101916	26	7
277	3	17908482	17968452	59970	17	Chr5	25333485	25381124	47639	19	5
278	3	17975104	18074296	99192	24	Chr5	25408987	25465057	56070	18	8
279	3	18038825	18168047	129222	32	Chr5	7933366	8065081	131715	37	10
280	3	18291428	18375719	84291	27	Chr5	8320969	8443756	122787	32	11
281	3	18422768	18481722	58954	18	Chr5	26316418	26369574	53156	16	10
282	3	18482383	18580594	98211	29	Chr5	26824454	26969306	144852	44	18
283	3	18617672	18856811	239139	52	Chr5	26625155	26819972	194817	56	16
284	3	18882444	19032746	150302	50	Chr5	26437445	26573194	135749	46	17
285	3	18918122	19019173	101051	32	Chr2	7833902	7925766	91864	24	7
286	3	18943155	19019173	76018	22	Chr4	17090031	17205917	115886	28	5
287	3	19412343	20037874	625531	186	Chr2	15056753	15897452	840699	227	57
288	3	20359076	20705115	346039	93	Chr2	16375055	16660267	285212	79	26
289	3	20622668	20681338	58670	17	Chr5	1757268	1807895	50627	18	5
290	3	20717530	20893343	175813	51	Chr2	16700649	16919623	218974	61	19
291	3	20740908	20819517	78609	23	Chr3	3450988	3518193	67205	22	5
292	3	20743529	20800706	57177	15	Chr5	23663400	23719495	56095	19	5
293	3	20892309	20993446	101137	35	Chr2	16945215	17097368	152153	44	12
294	3	20962563	21023756	61193	19	Chr3	3331599	3385608	54009	17	5
295	3	21007053	21075873	68820	24	Chr2	17105097	17165667	60570	23	9
296	3	21080957	21231672	150715	45	Chr2	17173627	17362939	189312	54	13
297	3	21243615	21309193	65578	16	Chr2	17410962	17477076	66114	16	9
298	3	21399766	21507606	107840	31	Chr2	17507556	17630657	123101	40	18
299	3	21609307	21759918	150611	45	Chr2	17688196	17837187	148991	41	13
300	3	21797524	21857847	60323	13	Chr2	17868597	17921455	52858	15	5
301	3	22092448	22284414	191966	51	Chr2	18138477	18468551	330074	109	31
302	3	22306806	22513184	206378	57	Chr2	18511719	18772229	260510	66	22
303	3	22594074	22735113	141039	47	Chr2	18773541	18911744	138203	42	13
304	3	22760541	22838803	78262	22	Chr2	18948317	19056830	108513	36	12
305	3	22888171	23186602	298431	90	Chr2	19104993	19512617	407624	109	34
306	3	23190428	23244273	53845	18	Chr2	19529854	19580383	50529	18	9
307	3	23370575	23418405	47830	18	Chr3	8033200	8135667	102467	24	7
308	4	126509	267789	141280	41	Chr1	205083	290869	85786	26	10
309	4	155207	224862	69655	15	Chr2	18878674	18918569	39895	11	6
310	4	346179	389060	42881	17	Chr1	50284	97242	46958	14	5
311	4	434569	568889	134320	41	Chr1	132414	204189	71775	25	13
312	4	585707	659178	73471	11	Chr1	3760	40877	37117	7	5
313	4	656407	733487	77080	21	Chr1	428902	473272	44370	16	5
314	4	785683	872885	87202	23	Chr1	474516	534542	60026	18	8
315	4	886693	1413765	527072	137	Chr1	544796	871175	326379	99	31
316	4	1467865	1604308	136443	32	Chr1	877948	931520	53572	19	8
317	4	1772114	2487779	715665	80	Chr4	11549340	11775782	226442	65	19
318	4	2563953	2760634	196681	48	Chr4	11256663	11469666	213003	54	16
319	4	5433760	5777157	343397	46	Chr1	29292497	29427181	134684	34	6
320	4	5500480	5777157	276677	37	Chr1	7818361	7881103	62742	17	5
321	4	5792249	6052184	259935	49	Chr1	12917184	13208058	290874	44	9
322	4	5993019	6134959	141940	32	Chr1	8006289	8050494	44205	11	5
323	4	6259110	6345351	86241	20	Chr1	12147423	12262456	115033	26	7
324	4	6415287	6567629	152342	32	Chr1	11858251	12073833	215582	46	12
325	4	6574472	6981548	407076	92	Chr4	12162004	12539387	377383	102	25
326	4	6800091	6908256	108165	24	Chr1	23689991	23830002	140011	40	7
327	4	7071955	7396056	324101	75	Chr4	11860969	12078622	217653	56	24
328	4	7550576	7628376	77800	19	Chr3	9126872	9220836	93964	31	5
329	4	7655133	7682414	27281	10	Chr3	8980695	9065871	85176	21	6
330	4	7758610	7864650	106040	20	Chr3	8799138	8902638	103500	18	6
331	4	7869896	7966012	96116	22	Chr3	8647028	8777306	130278	36	5
332	4	8002129	8278810	276681	80	Chr3	8316436	8621755	305319	66	22
333	4	8334391	8530105	195714	54	Chr3	7951110	8209181	258071	72	22
334	4	8566259	8650212	83953	25	Chr3	7792819	7877857	85038	20	8
335	4	8814868	8926236	111368	29	Chr3	7557567	7626654	69087	23	9
336	4	8964912	9203975	239063	72	Chr3	5617112	5795699	178587	55	16
337	4	9057466	9137134	79668	22	Chr5	19940783	19994516	53733	16	7
338	4	9655884	10027280	371396	93	Chr5	18877192	19307849	430657	122	42
339	4	9862660	9923850	61190	14	Chr5	5467534	5538026	70492	18	5
340	4	10035715	10062691	26976	7	Chr5	18801403	18834409	33006	10	5
341	4	10115385	10203361	87976	25	Chr5	18628095	18746561	118466	34	6
342	4	10238976	10918282	679306	174	Chr5	18003280	18611066	607786	135	49
343	4	11007068	11031765	24697	8	Chr5	17921515	17943174	21659	9	5
344	4	11133309	11229392	96083	28	Chr5	17847998	17917831	69833	18	7
345	4	11256663	11469666	213003	54	Chr4	2563953	2760634	196681	48	16
346	4	11549340	11775782	226442	65	Chr4	1772114	2487779	715665	80	19
347	4	11625742	11719144	93402	24	Chr1	22868103	23044855	176752	44	8
348	4	11860969	12078622	217653	56	Chr4	7071955	7396056	324101	75	24
349	4	12162004	12539387	377383	102	Chr4	6574472	6981548	407076	92	25
350	4	12376751	12533664	156913	44	Chr1	23890981	24033639	142658	35	9
351	4	12749879	12825971	76092	22	Chr5	20436308	20587401	151093	48	6
352	4	12917089	12972404	55315	19	Chr5	20891242	20977378	86136	25	6
353	4	13039312	13108751	69439	23	Chr5	21196974	21357003	160029	51	10
354	4	13116149	13163397	47248	17	Chr5	23218392	23366802	148410	40	8
355	4	13214098	13317414	103316	30	Chr5	22893243	23099368	206125	59	13
356	4	13326853	13429877	103024	33	Chr5	22637612	22850331	212719	56	20
357	4	13445265	13727107	281842	82	Chr5	21991183	22503658	512475	146	37
358	4	13971552	14086372	114820	44	Chr2	8842300	8992798	150498	54	15
359	4	14060054	14193968	133914	33	Chr1	958759	1105988	147229	40	9
360	4	14111204	14257735	146531	41	Chr2	8647813	8813251	165438	41	12
361	4	14352338	14608379	256041	82	Chr2	8372947	8573762	200815	55	18
362	4	14403621	14482626	79005	27	Chr5	22904851	22926728	21877	6	5
363	4	14611225	14691519	80294	18	Chr5	23109729	23203105	93376	18	5
364	4	14665802	14868486	202684	46	Chr2	8086860	8348431	261571	62	19
365	4	14754528	14871851	117323	26	Chr5	23212690	23406008	193318	50	10
366	4	14879029	14925075	46046	12	Chr2	10135859	10197610	61751	13	5
367	4	14935760	14992855	57095	22	Chr2	10206835	10246715	39880	12	8
368	4	15015506	15333321	317815	93	Chr2	10262752	10487571	224819	60	23
369	4	15349121	15611867	262746	71	Chr2	10516880	10845343	328463	78	22
370	4	15385454	15527651	142197	39	Chr5	3434030	3547844	113814	27	5
371	4	15636550	15694958	58408	16	Chr2	10860950	10902641	41691	11	6
372	4	16279795	16349858	70063	20	Chr2	6758817	6920319	161502	29	5
373	4	16434547	16714316	279769	79	Chr2	6987367	7325374	338007	68	25
374	4	16500506	16532498	31992	9	Chr1	28255552	28301890	46338	12	5
375	4	16568223	16686419	118196	36	Chr4	18034596	18148853	114257	36	9
376	4	16749142	17344628	595486	170	Chr2	7430863	8084872	654009	164	65
377	4	17045084	17226507	181423	44	Chr5	26453648	26547752	94104	31	9
378	4	17090031	17205917	115886	28	Chr3	18943155	19019173	76018	22	5
379	4	17120209	17278447	158238	43	Chr1	28214405	28407022	192617	45	8
380	4	17379631	17423844	44213	9	Chr5	26772726	26824181	51455	16	5
381	4	17479173	17525052	45879	16	Chr2	10014256	10072788	58532	17	6
382	4	17527789	17606941	79152	24	Chr2	9844411	9917130	72719	19	6
383	4	17631704	17671992	40288	9	Chr5	26894896	26932529	37633	10	5
384	4	17683225	17883398	200173	50	Chr2	9569327	9769766	200439	47	19
385	4	18034596	18148853	114257	36	Chr4	16568223	16686419	118196	36	9
386	4	18036116	18148853	112737	35	Chr2	7160007	7266105	106098	22	6
387	4	18072240	18303435	231195	71	Chr2	9036983	9291392	254409	78	35
388	4	18176162	18271857	95695	26	Chr1	28244463	28419231	174768	40	6
389	4	18365229	18584524	219295	75	Chr2	9341498	9544778	203280	60	19
390	5	10638	198465	187827	51	Chr2	15872972	16057874	184902	42	14
391	5	10638	78294	67656	19	Chr5	23783275	23829603	46328	13	5
392	5	22740	116386	93646	25	Chr3	2746014	2838100	92086	29	7
393	5	483445	813133	329688	106	Chr3	2879534	3022832	143298	48	25
394	5	526592	586855	60263	19	Chr2	15694300	15800539	106239	30	8
395	5	866795	960760	93965	26	Chr3	3029902	3078907	49005	15	7
396	5	915650	1006373	90723	19	Chr2	15231409	15350088	118679	28	7
397	5	1099271	2027834	928563	272	Chr3	3157618	3770290	612672	191	62
398	5	1592013	1622214	30201	11	Chr2	16829030	16865375	36345	11	5
399	5	1757268	1807895	50627	18	Chr3	20622668	20681338	58670	17	5
400	5	2048243	2169133	120890	34	Chr3	3827016	3925262	98246	32	8
401	5	2196743	2217983	21240	9	Chr5	23597092	23665182	68090	19	5
402	5	2252237	2298491	46254	10	Chr5	24879001	24948225	69224	18	5
403	5	2299996	2409066	109070	37	Chr5	24758507	24863729	105222	35	13
404	5	2410703	2519493	108790	26	Chr5	24620456	24736711	116255	33	14
405	5	2563684	2585613	21929	10	Chr5	24535570	24589369	53799	16	5
406	5	2636204	2726970	90766	29	Chr5	7749391	7926499	177108	45	16
407	5	2845824	2905610	59786	24	Chr5	25513038	25643902	130864	34	9
408	5	2920893	2985352	64459	23	Chr5	25686434	25764081	77647	24	9
409	5	2996109	3131452	135343	40	Chr5	25801794	25944114	142320	43	16
410	5	3143723	3224674	80951	25	Chr5	25955497	26052585	97088	28	13
411	5	3255674	3342877	87203	24	Chr5	26080501	26238904	158403	43	13
412	5	3347511	3470086	122575	42	Chr5	8512076	8688231	176155	39	11
413	5	3434030	3547844	113814	27	Chr4	15385454	15527651	142197	39	5
414	5	3510408	3581617	71209	17	Chr5	8736208	8824332	88124	20	6
415	5	3727789	3813044	85255	25	Chr5	8986976	9113325	126349	29	6
416	5	3898182	4000545	102363	29	Chr5	6547945	6588771	40826	14	5
417	5	4605173	4762382	157209	51	Chr3	194853	278386	83533	31	16
418	5	4784058	5036614	252556	74	Chr3	1798	171379	169581	62	21
419	5	4871820	4938689	66869	17	Chr5	15911543	16006428	94885	26	5
420	5	5037242	5269912	232670	70	Chr3	364138	543168	179030	55	29
421	5	5306981	6056407	749426	217	Chr3	562164	1074031	511867	162	58
422	5	5467534	5538026	70492	18	Chr4	9862660	9923850	61190	14	5
423	5	6160515	6516162	355647	92	Chr3	1795514	1949528	154014	48	24
424	5	6547945	6588771	40826	14	Chr5	3898182	4000545	102363	29	5
425	5	7002453	7166904	164451	37	Chr3	14954587	15645446	690859	61	11
426	5	7303798	7410038	106240	35	Chr3	15869115	16024487	155372	29	8
427	5	7631103	7690481	59378	16	Chr3	16374617	16468845	94228	18	5
428	5	7749391	7926499	177108	45	Chr5	2636204	2726970	90766	29	16
429	5	7933366	8065081	131715	37	Chr3	18038825	18168047	129222	32	10
430	5	8320969	8443756	122787	32	Chr3	18291428	18375719	84291	27	11
431	5	8512076	8688231	176155	39	Chr5	3347511	3470086	122575	42	11
432	5	8736208	8824332	88124	20	Chr5	3510408	3581617	71209	17	6
433	5	8986976	9113325	126349	29	Chr5	3727789	3813044	85255	25	6
434	5	9243851	9525410	281559	63	Chr3	1649258	1785334	136076	42	16
435	5	9541287	9600866	59579	11	Chr3	1378684	1415564	36880	10	5
436	5	9629254	9789094	159840	36	Chr3	1430682	1571037	140355	38	12
437	5	9830396	9960219	129823	20	Chr3	1612860	1642227	29367	11	6
438	5	10030493	10281880	251387	16	Chr3	1318096	1367508	49412	17	7
439	5	10454541	10723702	269161	20	Chr3	1215812	1280942	65130	22	7
440	5	14401491	14437549	36058	8	Chr5	14460790	14496849	36059	8	8
441	5	14460790	14496849	36059	8	Chr5	14401491	14437549	36058	8	8
442	5	14866328	15063327	196999	41	Chr1	24596194	24807405	211211	47	12
443	5	15102239	15271140	168901	32	Chr1	24849716	24961255	111539	30	7
444	5	15775302	15883884	108582	28	Chr3	11005791	11151322	145531	23	6
445	5	15901740	15972056	70316	18	Chr3	10791772	10977370	185598	29	6
446	5	15911543	16006428	94885	26	Chr5	4871820	4938689	66869	17	5
447	5	16131034	16239470	108436	23	Chr3	10210597	10280213	69616	18	5
448	5	16241285	16459198	217913	64	Chr3	9881128	10161994	280866	76	26
449	5	16468726	16506970	38244	12	Chr1	23482193	23558403	76210	21	5
450	5	16538296	16739474	201178	52	Chr1	23667888	23880635	212747	59	19
451	5	16769032	16818922	49890	18	Chr1	23952166	24033639	81473	24	6
452	5	17206310	17251014	44704	13	Chr1	17009220	17154662	145442	25	7
453	5	17386043	17693187	307144	74	Chr1	1050832	1205664	154832	38	16
454	5	17712433	17843190	130757	31	Chr1	934055	1043819	109764	33	17
455	5	17847998	17917831	69833	18	Chr4	11133309	11229392	96083	28	7
456	5	17921515	17943174	21659	9	Chr4	11007068	11031765	24697	8	5
457	5	18003280	18611066	607786	135	Chr4	10238976	10918282	679306	174	49
458	5	18628095	18746561	118466	34	Chr4	10115385	10203361	87976	25	6
459	5	18801403	18834409	33006	10	Chr4	10035715	10062691	26976	7	5
460	5	18877192	19307849	430657	122	Chr4	9655884	10027280	371396	93	42
461	5	19541283	19619246	77963	26	Chr3	2395121	2467033	71912	25	6
462	5	19727279	19772686	45407	14	Chr3	2252092	2306471	54379	15	6
463	5	19871341	20068311	196970	44	Chr3	2062833	2189296	126463	38	11
464	5	19940783	19994516	53733	16	Chr4	9057466	9137134	79668	22	7
465	5	20436308	20587401	151093	48	Chr4	12749879	12825971	76092	22	6
466	5	20567386	20594259	26873	13	Chr5	20600727	20627601	26874	11	10
467	5	20600727	20627601	26874	11	Chr5	20567386	20594259	26873	13	10
468	5	20891242	20977378	86136	25	Chr4	12917089	12972404	55315	19	6
469	5	21196974	21357003	160029	51	Chr4	13039312	13108751	69439	23	10
470	5	21991183	22503658	512475	146	Chr4	13445265	13727107	281842	82	37
471	5	22637612	22850331	212719	56	Chr4	13326853	13429877	103024	33	20
472	5	22893243	23099368	206125	59	Chr4	13214098	13317414	103316	30	13
473	5	22904851	22926728	21877	6	Chr4	14403621	14482626	79005	27	5
474	5	23063870	23097948	34078	10	Chr1	27361223	27396533	35310	11	5
475	5	23109729	23203105	93376	18	Chr4	14611225	14691519	80294	18	5
476	5	23212690	23406008	193318	50	Chr4	14754528	14871851	117323	26	10
477	5	23218392	23366802	148410	40	Chr4	13116149	13163397	47248	17	8
478	5	23231208	23400300	169092	43	Chr2	8086860	8227268	140408	35	8
479	5	23597092	23665182	68090	19	Chr5	2196743	2217983	21240	9	5
480	5	23663400	23719495	56095	19	Chr3	20743529	20800706	57177	15	5
481	5	23697996	23913244	215248	67	Chr3	17222027	17429555	207528	52	15
482	5	23783275	23834457	51182	14	Chr2	15870258	15946775	76517	19	7
483	5	23783275	23829603	46328	13	Chr5	10638	78294	67656	19	5
484	5	23911151	24007689	96538	33	Chr3	17026658	17187812	161154	37	11
485	5	24015726	24146663	130937	38	Chr3	16883390	17088497	205107	52	14
486	5	24035687	24146663	110976	35	Chr1	2359817	2421746	61929	22	7
487	5	24035687	24146663	110976	35	Chr2	12249835	12329954	80119	19	6
488	5	24228178	24282157	53979	22	Chr3	16628704	16753190	124486	30	7
489	5	24535570	24589369	53799	16	Chr5	2563684	2585613	21929	10	5
490	5	24620456	24736711	116255	33	Chr5	2410703	2519493	108790	26	14
491	5	24758507	24863729	105222	35	Chr5	2299996	2409066	109070	37	13
492	5	24879001	24948225	69224	18	Chr5	2252237	2298491	46254	10	5
493	5	25021388	25080858	59470	17	Chr3	17453671	17541035	87364	24	7
494	5	25333485	25381124	47639	19	Chr3	17908482	17968452	59970	17	5
495	5	25408987	25465057	56070	18	Chr3	17975104	18074296	99192	24	7
496	5	25513038	25643902	130864	34	Chr5	2845824	2905610	59786	24	9
497	5	25526887	25628257	101370	26	Chr1	29023961	29100981	77020	20	5
498	5	25686434	25764081	77647	24	Chr5	2920893	2985352	64459	23	9
499	5	25801794	25944114	142320	43	Chr5	2996109	3131452	135343	40	16
500	5	25955497	26052585	97088	28	Chr5	3143723	3224674	80951	25	13
501	5	26080501	26238904	158403	43	Chr5	3255674	3342877	87203	24	12
502	5	26316418	26369574	53156	16	Chr3	18422768	18481722	58954	18	10
503	5	26437445	26573194	135749	46	Chr3	18882444	19032746	150302	50	17
504	5	26453648	26547752	94104	31	Chr4	17045084	17226507	181423	44	9
505	5	26469050	26547752	78702	26	Chr2	7827189	7925766	98577	26	6
506	5	26625155	26819972	194817	56	Chr3	18617672	18856811	239139	52	16
507	5	26772726	26824181	51455	16	Chr4	17379631	17423844	44213	9	5
508	5	26809135	26914906	105771	30	Chr2	9810785	9938716	127931	35	9
509	5	26824454	26969306	144852	44	Chr3	18482383	18580594	98211	29	18
510	5	26894896	26932529	37633	10	Chr4	17631704	17671992	40288	9	5
511	C	84337	110436	26099	9	ChrC	123884	154312	30428	8	8
512	C	123884	154312	30428	8	ChrC	84337	110436	26099	9	8
513	M	16844	333105	316261	115	Chr2	3187088	3503476	316388	96	53

## Sheet: syntenic_gene_block_counts
DatasetS1. Syntenic genes in Arabidopsis and the number of blocks each gene is associated with are indicated.
gene_id	blocks	count_in_gene1	count_in_gene2	total_count	paired_genes	Description
AT1G01010.1	['Athal.Athal_block_0', 'Athal.Athal_block_312']	1	1	2	['AT4G01520.1']	Member of the NAC domain containing family of plant specific transcriptional regulators.
AT1G01020.1	['Athal.Athal_block_0', 'Athal.Athal_block_312']	1	1	2	['AT4G01510.1']	ARV1 family protein;(source:Araport11)
AT1G01030.1	['Athal.Athal_block_0', 'Athal.Athal_block_312']	1	1	2	['AT4G01500.1']	Member of the RAV family of DNA binding proteins. Contains B3 domain. Component of transcriptional regulatory complex directing stigma development
AT1G01050.1	['Athal.Athal_block_0', 'Athal.Athal_block_312']	1	1	2	['AT4G01480.1']	Encodes a soluble protein with inorganic pyrophosphatase activity that is highly specific for Mg-inorganic pyrophosphate.
AT1G01070.1	['Athal.Athal_block_0', 'Athal.Athal_block_312']	1	1	2	['AT4G01430.1']	Encodes a plasma membrane-localized amino acid transporter likely involved in amino acid export in the developing seed.
AT1G01100.1	['Athal.Athal_block_1', 'Athal.Athal_block_310']	1	1	2	['AT4G00810.1']	Co-orthologous gene of large ribosomal subunit protein RPP1. Involved in response to bacterium.
AT1G01110.2	['Athal.Athal_block_1', 'Athal.Athal_block_310']	1	1	2	['AT4G00820.1']	Member of IQ67 (CaM binding) domain containing family.
AT1G01160.1	['Athal.Athal_block_1', 'Athal.Athal_block_310']	1	1	2	['AT4G00850.1']	Encodes GRF1-interacting factor 2 (GIF2); a subunit shared by BRM- and SYD-associated SWI/SNF complexes.
AT1G01170.1	['Athal.Athal_block_1', 'Athal.Athal_block_310']	1	1	2	['AT4G00860.1']	ozone-responsive stress-like protein (DUF1138);(source:Araport11)
AT1G01225.1	['Athal.Athal_block_1', 'Athal.Athal_block_310']	1	1	2	['AT4G00905.1']	NC domain-containing protein-like protein;(source:Araport11)
AT1G01340.2	['Athal.Athal_block_2', 'Athal.Athal_block_311']	1	1	2	['AT4G01010.1']	member of Cyclic nucleotide gated channel family; regulated by Bacillus amyloliquefaciens under high calcium stress.
AT1G01350.1	['Athal.Athal_block_2', 'Athal.Athal_block_311']	1	1	2	['AT4G01023.3']	Zinc finger (CCCH-type/C3HC4-type RING finger) family protein;(source:Araport11)
AT1G01360.1	['Athal.Athal_block_2', 'Athal.Athal_block_311']	1	1	2	['AT4G01026.1']	Encodes RCAR1 (regulatory components of ABA receptor). Interacts with and regulates the type 2C protein phosphatases (PP2Cs) ABI1 and ABI2. Functions as abscisic acid sensor. The mRNA is cell-to-cell mobile.
AT1G01380.1	['Athal.Athal_block_2', 'Athal.Athal_block_311']	1	1	2	['AT4G01060.1']	ETC1 is involved in trichome and root hair patterning in Arabidopsis; acts redundantly with TRIPTYCHON and CAPRICE .
AT1G01390.2	['Athal.Athal_block_2', 'Athal.Athal_block_311']	1	1	2	['AT4G01070.2']	Phosphatidylinositol 4-phosphate 5-kinase (PIP5K) enzyme family member.
AT1G01430.1	['Athal.Athal_block_2', 'Athal.Athal_block_311']	1	1	2	['AT4G01080.1']	Encodes a member of the TBL (TRICHOME BIREFRINGENCE-LIKE) gene family containing a plant-specific DUF231 (domain of unknown function) domain. TBL gene family has 46 members; two of which (TBR/AT5G06700 and TBL3/AT5G01360) have been shown to be involved in the synthesis and deposition of secondary wall cellulose, presumably by influencing the esterification state of pectic polymers.Functions as a …
AT1G01440.1	['Athal.Athal_block_2', 'Athal.Athal_block_311']	1	1	2	['AT4G01090.1']	hypothetical protein (DUF3133);(source:Araport11)
AT1G01453.1	['Athal.Athal_block_2', 'Athal.Athal_block_311']	1	1	2	['AT4G01110.1']	Late embryogenesis abundant hydroxyproline-rich glycoprotein family protein;(source:Araport11)
AT1G01460.1	['Athal.Athal_block_2', 'Athal.Athal_block_311']	1	1	2	['AT4G01190.2']	Type I phosphatidylinositol-4-phosphate 5-kinase; subfamily A.
AT1G01520.1	['Athal.Athal_block_2', 'Athal.Athal_block_311']	1	1	2	['AT4G01280.1']	RVE3 is one of eleven homologous MYB-like transcription factors in Arabidopsis and a member of the RVE8 clade. Plays a minor role in clock regulation.
AT1G01540.2	['Athal.Athal_block_2', 'Athal.Athal_block_311']	1	1	2	['AT4G01330.1']	Protein kinase superfamily protein;(source:Araport11)
AT1G01550.1	['Athal.Athal_block_2', 'Athal.Athal_block_311']	1	1	2	['AT4G01360.1']	Encodes a protein with no functionally characterized domains that to prevent the synthesis of a novel substance that moves from the root to the shoot; where it modifies shoot growth by interfering with auxin signaling. Synthesis and delivery of this substance requires neither phloem nor endodermis.
AT1G01560.2	['Athal.Athal_block_2', 'Athal.Athal_block_311']	1	1	2	['AT4G01370.1']	Member of MAP Kinase family. Flg22-induced activation is blocked by AvrRpt2.
AT1G01570.2	['Athal.Athal_block_3', 'Athal.Athal_block_308']	1	1	2	['AT4G00295.1']	transferring glycosyl group transferase (DUF604);(source:Araport11)
AT1G01600.1	['Athal.Athal_block_3', 'Athal.Athal_block_4', 'Athal.Athal_block_206', 'Athal.Athal_block_308']	2	2	4	['AT4G00360.1', 'AT2G45970.1']	Encodes a member of the CYP86A subfamily of cytochrome p450 genes. Expressed significantly at highest level in mature stems and flowers.
AT1G01610.1	['Athal.Athal_block_3', 'Athal.Athal_block_308']	1	1	2	['AT4G00400.1']	bifunctional sn-glycerol-3-phosphate 2-O-acyltransferase/phosphatase. Involved in cutin assembly and is functionally redundant with GPAT8.
AT1G01620.1	['Athal.Athal_block_3', 'Athal.Athal_block_4', 'Athal.Athal_block_206', 'Athal.Athal_block_308']	2	2	4	['AT4G00430.1', 'AT2G45960.3']	a member of the plasma membrane intrinsic protein subfamily PIP1. localizes to the plasma membrane and exhibits water transport activity in Xenopus oocyte. expressed ubiquitously and protein level decreases slightly during leaf development. Involved redundantly with PIP1;1/2/4/5 in hydraulics and carbon fixation; regulates the expression of related genes that affect plant growth and development.
AT1G01695.1	['Athal.Athal_block_3', 'Athal.Athal_block_4', 'Athal.Athal_block_206', 'Athal.Athal_block_308']	2	2	4	['AT4G00440.2', 'AT2G45900.1']	Phosphatidylinositol N-acetyglucosaminlytransferase subunit P-like protein;(source:Araport11)
AT1G01700.1	['Athal.Athal_block_3', 'Athal.Athal_block_4', 'Athal.Athal_block_206', 'Athal.Athal_block_308']	2	2	4	['AT4G00460.2', 'AT2G45890.1']	Encodes a member of KPP-like gene family; homolog of KPP (kinase partner protein) gene in tomato. Also a member of the RopGEF (guanine nucleotide exchange factor) family, containing the novel PRONE domain (plant-specific Rop nucleotide exchanger), which is exclusively active towards members of the Rop subfamily.
AT1G01710.1	['Athal.Athal_block_3', 'Athal.Athal_block_308']	1	1	2	['AT4G00520.2']	acyl-CoA thioesterase II;(source:Araport11)
AT1G01715.1	['Athal.Athal_block_3', 'Athal.Athal_block_308']	1	1	2	['AT4G00525.1']	hypothetical protein;(source:Araport11)
AT1G01725.1	['Athal.Athal_block_3', 'Athal.Athal_block_308']	1	1	2	['AT4G00530.1']	adenylosuccinate synthetase;(source:Araport11)
AT1G01790.1	['Athal.Athal_block_3', 'Athal.Athal_block_308']	1	1	2	['AT4G00630.1']	Encodes a member of the cation/proton antiporters-2 antiporter superfamily; the K efflux antiporter KEA1 that is localized to the chloroplast envelope.
AT1G01660.1	['Athal.Athal_block_4', 'Athal.Athal_block_206']	1	1	2	['AT2G45910.1']	Plant U-box type E3 ubiquitin ligase (PUB).
AT1G02220.1	['Athal.Athal_block_5', 'Athal.Athal_block_313']	1	1	2	['AT4G01520.1']	NAC domain transcription factor which functions as a negative regulator of the TDIF-PXY module and fine-tunes TDIF signaling in vascular development. Controls the balance of xylem formation and cambial cell divisions.
AT1G02305.1	['Athal.Athal_block_5', 'Athal.Athal_block_313']	1	1	2	['AT4G01610.1']	Encodes a capase involved in stress induced cell death.
AT1G02320.1	['Athal.Athal_block_5', 'Athal.Athal_block_313']	1	1	2	['AT4G01630.1']	hypothetical protein;(source:Araport11)
AT1G02350.1	['Athal.Athal_block_5', 'Athal.Athal_block_313']	1	1	2	['AT4G01690.1']	protoporphyrinogen oxidase-like protein;(source:Araport11)
AT1G02360.3	['Athal.Athal_block_5', 'Athal.Athal_block_313']	1	1	2	['AT4G01700.1']	Chitinase family protein;(source:Araport11)
AT1G02370.1	['Athal.Athal_block_6', 'Athal.Athal_block_314']	1	1	2	['AT4G01990.1']	Tetratricopeptide repeat (TPR)-like superfamily protein;(source:Araport11)
AT1G02380.1	['Athal.Athal_block_6', 'Athal.Athal_block_314']	1	1	2	['AT4G01960.1']	transmembrane protein;(source:Araport11)
AT1G02390.1	['Athal.Athal_block_6', 'Athal.Athal_block_314']	1	1	2	['AT4G01950.2']	putative sn-glycerol-3-phosphate 2-O-acyltransferase
AT1G02460.1	['Athal.Athal_block_6', 'Athal.Athal_block_314']	1	1	2	['AT4G01890.1']	Pectin lyase-like superfamily protein;(source:Araport11)
AT1G02470.1	['Athal.Athal_block_6', 'Athal.Athal_block_314']	1	1	2	['AT4G01883.1']	Polyketide cyclase/dehydrase and lipid transport superfamily protein;(source:Araport11)
AT1G02500.1	['Athal.Athal_block_6', 'Athal.Athal_block_314']	1	1	2	['AT4G01850.1']	encodes a S-adenosylmethionine synthetase. SAM1 is regulated by protein S-nitrosylation. The covalent binding of nitric oxide (NO) to the Cys114 residue inhibits the enzyme activity.
AT1G02510.1	['Athal.Athal_block_6', 'Athal.Athal_block_314']	1	1	2	['AT4G01840.1']	Encodes AtTPK4; a member of the Arabidopsis thaliana K+ channel family of AtTPK/KCO proteins. AtTPK4 is targeted to the plasma membrane. In contrast other members of the AtTPK proteins are located in tonoplast. AtTPK4 forms a voltage-independent K+ channel that is blocked by extracellular calcium ions. May form homomeric ion channels in vivo.
AT1G02530.1	['Athal.Athal_block_6', 'Athal.Athal_block_314']	1	1	2	['AT4G01830.1']	P-glycoprotein 12;(source:Araport11)
AT1G02580.1	['Athal.Athal_block_7', 'Athal.Athal_block_315']	1	1	2	['AT4G02020.1']	Encodes the imprinted gene MEA that belongs to Polycomb Repressive Complex 2 (PRC2) and has a SET domain for methyltransferase activity and is involved in the stable transcriptional silencing of target genes. It negatively regulates seed development in the absence of fertilization. Mutations in this locus result in embryo lethality. MEA is imprinted in the endosperm. The maternal allele is expres…
AT1G02610.1	['Athal.Athal_block_7', 'Athal.Athal_block_315']	1	1	2	['AT4G02075.1']	RING/FYVE/PHD zinc finger superfamily protein;(source:Araport11)
AT1G02620.1	['Athal.Athal_block_7', 'Athal.Athal_block_315']	1	1	2	['AT4G02080.1']	Ras-related small GTP-binding family protein;(source:Araport11)
AT1G02650.1	['Athal.Athal_block_7', 'Athal.Athal_block_315']	1	1	2	['AT4G02100.1']	Tetratricopeptide repeat (TPR)-like superfamily protein;(source:Araport11)
AT1G02690.1	['Athal.Athal_block_7', 'Athal.Athal_block_315']	1	1	2	['AT4G02150.1']	Putative importin alpha isoform. When overexpressed can rescue the impa-4 decreased transformation susceptibility phenotype.
AT1G02750.1	['Athal.Athal_block_7', 'Athal.Athal_block_315']	1	1	2	['AT4G02200.2']	Drought-responsive family protein;(source:Araport11)
AT1G02780.1	['Athal.Athal_block_7', 'Athal.Athal_block_315']	1	1	2	['AT4G02230.1']	Ribosomal protein L19e family protein;(source:Araport11)
AT1G02800.1	['Athal.Athal_block_7', 'Athal.Athal_block_315']	1	1	2	['AT4G02290.1']	Encodes a protein with similarity to endo-1;4-b-glucanases and is a member of Glycoside Hydrolase Family 9. CEL2 is induced by nemotodes and is expressed in syncitia induced by Heterodera schachtii.May be involved in the development and function of syncitia.
AT1G02810.1	['Athal.Athal_block_7', 'Athal.Athal_block_315']	1	1	2	['AT4G02300.1']	probable pseudogene
AT1G02816.1	['Athal.Athal_block_7', 'Athal.Athal_block_315']	1	1	2	['AT4G02370.1']	DUF538 domain protein ; tandemly repeated with AT1G02813 (ASD1). Expression is induced by ABA and promoter contains ABA response elements. Mutants show increased sensitivity to ABA.
AT1G02820.1	['Athal.Athal_block_7', 'Athal.Athal_block_315']	1	1	2	['AT4G02380.3']	Late embryogenesis abundant 3 (LEA3) family protein;(source:Araport11)
AT1G02840.1	['Athal.Athal_block_7', 'Athal.Athal_block_315']	1	1	2	['AT4G02430.4']	SR34/SR1 is a plant homologue of the human general/alternative splicing factor SF2/ASF. Barta et al (2010) have proposed a nomenclature for Serine/Arginine-Rich Protein Splicing Factors (SR proteins): Plant Cell. 2010; 22:2926.
AT1G02890.1	['Athal.Athal_block_7', 'Athal.Athal_block_315']	1	1	2	['AT4G02480.1']	AAA-type ATPase family protein;(source:Araport11)
AT1G02940.2	['Athal.Athal_block_7', 'Athal.Athal_block_315']	1	1	2	['AT4G02520.1']	Encodes glutathione transferase belonging to the phi class of GSTs. Naming convention according to Wagner et al. (2002).
AT1G02980.1	['Athal.Athal_block_7', 'Athal.Athal_block_315']	1	1	2	['AT4G02570.1']	encodes an Arabidopsis cullin
AT1G03040.1	['Athal.Athal_block_7', 'Athal.Athal_block_315']	1	1	2	['AT4G02590.1']	Governs the competence of pericycle cells to initiate lateral root primordium formation.
AT1G03050.1	['Athal.Athal_block_7', 'Athal.Athal_block_315']	1	1	2	['AT4G02650.1']	Phosphatidylinositol binding clathrin assembly protein 5A/B are recent paralogs with overlapping functions in recycling ANXUR proteins to the pollen tube membrane.
AT1G03060.1	['Athal.Athal_block_7', 'Athal.Athal_block_315']	1	1	2	['AT4G02660.1']	Encodes a WD/BEACH domain protein involved in cell morphogenesis and ribonucleoprotein particle formation. It interacts with the P-body core component DCP2; associates to mRNA processing bodies (P-bodies), and regulates their assembly upon salt stress. It accumulates at the root hair apex via post-Golgi compartments and positively regulates tip growth by maintaining tip-focused vesicle secretion …
AT1G03070.1	['Athal.Athal_block_7', 'Athal.Athal_block_315']	1	1	2	['AT4G02690.1']	Bax inhibitor-1 family protein;(source:Araport11)
AT1G03080.1	['Athal.Athal_block_7', 'Athal.Athal_block_315']	1	1	2	['AT4G02710.1']	kinase interacting (KIP1-like) family protein;(source:Araport11)
AT1G03130.1	['Athal.Athal_block_7', 'Athal.Athal_block_315']	1	1	2	['AT4G02770.1']	Encodes a protein predicted by sequence similarity with spinach PsaD to be photosystem I reaction center subunit II (PsaD2)
AT1G03170.1	['Athal.Athal_block_7', 'Athal.Athal_block_315']	1	1	2	['AT4G02810.1']	A member of the FAF family proteins encoded by the FANTASTIC FOUR (FAF) genes: AT4G02810 (FAF1); AT1G03170 (FAF2), AT5G19260 (FAF3) and AT3G06020 (FAF4). FAFs have the potential to regulate shoot meristem size in Arabidopsis thaliana. FAFs can repress WUS, which ultimately leads to an arrest of meristem activity in FAF overexpressing lines.
AT1G03210.1	['Athal.Athal_block_7', 'Athal.Athal_block_315']	1	1	2	['AT4G02850.1']	Phenazine biosynthesis PhzC/PhzF protein;(source:Araport11)
AT1G03290.1	['Athal.Athal_block_7', 'Athal.Athal_block_315']	1	1	2	['AT4G02880.1']	ELKS/Rab6-interacting/CAST family protein;(source:Araport11)
AT1G03340.1	['Athal.Athal_block_7', 'Athal.Athal_block_315']	1	1	2	['AT4G02920.1']	hypothetical protein;(source:Araport11)
AT1G03365.1	['Athal.Athal_block_7', 'Athal.Athal_block_315']	1	1	2	['AT4G03000.1']	RING/U-box superfamily protein;(source:Araport11)
AT1G03440.1	['Athal.Athal_block_7', 'Athal.Athal_block_315']	1	1	2	['AT4G03010.1']	Extracellular Leucine-rich repeat (LRR)-containing protein.
AT1G03445.1	['Athal.Athal_block_7', 'Athal.Athal_block_315']	1	1	2	['AT4G03080.1']	encodes a serinethreonine protein phosphatase with an N-terminal Kelch-repeat domain; which is nuclear localized and expressed preferentially in elongating cells. Genetic evidence suggest that this gene plays a redundant role (along with other members of the same gene family) in modulating growth in response to brassinosteroid.
AT1G03457.1	['Athal.Athal_block_7', 'Athal.Athal_block_315']	1	1	2	['AT4G03110.1']	RNA-binding (RRM/RBD/RNP motifs) family protein;(source:Araport11)
AT1G03470.1	['Athal.Athal_block_7', 'Athal.Athal_block_315']	1	1	2	['AT4G03153.1']	Encodes a member of the NET superfamily of proteins that potentially couples different membranes to the actin cytoskeleton in plant cells. It colocalizes with filamentous actin and is localized to the nuclear membrane and the vacuolar membrane.
AT1G03475.1	['Athal.Athal_block_7', 'Athal.Athal_block_315']	1	1	2	['AT4G03205.1']	Encodes coproporphyrinogen III oxidase; a key enzyme in the biosynthetic pathway of chlorophyll and heme, a tetrapyrrole pathway. Mutants express cytological and molecular markers associated with the defense responses, usually activated by pathogen infection.
AT1G03520.1	['Athal.Athal_block_8', 'Athal.Athal_block_316']	1	1	2	['AT4G03340.1']	Core-2/I-branching beta-1;6-N-acetylglucosaminyltransferase family protein;(source:Araport11)
AT1G03590.1	['Athal.Athal_block_8', 'Athal.Athal_block_316']	1	1	2	['AT4G03415.1']	Protein phosphatase 2C family protein;(source:Araport11)
AT1G03610.1	['Athal.Athal_block_8', 'Athal.Athal_block_316']	1	1	2	['AT4G03420.1']	plant/protein (DUF789);(source:Araport11)
AT1G03670.1	['Athal.Athal_block_8', 'Athal.Athal_block_316']	1	1	2	['AT4G03490.3']	Ankyrin repeat containing protein
AT1G03680.1	['Athal.Athal_block_8', 'Athal.Athal_block_316']	1	1	2	['AT4G03520.1']	Encodes a m-type thioredoxin (Trx-m1) localized in chloroplast stroma.
AT1G03700.1	['Athal.Athal_block_8', 'Athal.Athal_block_316']	1	1	2	['AT4G03540.1']	Uncharacterized protein family (UPF0497);(source:Araport11)
AT1G03710.1	['Athal.Athal_block_8', 'Athal.Athal_block_316']	1	1	2	['AT4G03570.1']	Cystatin/monellin superfamily protein;(source:Araport11)
AT1G03730.1	['Athal.Athal_block_8', 'Athal.Athal_block_316']	1	1	2	['AT4G03600.1']	pyrroline-5-carboxylate reductase;(source:Araport11)
AT1G03740.1	['Athal.Athal_block_9', 'Athal.Athal_block_454']	1	1	2	['AT5G44290.1']	Protein kinase superfamily protein;(source:Araport11)
AT1G03770.1	['Athal.Athal_block_9', 'Athal.Athal_block_454']	1	1	2	['AT5G44280.1']	Encodes a nuclear localized protein with similarity to animal polycomb repressive core complex1 (PRC1) core component RING.Appears to function redundantly with ATRING1a; a close paralog. Both interact physically with CLF and LHP1 and appear to function together to repress class I KNOX gene expression.
AT1G03780.3	['Athal.Athal_block_9', 'Athal.Athal_block_454']	1	1	2	['AT5G44270.1']	Homolog of vertebrate TPX2. Protein has three domains involved in nuclear targeting; one in nuclear export and two in microtubule binding. Involved in mitotic spindle assembly during late prophase and early prometaphase.
AT1G03790.1	['Athal.Athal_block_9', 'Athal.Athal_block_454']	1	1	2	['AT5G44260.1']	Encodes SOMNUS (SOM); a nucleus-localized CCCH-type zinc finger protein. SOM negatively regulates light-dependent seed germination downstream of PIL5 (AT2G20180).
AT1G03800.1	['Athal.Athal_block_9', 'Athal.Athal_block_454']	1	1	2	['AT5G44210.1']	encodes a member of the ERF (ethylene response factor) subfamily B-1 of ERF/AP2 transcription factor family (ATERF-10). The protein contains one AP2 domain. There are 15 members in this subfamily including ATERF-3; ATERF-4, ATERF-7, and leafy petiole.
AT1G03840.1	['Athal.Athal_block_9', 'Athal.Athal_block_454']	1	1	2	['AT5G44160.1']	MGP is a nuclear-localized putative transcription factor with three zinc finger domains. MGP can interact with three proteins implicated in root patterning: SCR; SHR, and JKD in Y2H assays, and these interactions depend on the first zinc finger in MGP. MGP appears to be a direct transcriptional target of SHR and SCR, based on promoter binding assays, though it is not expressed in the QC, based on…
AT1G03860.1	['Athal.Athal_block_9', 'Athal.Athal_block_10', 'Athal.Athal_block_359', 'Athal.Athal_block_454']	2	2	4	['AT5G44140.1', 'AT4G28510.1']	prohibitin 2
AT1G03870.1	['Athal.Athal_block_9', 'Athal.Athal_block_454']	1	1	2	['AT5G44130.1']	fasciclin-like arabinogalactan-protein 9 (Fla9). Possibly involved in embryogenesis and seed development.
AT1G03880.1	['Athal.Athal_block_9', 'Athal.Athal_block_10', 'Athal.Athal_block_359', 'Athal.Athal_block_454']	2	2	4	['AT5G44120.3', 'AT4G28520.1']	Protein is tyrosine-phosphorylated and its phosphorylation state is modulated in response to ABA in Arabidopsis thaliana seeds.
AT1G03905.1	['Athal.Athal_block_9', 'Athal.Athal_block_454']	1	1	2	['AT5G44110.1']	P-loop containing nucleoside triphosphate hydrolases superfamily protein;(source:Araport11)
AT1G03930.1	['Athal.Athal_block_9', 'Athal.Athal_block_10', 'Athal.Athal_block_359', 'Athal.Athal_block_454']	2	2	4	['AT5G44100.1', 'AT4G28540.1']	Phosphorylates serine; threonine, and tyrosine
AT1G03960.1	['Athal.Athal_block_9', 'Athal.Athal_block_454']	1	1	2	['AT5G44090.1']	Calcium-binding EF hand family protein;(source:Araport11)
AT1G03970.1	['Athal.Athal_block_9', 'Athal.Athal_block_454']	1	1	2	['AT5G44080.1']	encodes a basic leucine zipper G-box binding factor that can bind to G-box motifs only as heterodimers with GBF2 or GBF3. A single amino acid change can confer G-box binding as homodimers.
AT1G03980.2	['Athal.Athal_block_9', 'Athal.Athal_block_454']	1	1	2	['AT5G44070.1']	Encodes a protein with phytochelatin synthase activity which binds Cd2+ and Cd-glutathione complexes with high affinity. The protein has been postulated to be involved in Cd2+ tolerance. AtPCS2 expression appears to be less than that of AtPCS1; explaining the inability of endogenous AtPCS2 to substitute for AtPCS1 in the cad1-3 mutant (AtPCS1 null).
AT1G04000.1	['Athal.Athal_block_9', 'Athal.Athal_block_454']	1	1	2	['AT5G44060.1']	hypothetical protein;(source:Araport11)
AT1G04030.1	['Athal.Athal_block_9', 'Athal.Athal_block_454']	1	1	2	['AT5G44040.1']	eisosome protein;(source:Araport11)
AT1G04040.1	['Athal.Athal_block_9', 'Athal.Athal_block_454']	1	1	2	['AT5G44020.1']	HAD superfamily; subfamily IIIB acid phosphatase;(source:Araport11)
AT1G03810.1	['Athal.Athal_block_10', 'Athal.Athal_block_359']	1	1	2	['AT4G28440.1']	Nucleic acid-binding; OB-fold-like protein;(source:Araport11)
AT1G03982.1	['Athal.Athal_block_10', 'Athal.Athal_block_359']	1	1	2	['AT4G28556.1']	PAK-box/P21-Rho-binding family protein;(source:Araport11)
AT1G03990.1	['Athal.Athal_block_10', 'Athal.Athal_block_359']	1	1	2	['AT4G28570.1']	Long-chain fatty alcohol dehydrogenase family protein;(source:Araport11)
AT1G04100.1	['Athal.Athal_block_10', 'Athal.Athal_block_359']	1	1	2	['AT4G28640.2']	Auxin induced gene; IAA10 (IAA10).
AT1G04160.1	['Athal.Athal_block_10', 'Athal.Athal_block_11', 'Athal.Athal_block_359', 'Athal.Athal_block_453']	2	2	4	['AT4G28710.1', 'AT5G43900.2']	Encodes a member of the type XI myosin protein family involved in root hair elongation.
AT1G04180.1	['Athal.Athal_block_10', 'Athal.Athal_block_11', 'Athal.Athal_block_359', 'Athal.Athal_block_453']	2	2	4	['AT4G28720.1', 'AT5G43890.1']	Flavin monooxygenase; predominantly expressed in roots. YUCCA 3 5 7 8 9 quintuple mutant has a shorter primary root and about half the amount of free IAA in roots compared to WT.
AT1G04070.1	['Athal.Athal_block_11', 'Athal.Athal_block_453']	1	1	2	['AT5G43970.1']	Subunit of the TOM complex; a translocase in the outer mitochondrial membrane that selectively allows proteins with a mitochondrial targeting sequence to enter the mitochondrion.
AT1G04090.1	['Athal.Athal_block_11', 'Athal.Athal_block_453']	1	1	2	['AT5G43950.1']	vacuolar sorting-associated protein (DUF946);(source:Araport11)
AT1G04140.1	['Athal.Athal_block_11', 'Athal.Athal_block_453']	1	1	2	['AT5G43930.1']	Transducin family protein / WD-40 repeat family protein;(source:Araport11)
AT1G04220.1	['Athal.Athal_block_11', 'Athal.Athal_block_453']	1	1	2	['AT5G43760.1']	Encodes KCS2; a member of the 3-ketoacyl-CoA synthase family involved in the biosynthesis of VLCFA (very long chain fatty acids).
AT1G04230.1	['Athal.Athal_block_11', 'Athal.Athal_block_453']	1	1	2	['AT5G43720.1']	rRNA-processing EFG1-like protein (DUF2361);(source:Araport11)
AT1G04250.1	['Athal.Athal_block_11', 'Athal.Athal_block_453']	1	1	2	['AT5G43700.1']	Transcription regulator acting as repressor of auxin-inducible gene expression. Auxin-inducible AUX/IAA gene. Short-lived nuclear protein with four conserved domains. Domain III has homology to beta alpha alpha dimerization and DNA binding domains. Involved in auxin signaling and is a positive modulator of natural leaf senescence. Auxin induces the degradation of the protein in a dosage-dependent…
AT1G04270.1	['Athal.Athal_block_11', 'Athal.Athal_block_453']	1	1	2	['AT5G43640.1']	Encodes cytosolic ribosomal protein S15.
AT1G04300.1	['Athal.Athal_block_11', 'Athal.Athal_block_453']	1	1	2	['AT5G43560.1']	Encodes MUSE13; a TRAF domain protein. Regulates the turnover of nucleotide-binding domain and leucine-rich repeat-containing (NLR) immune receptors SNC1 and RPS2. Loss of both MUSE13 and MUSE14 leads to enhanced pathogen resistance, NLR accumulation, and autoimmunity.In addition, MUSE13/14 physically interact with ATG6 and appear to regulate ATG6 ubiquitination and thus formation of autophagosom…
AT1G04340.1	['Athal.Athal_block_11', 'Athal.Athal_block_453']	1	1	2	['AT5G43460.1']	HR-like lesion-inducing protein-like protein;(source:Araport11)
AT1G04350.1	['Athal.Athal_block_11', 'Athal.Athal_block_453']	1	1	2	['AT5G43450.1']	encodes a protein whose sequence is similar to 2-oxoglutarate-dependent dioxygenase
AT1G04360.1	['Athal.Athal_block_11', 'Athal.Athal_block_453']	1	1	2	['AT5G43420.1']	RING/U-box superfamily protein;(source:Araport11)
AT1G04370.1	['Athal.Athal_block_11', 'Athal.Athal_block_12', 'Athal.Athal_block_253', 'Athal.Athal_block_453']	2	2	4	['AT5G43410.1', 'AT3G23240.1']	encodes a member of the ERF (ethylene response factor) subfamily B-3 of ERF/AP2 transcription factor family. The protein contains one AP2 domain. There are 18 members in this subfamily including ATERF-1; ATERF-2, AND ATERF-5.
AT1G04410.1	['Athal.Athal_block_11', 'Athal.Athal_block_453']	1	1	2	['AT5G43330.1']	predicted to encode a cytosolic malate dehydrogenase. Together with GS1 indispensable for Arabidopsis to metabolize HCHO.
AT1G04440.1	['Athal.Athal_block_11', 'Athal.Athal_block_12', 'Athal.Athal_block_253', 'Athal.Athal_block_453']	2	2	4	['AT5G43320.1', 'AT3G23340.1']	Member of CKL gene family (CKL-C group).
AT1G04310.1	['Athal.Athal_block_12', 'Athal.Athal_block_253']	1	1	2	['AT3G23150.1']	encodes an ethylene receptor related to bacterial two-component histidine kinases.
AT1G04330.1	['Athal.Athal_block_12', 'Athal.Athal_block_253']	1	1	2	['AT3G23170.1']	A proline/serine rich protein of unknown function. It interacts with defense related MAP kinase MPK6 and others. May be involved in signaling during defense or stress response.
AT1G04430.1	['Athal.Athal_block_12', 'Athal.Athal_block_253']	1	1	2	['AT3G23300.1']	S-adenosyl-L-methionine-dependent methyltransferases superfamily protein;(source:Araport11)
AT1G04450.1	['Athal.Athal_block_12', 'Athal.Athal_block_13', 'Athal.Athal_block_174', 'Athal.Athal_block_253']	2	2	4	['AT3G23380.1', 'AT2G33460.1']	Encodes a member of a novel protein family that contains contain a CRIB (for Cdc42/Rac-interactive binding) motif required for their specific interaction with GTP-bound Rop1 (plant-specific Rho GTPase). It interacts with Rop1 and is involved in pollen tube growth and function; and exocytosis in the pollen tube tip. The protein most similar to RIC1 (family subgroup III). Gene is expressed predomin…
AT1G04455.1	['Athal.Athal_block_13', 'Athal.Athal_block_174']	1	1	2	['AT2G33450.1']	hypothetical protein;(source:Araport11)
AT1G04470.1	['Athal.Athal_block_13', 'Athal.Athal_block_174']	1	1	2	['AT2G33420.1']	hypothetical protein (DUF810);(source:Araport11)
AT1G04480.1	['Athal.Athal_block_13', 'Athal.Athal_block_174']	1	1	2	['AT2G33370.1']	Ribosomal protein L14p/L23e family protein;(source:Araport11)
AT1G04490.1	['Athal.Athal_block_13', 'Athal.Athal_block_174']	1	1	2	['AT2G33360.1']	hypothetical protein (DUF3527);(source:Araport11)
AT1G04500.1	['Athal.Athal_block_13', 'Athal.Athal_block_174']	1	1	2	['AT2G33350.1']	CCT motif family protein;(source:Araport11)
AT1G04510.1	['Athal.Athal_block_13', 'Athal.Athal_block_174']	1	1	2	['AT2G33340.1']	Encodes MAC3A; a U-box protein with homology to the yeast and human E3 ubiquitin ligase Prp19. Associated with the MOS4-Associated Complex (MAC). Involved in plant innate immunity. Regulator of flowering time.
AT1G04520.1	['Athal.Athal_block_13', 'Athal.Athal_block_174']	1	1	2	['AT2G33330.1']	Encodes a plasmodesmal protein that may be involved in the intercellular movement of molecules through the plasmodesmata.
AT1G04540.1	['Athal.Athal_block_13', 'Athal.Athal_block_174']	1	1	2	['AT2G33320.1']	Calcium-dependent lipid-binding (CaLB domain) family protein;(source:Araport11)
AT1G04550.2	['Athal.Athal_block_13', 'Athal.Athal_block_174']	1	1	2	['AT2G33310.1']	IAA12/BDL plays a role in auxin-mediated processes of apical-basal patterning in the embryo. bdl mutants lack a primary root meristem
AT1G04570.1	['Athal.Athal_block_13', 'Athal.Athal_block_174']	1	1	2	['AT2G33280.1']	Similar to plastid solute transporters.
AT1G04600.1	['Athal.Athal_block_13', 'Athal.Athal_block_174']	1	1	2	['AT2G33240.6']	member of Myosin-like proteins
AT1G04610.1	['Athal.Athal_block_13', 'Athal.Athal_block_174']	1	1	2	['AT2G33230.1']	Encodes a member of the YUC family that is expressed in the root apex and is ethylene inducible in the root.
AT1G04625.1	['Athal.Athal_block_13', 'Athal.Athal_block_174']	1	1	2	['AT2G33160.1']	Polynucleotidyl transferase; ribonuclease H-like superfamily protein;(source:Araport11)
AT1G04710.1	['Athal.Athal_block_13', 'Athal.Athal_block_174']	1	1	2	['AT2G33150.1']	EC2.3.1.16 thiolase. Its transcript levels change after inducing MUTE expression in a mute background.
AT1G04750.1	['Athal.Athal_block_13', 'Athal.Athal_block_14', 'Athal.Athal_block_173', 'Athal.Athal_block_174']	2	2	4	['AT2G33110.1', 'AT2G32670.1']	Encodes vesicle-associated membrane protein 7B (VAMP7B; or VAMP721). Required for cell plate formation.VAMP721 interacts with KAT1 and KC1 K+ channels, affects channel gating and suppresses the K+ current within the physiological voltage range. Post-transcriptionally regulated by CRT1/2 under ER stress.
AT1G04800.1	['Athal.Athal_block_14', 'Athal.Athal_block_173']	1	1	2	['AT2G32690.1']	glycine-rich protein;(source:Araport11)
AT1G04810.1	['Athal.Athal_block_14', 'Athal.Athal_block_173']	1	1	2	['AT2G32730.1']	26S proteasome regulatory complex; non-ATPase subcomplex, Rpn2/Psmd1 subunit;(source:Araport11)
AT1G04860.1	['Athal.Athal_block_14', 'Athal.Athal_block_173']	1	1	2	['AT2G32780.1']	Encodes a ubiquitin-specific protease.
AT1G04930.1	['Athal.Athal_block_14', 'Athal.Athal_block_173']	1	1	2	['AT2G32840.1']	Member of the DREAM complex; which represses growth in response to DNA damage, LIN37 type.
AT1G04980.1	['Athal.Athal_block_14', 'Athal.Athal_block_173']	1	1	2	['AT2G32920.1']	Encodes a protein disulfide isomerase-like (PDIL) protein; a member of a multigene family within the thioredoxin (TRX) superfamily. Transcript levels for this gene are up-regulated in response to three different chemical inducers of ER stress (dithiothreitol, beta-mercaptoethanol, and tunicamycin). AtIRE1-2 does not appear to be required for this response, but the atbzip60 mutant has a diminished…
AT1G04990.1	['Athal.Athal_block_14', 'Athal.Athal_block_173']	1	1	2	['AT2G32930.1']	Zinc finger C-x8-C-x5-C-x3-H type family protein;(source:Araport11)
AT1G05000.1	['Athal.Athal_block_14', 'Athal.Athal_block_173']	1	1	2	['AT2G32960.1']	Encodes an atypical dual-speci&#64257;city phosphatase.
AT1G05040.1	['Athal.Athal_block_14', 'Athal.Athal_block_173']	1	1	2	['AT2G33010.1']	UBA-like domain protein;(source:Araport11)
AT1G05070.1	['Athal.Athal_block_15', 'Athal.Athal_block_172']	1	1	2	['AT2G32580.1']	transmembrane protein; putative (DUF1068);(source:Araport11)
AT1G05100.1	['Athal.Athal_block_15', 'Athal.Athal_block_172']	1	1	2	['AT2G32510.1']	member of MEKK subfamily. Negatively regulated by RGLG1 and RGLG2; involved in drought stress tolerance.
AT1G05140.1	['Athal.Athal_block_15', 'Athal.Athal_block_172']	1	1	2	['AT2G32480.1']	Peptidase M50 family protein;(source:Araport11)
AT1G05150.1	['Athal.Athal_block_15', 'Athal.Athal_block_172']	1	1	2	['AT2G32450.1']	Calcium-binding tetratricopeptide family protein;(source:Araport11)
AT1G05160.1	['Athal.Athal_block_15', 'Athal.Athal_block_172']	1	1	2	['AT2G32440.1']	Encodes an ent-kaurenoic acid hydroxylase; a member of the CYP88A cytochrome p450 family.
AT1G05170.2	['Athal.Athal_block_15', 'Athal.Athal_block_172']	1	1	2	['AT2G32430.1']	Putative beta 1;3-galactosyltransferase that acts redundantly with CAGE2 during primary and secondary cell wall biosynthesis.
AT1G05180.1	['Athal.Athal_block_15', 'Athal.Athal_block_172']	1	1	2	['AT2G32410.1']	Encodes a subunit of the RUB1 activating enzyme that regulates the protein degradation activity of Skp1-Cullin-Fbox complexes; primarily, but not exclusively, affecting auxin responses. Acts alongside AS1 to exclude BP expression from leaves. Promotes degradation of the cytokinin response repressor ARR5. Affects expression of key DNA repair and meiotic genes, signifcant role in DNA repair.
AT1G05200.1	['Athal.Athal_block_15', 'Athal.Athal_block_172']	1	1	2	['AT2G32400.1']	Encodes a putative glutamate receptor GLR3 with dual localization in plastid and plasma membrane.
AT1G05210.1	['Athal.Athal_block_15', 'Athal.Athal_block_172']	1	1	2	['AT2G32380.1']	Transmembrane protein 97; Putative;(source:Araport11)
AT1G05270.1	['Athal.Athal_block_15', 'Athal.Athal_block_172']	1	1	2	['AT2G32340.1']	TraB family protein that localizes to the outer mitochondrial membrane and tether to ER. Potential regulating mitophagy via interactions with ATG8.
AT1G05290.1	['Athal.Athal_block_15', 'Athal.Athal_block_172']	1	1	2	['AT2G32310.1']	Member of the CONSTANS-Like protein family which is a putative regulator of reactive oxygen species homeostasis.
AT1G05300.1	['Athal.Athal_block_15', 'Athal.Athal_block_172']	1	1	2	['AT2G32270.1']	member of Fe(II) transporter isolog family
AT1G05320.1	['Athal.Athal_block_15', 'Athal.Athal_block_172']	1	1	2	['AT2G32240.1']	myosin heavy chain; embryonic smooth protein;(source:Araport11)
AT1G05340.1	['Athal.Athal_block_15', 'Athal.Athal_block_172']	1	1	2	['AT2G32200.2']	Cysteine-rich protein of unknown function. Mutants are defective in thermotolerance and uv tolerance.
AT1G05420.2	['Athal.Athal_block_15', 'Athal.Athal_block_172']	1	1	2	['AT2G32100.1']	ovate family protein 12;(source:Araport11)
AT1G05470.1	['Athal.Athal_block_15', 'Athal.Athal_block_172']	1	1	2	['AT2G32010.1']	Encodes an inositol polyphosphate 5' phosphatase (5PTase) that is required for the proper recruitment of cells into developing vascular tissue in leaves and cotyledons. It is most similar to Type I 5PTases that are known to cleave a phosphate from IP3 or IP4. cvp2 mutants have elevated levels of IP3 and are hypersensitive to ABA in seed germination assays.
AT1G05510.1	['Athal.Athal_block_15', 'Athal.Athal_block_172']	1	1	2	['AT2G31985.1']	Protein is tyrosine-phosphorylated and its phosphorylation state is modulated in response to ABA in Arabidopsis thaliana seeds.
AT1G05570.1	['Athal.Athal_block_15', 'Athal.Athal_block_172']	1	1	2	['AT2G31960.1']	Encodes a callose synthase 1 catalytic subunit . Member of Glycosyltransferase Family- 48.
AT1G05575.1	['Athal.Athal_block_15', 'Athal.Athal_block_172']	1	1	2	['AT2G31945.1']	transmembrane protein;(source:Araport11)
AT1G05580.1	['Athal.Athal_block_15', 'Athal.Athal_block_172']	1	1	2	['AT2G31910.1']	member of Putative Na+/H+ antiporter family
AT1G05615.1	['Athal.Athal_block_15', 'Athal.Athal_block_172']	1	1	2	['AT2G31862.1']	B3 domain protein (DUF313);(source:Araport11)
AT1G05630.1	['Athal.Athal_block_15', 'Athal.Athal_block_172']	1	1	2	['AT2G31830.2']	Encodes an inositol polyphosphate 5-phosphatase with phosphatase activity toward only Ins(1;4,5)P3. Induced in response to ABA and wounding treatments. Expressed in young seedlings and flowers, while no transcripts were detectable in maturated roots, stems, and rosette leaves Modulates the development of cotyledon veins through its regulation of auxin homeostasis. Involved in blue light lightstim…
AT1G05640.1	['Athal.Athal_block_15', 'Athal.Athal_block_172']	1	1	2	['AT2G31820.1']	Ankyrin repeat family protein;(source:Araport11)
AT1G05675.1	['Athal.Athal_block_15', 'Athal.Athal_block_172']	1	1	2	['AT2G31750.2']	UDP-Glycosyltransferase superfamily protein;(source:Araport11)
AT1G05710.1	['Athal.Athal_block_15', 'Athal.Athal_block_172']	1	1	2	['AT2G31730.1']	basic helix-loop-helix (bHLH) DNA-binding superfamily protein;(source:Araport11)
AT1G05730.1	['Athal.Athal_block_15', 'Athal.Athal_block_172']	1	1	2	['AT2G31725.1']	FAM136A-like protein (DUF842);(source:Araport11)
AT1G05780.1	['Athal.Athal_block_15', 'Athal.Athal_block_172']	1	1	2	['AT2G31710.1']	Vacuolar ATPase assembly integral membrane protein VMA21-like domain-containing protein;(source:Araport11)
AT1G05800.1	['Athal.Athal_block_15', 'Athal.Athal_block_172']	1	1	2	['AT2G31690.1']	Encodes a galactolipase. Located in the chloroplast. Involved in the initial step of jasmonic acid biosynthesis. Expressed in vegetative tissues and is necessary for the biosynthesis of basal-level JAs in vegetative tissues.
AT1G05810.2	['Athal.Athal_block_15', 'Athal.Athal_block_172']	1	1	2	['AT2G31680.1']	Rab GTPase-like A5A protein;(source:Araport11)
AT1G05830.1	['Athal.Athal_block_15', 'Athal.Athal_block_172']	1	1	2	['AT2G31650.1']	Encodes a homolog of trithorax; a histone-lysine N-methyltransferase. Paralog of ATX1. Unlike ATX1 which is involved in trimethylating of histone H3-mysine 4, ATX2 is involved in dimethylating of histone H3-lysine 4. ATX1 and ATX2 influence the expression of largely nonoverlapping gene sets. The expression pattern of ATX2 is also different from that of ATX1.
AT1G05860.1	['Athal.Athal_block_15', 'Athal.Athal_block_172']	1	1	2	['AT2G31600.1']	INO80 complex subunit D-like protein;(source:Araport11)
AT1G05890.1	['Athal.Athal_block_15', 'Athal.Athal_block_172']	1	1	2	['AT2G31510.1']	RING/U-box superfamily protein;(source:Araport11)
AT1G05894.1	['Athal.Athal_block_15', 'Athal.Athal_block_172']	1	1	2	['AT2G31480.1']	hypothetical protein;(source:Araport11)
AT1G05900.2	['Athal.Athal_block_15', 'Athal.Athal_block_172']	1	1	2	['AT2G31450.1']	endonuclease III 2;(source:Araport11)
AT1G06020.1	['Athal.Athal_block_16', 'Athal.Athal_block_171']	1	1	2	['AT2G31390.1']	Encodes a member of the fructokinase gene family. Nomenclature according to Riggs 2017 has been adopted for the family by the community (personal communication; Boernke, Callis, Granot, Boernke, and Smeekens).
AT1G06040.1	['Athal.Athal_block_16', 'Athal.Athal_block_171']	1	1	2	['AT2G31380.1']	Encodes salt tolerance protein (STO) which confers salt tolerance to yeast cells. Fully complements calcineurin deficient yeast but does not encode a phosphoprotein phosphatase. Sequence has similarities to CONSTANS. STO co-localizes with COP1 and plays a role in light signaling.STO transcript levels are regulated by photoperiod and phtyohormones. STO competes with FLC in the regulation of floral…
AT1G06070.1	['Athal.Athal_block_16', 'Athal.Athal_block_171']	1	1	2	['AT2G31370.1']	Basic-leucine zipper (bZIP) transcription factor family protein;(source:Araport11)
AT1G06080.1	['Athal.Athal_block_16', 'Athal.Athal_block_171']	1	1	2	['AT2G31360.1']	Encodes a protein homologous to delta 9 acyl-lipid desaturases of cyanobacteria and acyl-CoA desaturases of yeast and mammals. expression down-regulated by cold temperature. It is involved in the desaturation of VLCFAs to make monounsaturated VLCFAs.
AT1G06130.1	['Athal.Athal_block_16', 'Athal.Athal_block_171']	1	1	2	['AT2G31350.1']	Glyoxalase II.
AT1G06135.1	['Athal.Athal_block_16', 'Athal.Athal_block_171']	1	1	2	['AT2G31345.1']	Small peptide; pathogen-inducible phytocytokine.
AT1G06150.1	['Athal.Athal_block_16', 'Athal.Athal_block_171']	1	1	2	['AT2G31280.2']	Encodes a LHW-like protein with 79% amino acid identity to LHW.
AT1G06160.1	['Athal.Athal_block_16', 'Athal.Athal_block_171']	1	1	2	['AT2G31230.1']	encodes a member of the ERF (ethylene response factor) subfamily B-3 of ERF/AP2 transcription factor family. The protein contains one AP2 domain. There are 18 members in this subfamily including ATERF-1; ATERF-2, AND ATERF-5.
AT1G06170.1	['Athal.Athal_block_16', 'Athal.Athal_block_171']	1	1	2	['AT2G31220.2']	Encodes a bHLH transcription factor that together with bHLH010 and bHLH091 is important for the normal transcriptome of the developing Arabidopsis anther; possibly by forming a feed-forward loop with DYT1. Recognizes the TCATGTGC box to activate the expression of target genes, including ATA20, EXL4, and MEE48.
AT1G06180.1	['Athal.Athal_block_16', 'Athal.Athal_block_171']	1	1	2	['AT2G31180.1']	member of MYB3R- and R2R3- type MYB- encoding genes
AT1G06190.1	['Athal.Athal_block_16', 'Athal.Athal_block_171']	1	1	2	['AT2G31150.1']	Encodes a novel ribonucleic acid-binding protein that interacts with the endonuclease RNase E and supports its function in processing plastid ribonucleic acids.
AT1G06200.2	['Athal.Athal_block_16', 'Athal.Athal_block_171']	1	1	2	['AT2G31140.1']	Peptidase S24/S26A/S26B/S26C family protein;(source:Araport11)
AT1G06225.1	['Athal.Athal_block_16', 'Athal.Athal_block_171']	1	1	2	['AT2G31081.1']	Member of a large family of putative ligands homologous to the Clavata3 gene. Consists of a single exon.
AT1G06390.1	['Athal.Athal_block_16', 'Athal.Athal_block_171']	1	1	2	['AT2G30980.1']	encodes a GSK3/shaggy-like protein kinase. Gene expression is induced by NaCl and ABA but not KCl; suggesting that this gene may be involved in response to osmotic stress. This protein can interact with the BZR1 protein involved in brassinosteroid-mediated signaling in a Y2H assay and promotes BZR1 phosphorylation in protoplasts.
AT1G06420.1	['Athal.Athal_block_16', 'Athal.Athal_block_171']	1	1	2	['AT2G30960.1']	DNA ligase-like protein;(source:Araport11)
AT1G06430.1	['Athal.Athal_block_16', 'Athal.Athal_block_171']	1	1	2	['AT2G30950.4']	encodes a FtsH protease that is localized to the chloroplast
AT1G06515.1	['Athal.Athal_block_16', 'Athal.Athal_block_171']	1	1	2	['AT2G30942.1']	Encodes a 56-amino acid polypeptide with low but significant similarity to human small subunit of serine palmitoyltransferase that localizes to the ER and physically interacts with and greatly stimulates the activity of LCB1/LCB2 heterodimer ser palmitoyltransferase complex. Mutants have low pollen viability.
AT1G06540.1	['Athal.Athal_block_16', 'Athal.Athal_block_171']	1	1	2	['AT2G30930.1']	hypothetical protein;(source:Araport11)
AT1G06620.1	['Athal.Athal_block_16', 'Athal.Athal_block_171']	1	1	2	['AT2G30830.1']	encodes a protein whose sequence is similar to a 2-oxoglutarate-dependent dioxygenase The mRNA is cell-to-cell mobile.
AT1G06660.1	['Athal.Athal_block_16', 'Athal.Athal_block_171']	1	1	2	['AT2G30820.1']	Encodes JASON. jason mutant produces diploid male gametes leading to triploid progeny. Diploid gametes in the jason mutant are generated by a defect in male meiosis II.Required to maintain organelle position during male meiosis which stabilizes spindle positioning.Two isoforms of JAS have been observed; a longer version containing a basic N-terminus that is necessary and sufficient for Golgi loca…
AT1G06670.1	['Athal.Athal_block_16', 'Athal.Athal_block_171']	1	1	2	['AT2G30800.1']	nuclear DEIH-box helicase (NIH) encoding a putative RNA and/or DNA helicase homologous to a group of nucleic acid helicases from the DEAD/H family with nuclear DEIH-box helicase (NIH) distinct N- and C-terminal regions that differ from animal DEIH proteins The mRNA is cell-to-cell mobile.
AT1G06680.1	['Athal.Athal_block_16', 'Athal.Athal_block_171']	1	1	2	['AT2G30790.1']	Encodes a 23 kD extrinsic protein that is part of photosystem II and participates in the regulation of oxygen evolution. Phosphorylation of this protein is dependent on calcium. In plsp1-1 mutant plastids; the nonmature form of the protein localizes in the stroma. The mRNA is cell-to-cell mobile.
AT1G06750.1	['Athal.Athal_block_17', 'Athal.Athal_block_170']	1	1	2	['AT2G30630.1']	P-loop containing nucleoside triphosphate hydrolases superfamily protein;(source:Araport11)
AT1G06760.1	['Athal.Athal_block_17', 'Athal.Athal_block_170']	1	1	2	['AT2G30620.1']	winged-helix DNA-binding transcription factor family protein;(source:Araport11)
AT1G06770.1	['Athal.Athal_block_17', 'Athal.Athal_block_170']	1	1	2	['AT2G30580.1']	Encodes a C3HC4 RING-domain-containing ubiquitin E3 ligase capable of interacting with DREB2A. The DRIP1-GFP fusion protein is nuclear-localized. DRIP1 seems to be involved in regulating stress-related transcriptional changes and drought tolerance.
AT1G06780.1	['Athal.Athal_block_17', 'Athal.Athal_block_170']	1	1	2	['AT2G30575.1']	Encodes a protein with putative galacturonosyltransferase activity. Required for synthesis of native homogalacturonan in growing pollen tubes; critical role in pollen tube growh and male fertility.
AT1G06800.1	['Athal.Athal_block_17', 'Athal.Athal_block_170']	1	1	2	['AT2G30550.2']	Encodes a lipase that hydrolyzes phosphatidylcholine; glycolipids as well as triacylglycerols.
AT1G06830.1	['Athal.Athal_block_17', 'Athal.Athal_block_170']	1	1	2	['AT2G30540.1']	Encodes a member of the CC-type glutaredoxin (ROXY) family that has been shown to interact with the transcription factor TGA2. CEPD1 is a non secreted polypeptide that is highly similar to CEPD2 which is another member of a novel family related to glutaredoxins. It is induced by nitrogen starvation. It acts downstream of the CEP1 peptide in systemic N-demand signalling .The RNA is expressed in th…
AT1G06960.1	['Athal.Athal_block_18', 'Athal.Athal_block_169']	1	1	2	['AT2G30260.1']	Similar to U2B'. Functions in cold stress induced alternative splicing.
AT1G06970.1	['Athal.Athal_block_18', 'Athal.Athal_block_169']	1	1	2	['AT2G30240.1']	member of Putative Na+/H+ antiporter family
AT1G06980.1	['Athal.Athal_block_18', 'Athal.Athal_block_169']	1	1	2	['AT2G30230.1']	PADRE protein
AT1G06990.1	['Athal.Athal_block_18', 'Athal.Athal_block_169']	1	1	2	['AT2G30220.1']	GDSL-motif esterase/acyltransferase/lipase. Enzyme group with broad substrate specificity that may catalyze acyltransfer or hydrolase reactions with lipid and non-lipid substrates.
AT1G07030.1	['Athal.Athal_block_18', 'Athal.Athal_block_169']	1	1	2	['AT2G30160.1']	Mitochondrial substrate carrier family protein;(source:Araport11)
AT1G07140.1	['Athal.Athal_block_18', 'Athal.Athal_block_169']	1	1	2	['AT2G30060.1']	Encodes a putative Ran-binding protein (siRanBP).
AT1G07150.2	['Athal.Athal_block_18', 'Athal.Athal_block_169']	1	1	2	['AT2G30040.1']	Member of MEKK subfamily. Involved in wound induced signaling where it interacts with At5g40440; and activates At1g59580.
AT1G07160.1	['Athal.Athal_block_18', 'Athal.Athal_block_169']	1	1	2	['AT2G30020.1']	Protein phosphatase 2C family protein;(source:Araport11)
AT1G07170.1	['Athal.Athal_block_18', 'Athal.Athal_block_169']	1	1	2	['AT2G30000.1']	Similar to human splicing factor 3b; 14 kda subunit, SF3b14b.
AT1G07175.1	['Athal.Athal_block_18', 'Athal.Athal_block_169']	1	1	2	['AT2G29995.1']	alternative NAD(P)H dehydrogenase;(source:Araport11)
AT1G07180.1	['Athal.Athal_block_18', 'Athal.Athal_block_169']	1	1	2	['AT2G29990.1']	Internal NAD(P)H dehydrogenase in mitochondria. The predicted protein sequence has high homology with other designated NAD(P)H DHs from microorganisms; the capacity for matrix NAD(P)H oxidation via the rotenone-insensitive pathway is significantly reduced in the Atndi1 mutant plant line; the in vitro translation product of AtNDI1 is imported into isolated mitochondria and located on the inside of…
AT1G07200.2	['Athal.Athal_block_18', 'Athal.Athal_block_169']	1	1	2	['AT2G29970.1']	Encodes a member of an eight-gene family (SMAX1 and SMAX1-like) that has weak similarity to AtHSP101; a ClpB chaperonin required for thermotolerance.
AT1G07240.1	['Athal.Athal_block_19', 'Athal.Athal_block_168']	1	1	2	['AT2G29750.1']	Encodes a UDP-glucosyltransferase that plays a role in abscisic acid (ABA) glucosylation from ABA to ABA-glucose ester and regulates ABA homeostasis; thereby influencing the ABA signal network.
AT1G07270.1	['Athal.Athal_block_19', 'Athal.Athal_block_168']	1	1	2	['AT2G29680.1']	Cell division control; Cdc6;(source:Araport11)
AT1G07280.1	['Athal.Athal_block_19', 'Athal.Athal_block_168']	1	1	2	['AT2G29670.1']	Tetratricopeptide repeat (TPR)-like superfamily protein;(source:Araport11)
AT1G07300.3	['Athal.Athal_block_19', 'Athal.Athal_block_168']	1	1	2	['AT2G29640.1']	josephin protein-like protein;(source:Araport11)
AT1G07330.1	['Athal.Athal_block_19', 'Athal.Athal_block_168']	1	1	2	['AT2G29620.1']	dentin sialophosphoprotein;(source:Araport11)
AT1G07360.1	['Athal.Athal_block_19', 'Athal.Athal_block_168']	1	1	2	['AT2G29580.1']	Encodes MAC5A; a component of the MOS4-associated complex (MAC) that contributes to snc1- mediated autoimmunity. MAC is a highly conserved nuclear protein complex associated with the spliceosome. Homologues include AT1G07360 (MAC5A), AT2G29580 (MAC5B) and AT5G07060 (MAC5C).
AT1G07370.1	['Athal.Athal_block_19', 'Athal.Athal_block_168']	1	1	2	['AT2G29570.1']	Encodes putative proliferating cell nuclear antigen involved in cell cycle regulation. May be sumoylated.
AT1G07400.1	['Athal.Athal_block_19', 'Athal.Athal_block_168']	1	1	2	['AT2G29500.1']	HSP20-like chaperones superfamily protein;(source:Araport11)
AT1G07420.1	['Athal.Athal_block_19', 'Athal.Athal_block_168']	1	1	2	['AT2G29390.1']	Arabidopsis thaliana sterol 4-alpha-methyl-oxidase mRNA. The sterol 4alpha-methyl oxidase2 family proteins SMO2-1 and SMO2-2 function partially through effects on auxin accumulation; auxin response and PIN1 expression to regulate embryogenesis in Arabidopsis.
AT1G07430.1	['Athal.Athal_block_19', 'Athal.Athal_block_168']	1	1	2	['AT2G29380.1']	Encodes a member of the group A protein phosphatase 2C (PP2C) family that is responsible for negatively regulating seed dormancy.
AT1G07440.1	['Athal.Athal_block_19', 'Athal.Athal_block_168']	1	1	2	['AT2G29340.1']	NAD(P)-binding Rossmann-fold superfamily protein;(source:Araport11)
AT1G07460.2	['Athal.Athal_block_19', 'Athal.Athal_block_168']	1	1	2	['AT2G29220.1']	Concanavalin A-like lectin family protein;(source:Araport11)
AT1G07485.1	['Athal.Athal_block_19', 'Athal.Athal_block_168']	1	1	2	['AT2G29125.1']	hypothetical protein;(source:Araport11)
AT1G07510.1	['Athal.Athal_block_19', 'Athal.Athal_block_168']	1	1	2	['AT2G29080.1']	encodes an FtsH protease that is localized to the mitochondrion
AT1G07530.1	['Athal.Athal_block_19', 'Athal.Athal_block_168']	1	1	2	['AT2G29060.1']	Encodes a member of the GRAS family of transcription factors. The protein interacts with the TGA2 transcription factor and affects the transcription of stress-responsive genes. The protein is found in the nucleus and is also exported to the cytoplasm.
AT1G07550.1	['Athal.Athal_block_19', 'Athal.Athal_block_168']	1	1	2	['AT2G28990.1']	Leucine-rich repeat protein kinase family protein;(source:Araport11)
AT1G07630.1	['Athal.Athal_block_19', 'Athal.Athal_block_168']	1	1	2	['AT2G28890.1']	Encodes a protein phosphatase 2C like gene; similar to POL. Involved in leaf development. Knockout mutants have abnormally shaped leaves.
AT1G07640.3	['Athal.Athal_block_19', 'Athal.Athal_block_168']	1	1	2	['AT2G28810.1']	A member of the DOF transcription factors. Prominently expressed in the phloem of leaves and other organs. Expression is induced by wounding; MeJA and insect feeding. Upregulates glucosinolate biosynthesis. PEAR protein involved in the formation of a short-range concentration gradient that peaks at protophloem sieve elements, and activates gene expression that promotes radial growth. Locally prom…
AT1G07660.1	['Athal.Athal_block_19', 'Athal.Athal_block_20', 'Athal.Athal_block_168', 'Athal.Athal_block_486']	2	2	4	['AT2G28740.1', 'AT5G59690.1']	Histone superfamily protein;(source:Araport11)
AT1G07720.2	['Athal.Athal_block_19', 'Athal.Athal_block_168']	1	1	2	['AT2G28630.1']	Encodes KCS3; a member of the 3-ketoacyl-CoA synthase family involved in the biosynthesis of VLCFA (very long chain fatty acids).
AT1G07725.1	['Athal.Athal_block_19', 'Athal.Athal_block_20', 'Athal.Athal_block_168', 'Athal.Athal_block_486']	2	2	4	['AT2G28640.1', 'AT5G59730.2']	A member of EXO70 gene family; putative exocyst subunits, conserved in land plants. Arabidopsis thaliana contains 23 putative EXO70 genes, which can be classified into eight clusters on the phylogenetic tree.
AT1G07730.2	['Athal.Athal_block_19', 'Athal.Athal_block_168']	1	1	2	['AT2G28670.1']	Disease resistance-responsive (dirigent-like protein) family protein;(source:Araport11)
AT1G07750.1	['Athal.Athal_block_19', 'Athal.Athal_block_168']	1	1	2	['AT2G28680.1']	RmlC-like cupins superfamily protein;(source:Araport11)
AT1G07790.1	['Athal.Athal_block_19', 'Athal.Athal_block_20', 'Athal.Athal_block_168', 'Athal.Athal_block_486']	2	2	4	['AT2G28720.1', 'AT5G59910.1']	Encodes a histone 2B (H2B) protein.
AT1G07795.1	['Athal.Athal_block_19', 'Athal.Athal_block_168']	1	1	2	['AT2G28725.1']	forkhead box protein G1;(source:Araport11)
AT1G07820.1	['Athal.Athal_block_19', 'Athal.Athal_block_20', 'Athal.Athal_block_168', 'Athal.Athal_block_486']	2	2	4	['AT2G28740.1', 'AT5G59970.1']	Histone superfamily protein;(source:Araport11)
AT1G07650.1	['Athal.Athal_block_20', 'Athal.Athal_block_486']	1	1	2	['AT5G59660.1']	Leucine-rich repeat receptor-like kinase with extracellular malectin-like domain; which possesses cell death induction activity in plant leaves.
AT1G07705.2	['Athal.Athal_block_20', 'Athal.Athal_block_486']	1	1	2	['AT5G59710.1']	NOT2 / NOT3 / NOT5 family;(source:Araport11)
AT1G07770.1	['Athal.Athal_block_20', 'Athal.Athal_block_486']	1	1	2	['AT5G59850.1']	Encodes cytoplasmic ribosomal protein S15a.
AT1G07990.1	['Athal.Athal_block_21', 'Athal.Athal_block_165']	1	1	2	['AT2G28360.1']	SIT4 phosphatase-associated family protein;(source:Araport11)
AT1G08010.1	['Athal.Athal_block_21', 'Athal.Athal_block_165']	1	1	2	['AT2G28340.1']	Encodes a member of the GATA factor family of zinc finger transcription factors.
AT1G08035.1	['Athal.Athal_block_21', 'Athal.Athal_block_165']	1	1	2	['AT2G28330.1']	hypothetical protein;(source:Araport11)
AT1G08040.1	['Athal.Athal_block_21', 'Athal.Athal_block_165']	1	1	2	['AT2G28310.1']	trimethylguanosine synthase (DUF707);(source:Araport11)
AT1G08060.1	['Athal.Athal_block_21', 'Athal.Athal_block_165']	1	1	2	['AT2G28240.1']	Encodes a transcriptional silencer that is required for proper expression of PRR/NLR immune receptor genes. The MOM1 complex facilitates the process of transgene silencing; influences DNA methylation and chromatin accessibility at some endogenous RdDM sites.
AT1G08065.1	['Athal.Athal_block_21', 'Athal.Athal_block_165']	1	1	2	['AT2G28210.1']	Mediates stimulation of ATP synthesis by bicarbonate in isolated thylakoids.
AT1G08140.1	['Athal.Athal_block_21', 'Athal.Athal_block_165']	1	1	2	['AT2G28170.1']	member of Putative Na+/H+ antiporter family
AT1G09310.1	['Athal.Athal_block_22', 'Athal.Athal_block_84']	1	1	2	['AT1G56580.1']	ABA responsive trichome formation regulator.
AT1G09350.1	['Athal.Athal_block_22', 'Athal.Athal_block_84']	1	1	2	['AT1G56600.1']	Predicted to encode a galactinol synthase; highest expressions at 0 C and 4 C.
AT1G09390.1	['Athal.Athal_block_22', 'Athal.Athal_block_84']	1	1	2	['AT1G56670.1']	GDSL-motif esterase/acyltransferase/lipase. Enzyme group with broad substrate specificity that may catalyze acyltransfer or hydrolase reactions with lipid and non-lipid substrates.
AT1G09410.1	['Athal.Athal_block_22', 'Athal.Athal_block_84']	1	1	2	['AT1G56690.1']	pentatricopeptide (PPR) repeat-containing protein;(source:Araport11)
AT1G09440.1	['Athal.Athal_block_22', 'Athal.Athal_block_84']	1	1	2	['AT1G56720.1']	Protein kinase superfamily protein;(source:Araport11)
AT1G09540.1	['Athal.Athal_block_23', 'Athal.Athal_block_85']	1	1	2	['AT1G57560.1']	Encodes putative transcription factor. Mutants lack of mucilage extrusion from the seeds during imbibition. Reduced quantities of mucilage are deposited during the development of the seed coat epidermis in myb61 mutants. Expressed in guard cells;loss of function mutations show an increase in stomatal pore opening suggesting a role in ABA independent regulation of stomatal pore size.
AT1G09550.1	['Athal.Athal_block_23', 'Athal.Athal_block_85']	1	1	2	['AT1G57590.1']	Expressed in individual seed coat cell layers; expression was strongest in the seed coat palisade cell layer.
AT1G09575.1	['Athal.Athal_block_23', 'Athal.Athal_block_85']	1	1	2	['AT1G57610.1']	Mitochondrial calcium channel.
AT1G09580.1	['Athal.Athal_block_23', 'Athal.Athal_block_85']	1	1	2	['AT1G57620.1']	emp24/gp25L/p24 family/GOLD family protein;(source:Araport11)
AT1G09590.1	['Athal.Athal_block_23', 'Athal.Athal_block_85']	1	1	2	['AT1G57660.1']	Translation protein SH3-like family protein;(source:Araport11)
AT1G09600.1	['Athal.Athal_block_23', 'Athal.Athal_block_85']	1	1	2	['AT1G57700.1']	Protein kinase superfamily protein;(source:Araport11)
AT1G09640.1	['Athal.Athal_block_23', 'Athal.Athal_block_85']	1	1	2	['AT1G57720.1']	Translation elongation factor EF1B; gamma chain;(source:Araport11)
AT1G09645.1	['Athal.Athal_block_23', 'Athal.Athal_block_85']	1	1	2	['AT1G57765.1']	transmembrane protein;(source:Araport11)
AT1G09665.1	['Athal.Athal_block_23', 'Athal.Athal_block_85']	1	1	2	['AT1G57850.2']	Toll-Interleukin-Resistance (TIR) domain family protein;(source:Araport11)
AT1G09690.1	['Athal.Athal_block_23', 'Athal.Athal_block_85']	1	1	2	['AT1G57860.1']	Translation protein SH3-like family protein;(source:Araport11)
AT1G09932.1	['Athal.Athal_block_24', 'Athal.Athal_block_86']	1	1	2	['AT1G58280.3']	Phosphoglycerate mutase family protein;(source:Araport11)
AT1G09940.1	['Athal.Athal_block_24', 'Athal.Athal_block_86']	1	1	2	['AT1G58290.1']	Encodes glutamyl-tRNA reductase. Involved in heme biosynthesis in non-photosynthetic tissues and induced by oxidative stress in photosynthetic tissues to supply heme for defensive hemoproteins
AT1G09950.1	['Athal.Athal_block_24', 'Athal.Athal_block_86']	1	1	2	['AT1G58330.1']	Candidate gene identified by compressed variance component mixed model reveals epistasis associated with flowering.
AT1G09980.1	['Athal.Athal_block_24', 'Athal.Athal_block_86']	1	1	2	['AT1G58350.1']	Putative serine esterase family protein;(source:Araport11)
AT1G10010.2	['Athal.Athal_block_24', 'Athal.Athal_block_86']	1	1	2	['AT1G58360.1']	Encodes a high affinity amino acid transporter that is probably responsible for import of organic nitrogen into developing seeds. One of eight gene family members that encode amino acid permeases. Most closely related to AAP1 (75%) identity.
AT1G10050.3	['Athal.Athal_block_24', 'Athal.Athal_block_86']	1	1	2	['AT1G58370.2']	Encodes a putative glycosyl hydrolase family 10 protein (xylanase).
AT1G10150.1	['Athal.Athal_block_25', 'Athal.Athal_block_88']	1	1	2	['AT1G59510.1']	Carbohydrate-binding protein;(source:Araport11)
AT1G10210.1	['Athal.Athal_block_25', 'Athal.Athal_block_88']	1	1	2	['AT1G59580.1']	Encodes ATMPK1. Kinase is activated by wounding.
AT1G10220.1	['Athal.Athal_block_25', 'Athal.Athal_block_88']	1	1	2	['AT1G59590.1']	ZCF37;(source:Araport11)
AT1G10290.1	['Athal.Athal_block_25', 'Athal.Athal_block_88']	1	1	2	['AT1G59610.1']	involved in trafficking from the trans-Golgi Network to the central vacuole. The mRNA is cell-to-cell mobile.
AT1G10360.1	['Athal.Athal_block_25', 'Athal.Athal_block_88']	1	1	2	['AT1G59700.1']	Encodes glutathione transferase belonging to the tau class of GSTs. Naming convention according to Wagner et al. (2002).
AT1G10350.1	['Athal.Athal_block_26', 'Athal.Athal_block_89']	1	1	2	['AT1G59725.1']	DNAJ heat shock family protein;(source:Araport11)
AT1G10430.1	['Athal.Athal_block_26', 'Athal.Athal_block_89']	1	1	2	['AT1G59830.1']	Encodes one of the isoforms of the catalytic subunit of protein phosphatase 2A: AT1G59830/PP2A-1; AT1G10430/PP2A-2, At2g42500/PP2A-3, At3g58500/PP2A-4 [Plant Molecular Biology (1993) 21:475-485 and (1994) 26:523-528; Note that in more recent publications, there is mixed use of gene names for PP2A-3 and PP2A-4 - some refer to At2g42500 as PP2A-3 and some as PP2A-4]. It regulates the activation of …
AT1G10450.3	['Athal.Athal_block_26', 'Athal.Athal_block_89']	1	1	2	['AT1G59890.4']	Encodes SIN3-like 6; a homolog of the transcriptional repressor SIN3 (AT1G24190).
AT1G10470.1	['Athal.Athal_block_26', 'Athal.Athal_block_89']	1	1	2	['AT1G59940.2']	Encodes a two-component response regulator. Acts redundantly with ARR3 in the control of circadian period in a cytokinin-independent manner.
AT1G10530.1	['Athal.Athal_block_26', 'Athal.Athal_block_89']	1	1	2	['AT1G60010.1']	PADRE protein
AT1G10540.1	['Athal.Athal_block_26', 'Athal.Athal_block_89']	1	1	2	['AT1G60030.1']	nucleobase-ascorbate transporter 8;(source:Araport11)
AT1G10670.1	['Athal.Athal_block_27', 'Athal.Athal_block_92']	1	1	2	['AT1G60810.1']	One of the three genes encoding subunit A of the trimeric protein ATP Citrate Lyase. Antisense ACLA-1 plants cause a reduction in cytosolic acetyl-CoA metabolism and have upregulation of stress-related genes and down-regulation of primary metabolism and growth genes; suggesting the mutation restricts normal growth and developmental processes and puts the plant into a state of stress.
AT1G10690.1	['Athal.Athal_block_27', 'Athal.Athal_block_92']	1	1	2	['AT1G60783.1']	SIAMESE-RELATED (SMR) family gene; activated by SMOS1/SCL28 heterodimer thus inhibiting cell cycle progression at G2 and promoting the onset of endoreplication.
AT1G10730.1	['Athal.Athal_block_27', 'Athal.Athal_block_92']	1	1	2	['AT1G60780.1']	Part of adaptor protein (AP) complex which mediadates clathrin-dependent trafficking at the trans-Golgi network (TGN) and the plasma membrane; respectively. Required for trafficking to plasma membrane and vacuoles.
AT1G10770.1	['Athal.Athal_block_27', 'Athal.Athal_block_92']	1	1	2	['AT1G60760.1']	Encodes a putative pectin methylesterase/invertase inhibitor. Anti-sense reduction of this gene's transcript results in pollen tube growth retardation and then partial male sterility and reduced seed set.
AT1G10810.1	['Athal.Athal_block_27', 'Athal.Athal_block_92']	1	1	2	['AT1G60690.1']	NAD(P)-linked oxidoreductase superfamily protein;(source:Araport11)
AT1G10820.1	['Athal.Athal_block_27', 'Athal.Athal_block_92']	1	1	2	['AT1G60670.2']	hypothetical protein (DUF3755);(source:Araport11)
AT1G10850.1	['Athal.Athal_block_27', 'Athal.Athal_block_92']	1	1	2	['AT1G60630.1']	Leucine-rich repeat protein kinase family protein;(source:Araport11)
AT1G10870.1	['Athal.Athal_block_27', 'Athal.Athal_block_92']	1	1	2	['AT1G60860.1']	A member of ARF GAP domain (AGD); A thaliana has 15 members, grouped into four classes. AGD4 belongs to the Class 1, together with AGD1, AGD2, and AGD3.
AT1G10900.1	['Athal.Athal_block_27', 'Athal.Athal_block_92']	1	1	2	['AT1G60890.2']	Phosphatidylinositol 4-phosphate 5-kinase.
AT1G10930.1	['Athal.Athal_block_27', 'Athal.Athal_block_92']	1	1	2	['AT1G60930.1']	DNA helicase involved in the maintenance of genome stability by modulation of the DNA damage response and suppression of homologous recombination.
AT1G10940.1	['Athal.Athal_block_27', 'Athal.Athal_block_92']	1	1	2	['AT1G60940.1']	Encodes a plant protein kinase similar to the calcium/calmodulin-dependent protein kinase subfamily and the SNF1 kinase subfamily (SnRK2) whose activity is activated by ionic (salt) and non-ionic (mannitol) osmotic stress. Kinase activity of its homolog in tobacco is induced by hyperosmotic condition within 1 minute. Phosphatidylinositol 4-phosphate 5-kinase (PIP5K) enzyme family member.
AT1G10960.1	['Athal.Athal_block_27', 'Athal.Athal_block_92']	1	1	2	['AT1G60950.1']	Phosphatidylinositol 4-phosphate 5-kinase (PIP5K) enzyme family member.
AT1G10970.1	['Athal.Athal_block_27', 'Athal.Athal_block_92']	1	1	2	['AT1G60960.1']	A member of Zrt- and Irt-related protein (ZIP) family. transcript is induced in response to zinc deficiency in the root and shoot. Expression is regulated by copper; but response to copper deficiency is detected only after three weeks of deficiency. Phosphatidylinositol 4-phosphate 5-kinase (PIP5K) enzyme family member.
AT1G11060.1	['Athal.Athal_block_27', 'Athal.Athal_block_92']	1	1	2	['AT1G61030.1']	Encodes one of two redundant proteins (the other is WAPL2) that are involved in prophase removal of cohesion during meiosis. Double mutants with wapl2 exhibit reduced fertility due to defects in meiosis and also some abnormal embryo development in rare cases where embryos are formed.
AT1G11070.4	['Athal.Athal_block_27', 'Athal.Athal_block_92']	1	1	2	['AT1G61080.2']	hydroxyproline-rich glycoprotein family protein;(source:Araport11)
AT1G11080.2	['Athal.Athal_block_27', 'Athal.Athal_block_92']	1	1	2	['AT1G61130.1']	serine carboxypeptidase-like 31;(source:Araport11)
AT1G11100.1	['Athal.Athal_block_27', 'Athal.Athal_block_92']	1	1	2	['AT1G61140.1']	SNF2 domain-containing protein / helicase domain-containing protein / zinc finger protein-like protein;(source:Araport11)
AT1G11125.1	['Athal.Athal_block_27', 'Athal.Athal_block_92']	1	1	2	['AT1G61170.1']	hypothetical protein;(source:Araport11)
AT1G11160.1	['Athal.Athal_block_27', 'Athal.Athal_block_92']	1	1	2	['AT1G61210.1']	One of four katanin p80 subunits. Involved in targeting of katanin complex to crossover and branch points to properly sever microtubules.
AT1G11180.1	['Athal.Athal_block_27', 'Athal.Athal_block_92']	1	1	2	['AT1G61250.1']	Secretory carrier membrane protein (SCAMP) family protein;(source:Araport11)
AT1G11220.2	['Athal.Athal_block_27', 'Athal.Athal_block_92']	1	1	2	['AT1G61260.1']	cotton fiber; putative (DUF761);(source:Araport11)
AT1G11250.1	['Athal.Athal_block_27', 'Athal.Athal_block_92']	1	1	2	['AT1G61290.1']	member of SYP12 Gene Family
AT1G11390.1	['Athal.Athal_block_28', 'Athal.Athal_block_93']	1	1	2	['AT1G61640.1']	Atypical kinase which functions in plant salt stress tolerance by regulating reactive oxygen species (ROS).
AT1G11475.1	['Athal.Athal_block_28', 'Athal.Athal_block_93']	1	1	2	['AT1G61700.1']	Non-catalytic subunit common to nuclear DNA-dependent RNA polymerases II; IV and V; homologous to budding yeast RPB10.
AT1G11510.1	['Athal.Athal_block_28', 'Athal.Athal_block_93']	1	1	2	['AT1G61730.1']	DNA-binding storekeeper protein-related transcriptional regulator;(source:Araport11)
AT1G11540.2	['Athal.Athal_block_28', 'Athal.Athal_block_93']	1	1	2	['AT1G61740.1']	Sulfite exporter TauE/SafE family protein;(source:Araport11)
AT1G11560.1	['Athal.Athal_block_28', 'Athal.Athal_block_93']	1	1	2	['AT1G61790.1']	Oligosaccharyltransferase complex/magnesium transporter family protein;(source:Araport11)
AT1G11630.1	['Athal.Athal_block_28', 'Athal.Athal_block_93']	1	1	2	['AT1G61870.1']	Ribosomal pentatricopeptide repeat protein
AT1G11670.1	['Athal.Athal_block_28', 'Athal.Athal_block_93']	1	1	2	['AT1G61890.1']	MATE efflux family protein;(source:Araport11)
AT1G11700.1	['Athal.Athal_block_28', 'Athal.Athal_block_93']	1	1	2	['AT1G61930.1']	senescence regulator (Protein of unknown function; DUF584);(source:Araport11)
AT1G11850.1	['Athal.Athal_block_29']	1	0	1	['AT1G62240.1']	transmembrane protein;(source:Araport11)
AT1G11910.2	['Athal.Athal_block_29', 'Athal.Athal_block_95']	1	1	2	['AT1G62290.1']	Encodes an aspartic proteinase that forms a heterodimer and is stable over a broad pH range (ph 3-8).
AT1G11940.1	['Athal.Athal_block_29', 'Athal.Athal_block_95']	1	1	2	['AT1G62305.1']	Core-2/I-branching beta-1;6-N-acetylglucosaminyltransferase family protein;(source:Araport11)
AT1G11950.1	['Athal.Athal_block_29', 'Athal.Athal_block_95']	1	1	2	['AT1G62310.1']	Transcription factor jumonji (jmjC) domain-containing protein;(source:Araport11)
AT1G11960.1	['Athal.Athal_block_29', 'Athal.Athal_block_95']	1	1	2	['AT1G62320.1']	Calcium channel that is phosphorylated by BIK1 in the presence of PAMPS and required for stomatal immunity.
AT1G11990.1	['Athal.Athal_block_29', 'Athal.Athal_block_95']	1	1	2	['AT1G62330.1']	O-fucosyltransferase family protein;(source:Araport11)
AT1G12010.1	['Athal.Athal_block_29', 'Athal.Athal_block_95']	1	1	2	['AT1G62380.1']	Encodes a protein that appears to have 1-amino-cyclopropane-1-carboxylic acid oxidase activity based on mutant analyses. The mRNA is cell-to-cell mobile.
AT1G12020.1	['Athal.Athal_block_29', 'Athal.Athal_block_95']	1	1	2	['AT1G62422.1']	hypothetical protein;(source:Araport11)
AT1G12030.1	['Athal.Athal_block_29', 'Athal.Athal_block_95']	1	1	2	['AT1G62420.1']	DUF506 gene family member
AT1G12040.1	['Athal.Athal_block_29', 'Athal.Athal_block_95']	1	1	2	['AT1G62440.1']	encodes a a chimeric leucine-rich repeat/extensin protein that regulates root hair morphogenesis and elongation. Null mutants develop root hairs that frequently abort; swell, or branch. Gene is expressed in root hair cells and protein is specifically localized in the wall of the hair proper. The mRNA is cell-to-cell mobile.
AT1G12070.1	['Athal.Athal_block_29', 'Athal.Athal_block_95']	1	1	2	['AT1G62450.1']	Immunoglobulin E-set superfamily protein;(source:Araport11)
AT1G12080.1	['Athal.Athal_block_29', 'Athal.Athal_block_95']	1	1	2	['AT1G62480.1']	Vacuolar calcium-binding protein-like protein;(source:Araport11)
AT1G12100.1	['Athal.Athal_block_29', 'Athal.Athal_block_95']	1	1	2	['AT1G62500.1']	Bifunctional inhibitor/lipid-transfer protein/seed storage 2S albumin superfamily protein;(source:Araport11)
AT1G12120.1	['Athal.Athal_block_29', 'Athal.Athal_block_95']	1	1	2	['AT1G62530.1']	hypothetical protein (DUF863);(source:Araport11)
AT1G12130.1	['Athal.Athal_block_29', 'Athal.Athal_block_95']	1	1	2	['AT1G62580.1']	Encodes a flavin-containing monooxygenases involved in biosynthesis of aliphatic glucosinolates.
AT1G12220.1	['Athal.Athal_block_29', 'Athal.Athal_block_95']	1	1	2	['AT1G62630.1']	Resistance gene; mediates resistance against the bacterial pathogen Pseudomonas syringae. Contains a putative nucleotide binding site composed of kinase-1a (or P-loop), kinase-2a, and putative kinase-3a domains, 13 imperfect leucine-rich repeats, a potential leucine zipper, and two uncharacterized motifs that are well conserved in products of previously isolated R genes. Confers resistance to Pse…
AT1G12240.1	['Athal.Athal_block_29', 'Athal.Athal_block_95']	1	1	2	['AT1G62660.1']	Encodes a vacuolar invertase betaFruct4. betaFruct4 is transported from the endoplasmic reticulum through the intermediate compartments as a membrane protein. The N-terminal cytoplasmic domain contains multiple sequence motifs that are involved at various stages in the trafficking of betaFruct4 from the ER to the central vacuole. The mRNA is cell-to-cell mobile.
AT1G12260.1	['Athal.Athal_block_29', 'Athal.Athal_block_95']	1	1	2	['AT1G62700.1']	Encodes a NAC-domain transcription factor that is expressed in developing xylem. Over expression of this protein causes ectopic secondary cell wall growth. Complements some of the cell wall defects seen in SND1/NST1 double mutants.
AT1G12270.1	['Athal.Athal_block_29', 'Athal.Athal_block_95']	1	1	2	['AT1G62740.1']	Encodes one of the 36 carboxylate clamp (CC)-tetratricopeptide repeat (TPR) proteins (Prasad 2010; Pubmed ID: 20856808) with potential to interact with Hsp90/Hsp70 as co-chaperones.
AT1G12310.1	['Athal.Athal_block_29', 'Athal.Athal_block_95']	1	1	2	['AT1G62820.1']	Together with CML14 interacts with the isoleucine-glutamine (IQ) domains of myosins; 51 IQ-domain (IQD) proteins, and CaM-activated transcription factors (CAMTAs). Both genes are essential for normal development and function across a broad range of tissues and developmental stages.
AT1G12320.1	['Athal.Athal_block_29', 'Athal.Athal_block_95']	1	1	2	['AT1G62840.1']	ankyrin repeat/KH domain protein (DUF1442);(source:Araport11)
AT1G12380.1	['Athal.Athal_block_29', 'Athal.Athal_block_95']	1	1	2	['AT1G62870.1']	hypothetical protein;(source:Araport11)
AT1G12390.1	['Athal.Athal_block_29', 'Athal.Athal_block_95']	1	1	2	['AT1G62880.2']	ER cargo receptor
AT1G12400.1	['Athal.Athal_block_29', 'Athal.Athal_block_95']	1	1	2	['AT1G62920.1']	Nucleotide excision repair; TFIIH, subunit TTDA;(source:Araport11)
AT1G12460.1	['Athal.Athal_block_29', 'Athal.Athal_block_95']	1	1	2	['AT1G62950.1']	Leucine-rich repeat protein kinase family protein;(source:Araport11)
AT1G12540.1	['Athal.Athal_block_29', 'Athal.Athal_block_95']	1	1	2	['AT1G62975.1']	basic helix-loop-helix (bHLH) DNA-binding superfamily protein;(source:Araport11)
AT1G12560.1	['Athal.Athal_block_29', 'Athal.Athal_block_95']	1	1	2	['AT1G62980.1']	Member of Alpha-Expansin Gene Family. Naming convention from the Expansin Working Group (Kende et al; 2004. Plant Mol Bio). Containing a conserved root hair-specific cis-element RHE. Expressed specifically in root hair cell and involved in root hair elongation.
AT1G12610.1	['Athal.Athal_block_29', 'Athal.Athal_block_95']	1	1	2	['AT1G63030.1']	Encodes a member of the DREB subfamily A-1 of ERF/AP2 transcription factor family (DDF1). The protein contains one AP2 domain. There are six members in this subfamily; including CBF1, CBF2, and CBF3. Overexpression of this gene results in delayed flowering and dwarfism, reduction of gibberellic acid biosynthesis, and increased tolerance to high levels of salt. This gene is expressed in all tissue…
AT1G12640.1	['Athal.Athal_block_29', 'Athal.Athal_block_95']	1	1	2	['AT1G63050.1']	Encodes a lysophosphatidylcholine acyltransferase (LPCAT). Participates in the Lands cycle in developing seeds.
AT1G12710.1	['Athal.Athal_block_29', 'Athal.Athal_block_95']	1	1	2	['AT1G63090.1']	This gene is predicted to encode a protein with a PP2 domain. This domain in present in lectins found in squash and cucumber; suggesting that this protein could potentially have carbohydrate binding capabilities.
AT1G12730.1	['Athal.Athal_block_29', 'Athal.Athal_block_95']	1	1	2	['AT1G63110.1']	GPI transamidase subunit PIG-U;(source:Araport11)
AT1G12750.1	['Athal.Athal_block_29', 'Athal.Athal_block_95']	1	1	2	['AT1G63120.1']	RHOMBOID-like protein 6;(source:Araport11)
AT1G12760.1	['Athal.Athal_block_29', 'Athal.Athal_block_95']	1	1	2	['AT1G63170.1']	Zinc finger; C3HC4 type (RING finger) family protein;(source:Araport11)
AT1G12780.1	['Athal.Athal_block_29', 'Athal.Athal_block_95']	1	1	2	['AT1G63180.1']	Encodes a UDP-glucose epimerase that catalyzes the interconversion of the sugar nucleotides UDP-glucose UDP-galactose via a UDP-4-keto-hexose intermediate. Responsive to stress.
AT1G12880.1	['Athal.Athal_block_30', 'Athal.Athal_block_261']	1	1	2	['AT3G26690.1']	nudix hydrolase homolog 12;(source:Araport11)
AT1G12900.5	['Athal.Athal_block_30', 'Athal.Athal_block_261']	1	1	2	['AT3G26650.1']	glyceraldehyde 3-phosphate dehydrogenase A subunit 2;(source:Araport11)
AT1G12910.1	['Athal.Athal_block_30', 'Athal.Athal_block_261']	1	1	2	['AT3G26640.1']	Encodes LIGHT-REGULATED WD1 (LWD1); a clock proteins regulating circadian period length and photoperiodic flowering.
AT1G12920.1	['Athal.Athal_block_30', 'Athal.Athal_block_261']	1	1	2	['AT3G26618.1']	Encodes a eukaryotic release factor one homolog.
AT1G12950.1	['Athal.Athal_block_30', 'Athal.Athal_block_261']	1	1	2	['AT3G26590.1']	root hair specific 2;(source:Araport11)
AT1G12970.1	['Athal.Athal_block_30', 'Athal.Athal_block_261']	1	1	2	['AT3G26500.1']	Encodes PIRL3; a member of the Plant Intracellular Ras-group-related LRRs (Leucine rich repeat proteins). PIRLs are a distinct, plant-specific class of intracellular LRRs that likely mediate protein interactions, possibly in the context of signal transduction.
AT1G12990.1	['Athal.Athal_block_30', 'Athal.Athal_block_261']	1	1	2	['AT3G26445.1']	Candidate gene identified by compressed variance component mixed model reveals epistasis associated with flowering.
AT1G13000.1	['Athal.Athal_block_30', 'Athal.Athal_block_261']	1	1	2	['AT3G26440.6']	transmembrane protein; putative (DUF707);(source:Araport11)
AT1G13020.1	['Athal.Athal_block_30', 'Athal.Athal_block_261']	1	1	2	['AT3G26400.1']	Encodes eIF4B2; eukaryotic initiation factor 4B2.
AT1G13050.1	['Athal.Athal_block_30', 'Athal.Athal_block_261']	1	1	2	['AT3G26350.2']	proline-rich receptor-like kinase;(source:Araport11)
AT1G13060.1	['Athal.Athal_block_30', 'Athal.Athal_block_261']	1	1	2	['AT3G26340.1']	Encodes 20S proteasome beta subunit PBE1 (PBE1).
AT1G13080.1	['Athal.Athal_block_30', 'Athal.Athal_block_261']	1	1	2	['AT3G26210.1']	cytochrome P450 monooxygenase
AT1G13130.1	['Athal.Athal_block_30', 'Athal.Athal_block_261']	1	1	2	['AT3G26140.3']	Cellulase (glycosyl hydrolase family 5) protein;(source:Araport11)
AT1G13140.1	['Athal.Athal_block_30', 'Athal.Athal_block_261']	1	1	2	['AT3G26125.1']	member of CYP86C
AT1G13210.1	['Athal.Athal_block_31', 'Athal.Athal_block_259']	1	1	2	['AT3G25610.1']	Autoinhibited Ca2+/ATPase II. ALA11 acts redundantly with ALA3; ALA4, ALA5, ALA9, ALA10 in root and shoot development as well as PIN trafficking and polarity .
AT1G13230.1	['Athal.Athal_block_31', 'Athal.Athal_block_259']	1	1	2	['AT3G25670.1']	Encodes a leucine-rich repeat protein pii-2. Located in the endoplasmic reticulum/plasma membrane continuum in Arabidopsis roots. Required for growth promotion and enhanced seed production mediated by the endophytic fungus Piriformospora indica in Arabidopsis.
AT1G13245.1	['Athal.Athal_block_31', 'Athal.Athal_block_259']	1	1	2	['AT3G25717.1']	RTFL/DVL peptide family member; transcripts are negatively regulated by light and phyB.
AT1G13260.1	['Athal.Athal_block_31', 'Athal.Athal_block_259']	1	1	2	['AT3G25730.1']	Encodes an AP2/B3 domain transcription factor which is upregulated in response to low temperature. It contains a B3 DNA binding domain. It has circadian regulation and may function as a negative growth regulator. The mRNA is cell-to-cell mobile.
AT1G13270.1	['Athal.Athal_block_31', 'Athal.Athal_block_259']	1	1	2	['AT3G25740.1']	Encodes a methionine aminopeptidase formerly called MAP1B; renamed to MAP1C.
AT1G13280.1	['Athal.Athal_block_31', 'Athal.Athal_block_259']	1	1	2	['AT3G25760.1']	Encodes allene oxide cyclase. One of four genes in Arabidopsis that encode this enzyme; which catalyzes an essential step in jasmonic acid biosynthesis. Gene expression is reduced during senescence, a process that involves jasmonic acid signalling pathway.
AT1G13300.1	['Athal.Athal_block_31', 'Athal.Athal_block_259']	1	1	2	['AT3G25790.1']	Encodes a nuclear localized member of the GARP family of transcription factors. Involved in nitrate/phosphate signaling in roots. It is transcriptionally regulated by nitrate and post transcriptionally by phosphate and functions to integrate these two nutrient signaling pathways in the root. HRS1 and HHO2 are involved in Ni cross regulation of Pi signaling. They function as transcriptional repres…
AT1G13320.1	['Athal.Athal_block_31', 'Athal.Athal_block_259']	1	1	2	['AT3G25800.1']	one of three genes encoding the 65 kDa regulatory subunit of protein phosphatase 2A (PP2A)
AT1G13350.1	['Athal.Athal_block_31', 'Athal.Athal_block_259']	1	1	2	['AT3G25840.1']	Paralog of PRP4KA. PRP4K-family member protein.
AT1G13360.2	['Athal.Athal_block_31', 'Athal.Athal_block_259']	1	1	2	['AT3G25870.1']	hypothetical protein;(source:Araport11)
AT1G13450.1	['Athal.Athal_block_31', 'Athal.Athal_block_259']	1	1	2	['AT3G25990.1']	Encodes GT-1; a plant transcription factor that binds to one of the cis-acting elements, BoxII, which resides within the upstream promoter region of light-responsive genes. GT-1 was assumed to act as a molecular switch modulated through Ca(2+)-dependent phosphorylation/dephosphorylation in response to light signals.
AT1G13460.1	['Athal.Athal_block_31', 'Athal.Athal_block_259']	1	1	2	['AT3G26020.1']	Encodes protein phosphatase 2A (PP2A) B'theta subunit. Targeted to peroxisomes.
AT1G13830.1	['Athal.Athal_block_32', 'Athal.Athal_block_33', 'Athal.Athal_block_57', 'Athal.Athal_block_139']	2	2	4	['AT1G26450.1', 'AT2G03505.1']	Carbohydrate-binding X8 domain superfamily protein;(source:Araport11)
AT1G13880.2	['Athal.Athal_block_32', 'Athal.Athal_block_33', 'Athal.Athal_block_57', 'Athal.Athal_block_139']	2	2	4	['AT1G26580.1', 'AT2G03470.1']	ELM2 domain-containing protein;(source:Araport11)
AT1G13940.1	['Athal.Athal_block_32', 'Athal.Athal_block_57']	1	1	2	['AT1G26620.1']	T-box transcription factor; putative (DUF863);(source:Araport11)
AT1G13950.1	['Athal.Athal_block_32', 'Athal.Athal_block_57']	1	1	2	['AT1G26630.1']	Encodes eukaryotic translation initiation factor 5A (EIF-5A).In mammalian cells it functions as a shuttle protein that translocates mRNA from the nucleus to cytoplasmic ribosomes. Overexpression results in an increase in both primary and secondary xylem formation. In RNAi suppressed lines; xylem formation is reduced.
AT1G14010.1	['Athal.Athal_block_32', 'Athal.Athal_block_33', 'Athal.Athal_block_57', 'Athal.Athal_block_139']	2	2	4	['AT1G26690.1', 'AT2G03290.1']	emp24/gp25L/p24 family/GOLD family protein;(source:Araport11)
AT1G14040.1	['Athal.Athal_block_32', 'Athal.Athal_block_33', 'Athal.Athal_block_57', 'Athal.Athal_block_139']	2	2	4	['AT1G26730.1', 'AT2G03260.1']	Encodes a PHO1 homologue that is upregulated in response to Zn deficiency and is involved in Pi homeostasis in response to Zn deficiency. The mRNA is cell-to-cell mobile.
AT1G13860.1	['Athal.Athal_block_33', 'Athal.Athal_block_139']	1	1	2	['AT2G03480.1']	Encodes QUASIMODO2 LIKE1 (QUL1); a paralog of QUASIMODO2 (QUA2). AT1G78240 (QUA2), AT1G13860 (QUL1) and AT2G03480 (QUL2) form a clade with a possible role in plant vasculature development.
AT1G13900.1	['Athal.Athal_block_33', 'Athal.Athal_block_139']	1	1	2	['AT2G03450.1']	Encodes a dual-localized acid phosphatase (mitochondria and chloroplast) that modulates carbon metabolism.
AT1G13930.1	['Athal.Athal_block_33', 'Athal.Athal_block_139']	1	1	2	['AT2G03440.1']	Involved in response to salt stress. Knockout mutants are hypersensitive to salt stress. The mRNA is cell-to-cell mobile.
AT1G13960.1	['Athal.Athal_block_33', 'Athal.Athal_block_139']	1	1	2	['AT2G03340.1']	Encodes WRKY DNA-binding protein 4 (WRKY4).
AT1G14020.1	['Athal.Athal_block_33', 'Athal.Athal_block_139']	1	1	2	['AT2G03280.1']	O-fucosyltransferase family protein;(source:Araport11)
AT1G14080.1	['Athal.Athal_block_33', 'Athal.Athal_block_139']	1	1	2	['AT2G03220.1']	Encodes an alpha-(1;2)-fucosyltransferase.
AT1G14170.1	['Athal.Athal_block_34', 'Athal.Athal_block_137']	1	1	2	['AT2G03110.1']	RNA-binding KH domain-containing protein;(source:Araport11)
AT1G14210.1	['Athal.Athal_block_34', 'Athal.Athal_block_137']	1	1	2	['AT2G02990.1']	Ribonuclease T2 family protein;(source:Araport11)
AT1G14240.1	['Athal.Athal_block_34', 'Athal.Athal_block_137']	1	1	2	['AT2G02970.1']	GDA1/CD39 nucleoside phosphatase family protein;(source:Araport11)
AT1G14260.1	['Athal.Athal_block_34', 'Athal.Athal_block_137']	1	1	2	['AT2G02960.1']	RING/FYVE/PHD zinc finger superfamily protein;(source:Araport11)
AT1G14280.1	['Athal.Athal_block_34', 'Athal.Athal_block_137']	1	1	2	['AT2G02950.1']	Encodes phytochrome kinase substrate 2. PKS proteins are critical for hypocotyl phototropism. Forms a complex with Phot1; Phot2 and NPH3.
AT1G14330.1	['Athal.Athal_block_34', 'Athal.Athal_block_137']	1	1	2	['AT2G02870.1']	Galactose oxidase/kelch repeat superfamily protein;(source:Araport11)
AT1G14350.1	['Athal.Athal_block_34', 'Athal.Athal_block_137']	1	1	2	['AT2G02820.2']	Encodes a putative MYB transcription factor involved in stomata development; loss of FLP activity results in a failure of guard mother cells (GMCs) to adopt the guard cell fate, thus they continue to divide resulting in abnormal stomata consisting of clusters of numerous guard cell-like cells. This phenotype is enhanced in double mutants with MYB88. Its transcript levels change after inducing MUT…
AT1G14360.1	['Athal.Athal_block_34', 'Athal.Athal_block_137']	1	1	2	['AT2G02810.1']	UDP-galactose transporter 3;(source:Araport11)
AT1G14370.1	['Athal.Athal_block_34', 'Athal.Athal_block_137']	1	1	2	['AT2G02800.1']	Encodes protein kinase APK2a. Protein is N-myristoylated.
AT1G14380.1	['Athal.Athal_block_34', 'Athal.Athal_block_137']	1	1	2	['AT2G02790.1']	Encodes a microtubule-associated protein.Member of IQ67 (CaM binding) domain containing family.
AT1G14390.1	['Athal.Athal_block_34', 'Athal.Athal_block_137']	1	1	2	['AT2G02780.1']	Leucine-rich repeat protein kinase family protein;(source:Araport11)
AT1G14400.1	['Athal.Athal_block_34', 'Athal.Athal_block_137']	1	1	2	['AT2G02760.1']	ubiquitin carrier protein
AT1G14410.1	['Athal.Athal_block_34', 'Athal.Athal_block_137']	1	1	2	['AT2G02740.1']	Encodes a homolog of the potato p24 protein. Binds single strand telomeric repeats. Negatively regulates telomerase activity and telomere length.
AT1G14420.1	['Athal.Athal_block_34', 'Athal.Athal_block_137']	1	1	2	['AT2G02720.1']	Pectate lyase-like protein (PLL); during pollen tube elongation; PLLs are released by the pollen tube into the extracellular space. The synergistic enzymatic action of PLLs in the pollen grain, the pollen tube and the transmitting track contribute to an effective fertilization process.
AT1G14580.3	['Athal.Athal_block_35', 'Athal.Athal_block_136']	1	1	2	['AT2G02070.1']	C2H2-like zinc finger protein;(source:Araport11)
AT1G14590.1	['Athal.Athal_block_35', 'Athal.Athal_block_136']	1	1	2	['AT2G02061.1']	Nucleotide-diphospho-sugar transferase family protein;(source:Araport11)
AT1G14600.1	['Athal.Athal_block_35', 'Athal.Athal_block_136']	1	1	2	['AT2G02060.1']	Homeodomain-like superfamily protein;(source:Araport11)
AT1G14630.1	['Athal.Athal_block_35', 'Athal.Athal_block_136']	1	1	2	['AT2G01990.2']	XRI1-like protein;(source:Araport11)
AT1G14660.1	['Athal.Athal_block_35', 'Athal.Athal_block_136']	1	1	2	['AT2G01980.1']	member of putative Na+/H+ antiporter (AtNHX) family. Functions as a plasma membrane Li+/H+ antiporter. Involved in Li+ efflux and detoxification.
AT1G14670.1	['Athal.Athal_block_35', 'Athal.Athal_block_136']	1	1	2	['AT2G01970.1']	Endomembrane protein 70 protein family;(source:Araport11)
AT1G14685.1	['Athal.Athal_block_35', 'Athal.Athal_block_136']	1	1	2	['AT2G01930.1']	Encodes a member of the BASIC PENTACYSTEINE (BPC) proteins. BPC proteins are plant-specific transcription factors present throughout land plants. BPC transcription factor family is integral for a wide range of processes that support normal growth and development.Along with BPC1; BPC2 binds to the promoter of and represses GALS1 thereby reducing beta 1,4- galactan accumulation.
AT1G14686.1	['Athal.Athal_block_35', 'Athal.Athal_block_136']	1	1	2	['AT2G01920.1']	ENTH/ANTH/VHS superfamily protein;(source:Araport11)
AT1G14690.1	['Athal.Athal_block_35', 'Athal.Athal_block_136']	1	1	2	['AT2G01910.1']	microtubule-associated protein 65-7;(source:Araport11)
AT1G14700.1	['Athal.Athal_block_35', 'Athal.Athal_block_136']	1	1	2	['AT2G01880.1']	purple acid phosphatase 3;(source:Araport11)
AT1G14720.1	['Athal.Athal_block_35', 'Athal.Athal_block_136']	1	1	2	['AT2G01850.1']	member of Glycoside Hydrolase Family 16
AT1G14840.1	['Athal.Athal_block_36', 'Athal.Athal_block_135']	1	1	2	['AT2G01750.1']	Encodes a microtubule associated protein (MAP70-4). Expressed in all tissues.
AT1G14860.1	['Athal.Athal_block_36', 'Athal.Athal_block_135']	1	1	2	['AT2G01670.1']	NUDIX phosphatase; involved in Inositol pyrophosphate (PP-InsPs) degradation. PPIP5K; PFA-DSP and NUDT inositol pyrophosphate phosphatases regulate growth and development by collectively shaping plant PP-InsP pools.
AT1G14890.1	['Athal.Athal_block_36', 'Athal.Athal_block_135']	1	1	2	['AT2G01610.1']	Plant invertase/pectin methylesterase inhibitor superfamily protein;(source:Araport11)
AT1G14910.1	['Athal.Athal_block_36', 'Athal.Athal_block_135']	1	1	2	['AT2G01600.1']	ANTH domain-containing protein which functions as adaptor protein for clathrin-mediated endocytosis (CME) of the secretory vesicle-associated longintype R-SNARE VAMP72 group. Interacts with the SNARE domain of VAMP72 and clathrin at the plasma membrane. Required for recycling of R-SNARE proteins.
AT1G14920.1	['Athal.Athal_block_36', 'Athal.Athal_block_135']	1	1	2	['AT2G01570.1']	Similar to a putative transcription factor and transcriptional coactivators. Repressor of GA responses and involved in gibberellic acid mediated signaling. Member of the DELLA proteins that restrain the cell proliferation and expansion that drives plant growth. The protein undergoes degradation in response to GA via the 26S proteasome. GAI may be involved in reducing ROS accumulation in response …
AT1G14940.1	['Athal.Athal_block_36', 'Athal.Athal_block_135']	1	1	2	['AT2G01520.1']	Polyketide cyclase/dehydrase and lipid transport superfamily protein;(source:Araport11)
AT1G14970.1	['Athal.Athal_block_36', 'Athal.Athal_block_135']	1	1	2	['AT2G01480.1']	O-fucosyltransferase family protein;(source:Araport11)
AT1G15010.1	['Athal.Athal_block_37', 'Athal.Athal_block_133']	1	1	2	['AT2G01300.1']	mediator of RNA polymerase II transcription subunit;(source:Araport11)
AT1G15020.1	['Athal.Athal_block_37']	1	0	1	['AT2G01270.1']	Encodes a protein disulfide isomerase-like (PDIL) protein; a member of a multigene family within the thioredoxin (TRX) superfamily. This protein also belongs to the quiescin-sulfhydryl oxidase (QSOX) family, which possess an Erv1-like domain at the COOH terminus in addition to a TRX domain.
AT1G15030.1	['Athal.Athal_block_37', 'Athal.Athal_block_133']	1	1	2	['AT2G01260.1']	Encodes a Cysteine-rich peptide (CRP) family protein
AT1G15050.1	['Athal.Athal_block_37', 'Athal.Athal_block_133']	1	1	2	['AT2G01200.1']	Belongs to auxin inducible gene family.
AT1G15080.1	['Athal.Athal_block_37', 'Athal.Athal_block_133']	1	1	2	['AT2G01180.1']	Encodes phosphatidic acid phosphatase. Involved in ABA signaling. Functions as a negative regulator upstream of ABI4. Expressed during germination and seed development. Expressed overall in young seedlings; in roots, hypocotyls, and vascular cells of cotyledons and leaves of 10 day-old seedlings, in flower filaments and stem elongation zones. Not expressed in anthers, pollen nor petals.
AT1G15100.1	['Athal.Athal_block_37', 'Athal.Athal_block_133']	1	1	2	['AT2G01150.2']	Encodes a putative RING-H2 finger protein RHA2a.
AT1G15120.2	['Athal.Athal_block_37', 'Athal.Athal_block_133']	1	1	2	['AT2G01090.1']	Ubiquinol-cytochrome C reductase hinge protein;(source:Araport11)
AT1G15330.1	['Athal.Athal_block_38', 'Athal.Athal_block_132']	1	1	2	['AT1G80090.1']	Cystathionine beta-synthase (CBS) protein;(source:Araport11)
AT1G15380.1	['Athal.Athal_block_38', 'Athal.Athal_block_132']	1	1	2	['AT1G80160.3']	Glyoxalase which affects ABA?JA crosstalk. Member of the GLYI family. glyI4 mutant plants show a general stress phenotype characterized by compromised MG scavenging; accumulation of reactive oxygen species (ROS), stomatal closure, andreduced fitness was observed.
AT1G15400.3	['Athal.Athal_block_38', 'Athal.Athal_block_132']	1	1	2	['AT1G80180.1']	Tightly connected with MAPK signaling to fine-tune stomatal production and patterning.
AT1G15430.1	['Athal.Athal_block_38', 'Athal.Athal_block_132']	1	1	2	['AT1G80220.1']	hypothetical protein (DUF1644);(source:Araport11)
AT1G15480.1	['Athal.Athal_block_38', 'Athal.Athal_block_132']	1	1	2	['AT1G80270.1']	PPR motif containing protein. Found in mitochondria. Mutants flower early and have reduced levels of the ABI5; a regulator of FLC expression.
AT1G15490.1	['Athal.Athal_block_38', 'Athal.Athal_block_132']	1	1	2	['AT1G80280.1']	alpha/beta-Hydrolases superfamily protein;(source:Araport11)
AT1G15500.1	['Athal.Athal_block_38', 'Athal.Athal_block_132']	1	1	2	['AT1G80300.1']	TLC ATP/ADP transporter;(source:Araport11)
AT1G15540.2	['Athal.Athal_block_38', 'Athal.Athal_block_132']	1	1	2	['AT1G80320.1']	2-oxoglutarate-dependent dioxygenase-like protein;(source:Araport11)
AT1G15550.1	['Athal.Athal_block_38', 'Athal.Athal_block_132']	1	1	2	['AT1G80330.1']	Involved in later steps of the gibberellic acid biosynthetic pathway. Activated by AGAMOUS in a cal-1; ap1-1 background. Deletion of 208 bp from -1016 to -809 (&#916;-808) resulted in loss of GA-negative feedback (this sequence, which contains a 43-bp sequence GNFEI, was shown to be sufficient for GA-negative feedback).
AT1G15570.1	['Athal.Athal_block_38', 'Athal.Athal_block_132']	1	1	2	['AT1G80370.1']	A2-type cyclin. Negatively regulates endocycles and acts as a key regulator of ploidy levels in Arabidopsis endoreduplication. Interacts physically with CDKA;1. Expressed preferentially in trichomes and young developing tissues.
AT1G15630.1	['Athal.Athal_block_38', 'Athal.Athal_block_132']	1	1	2	['AT1G80400.1']	transmembrane protein;(source:Araport11)
AT1G15670.1	['Athal.Athal_block_38', 'Athal.Athal_block_132']	1	1	2	['AT1G80440.1']	Encodes a member of a family of F-box proteins; called the KISS ME DEADLY (KMD) family, that targets type-B ARR proteins for degradation and is involved in the negative regulation of the cytokinin response. Also named as KFB1, a member of a group of Kelch repeat F-box proteins that negatively regulate phenylpropanoid biosynthesis by targeting the phenypropanoid biosynthesis enzyme phenylalanine a…
AT1G15730.1	['Athal.Athal_block_38', 'Athal.Athal_block_132']	1	1	2	['AT1G80480.1']	Member of a distinct clade of proteins that are similar to ZNG1 nucleotide- dependent metallochaperone.
AT1G15750.1	['Athal.Athal_block_38', 'Athal.Athal_block_132']	1	1	2	['AT1G80490.1']	Encodes a protein with several WD40 repeats at the C-terminus and predicted protein-protein interaction domains at the N-terminus. Together with the TOPLESS-RELATED PROTEINS (TPRs); it is thought to be involved in transcriptional repression of root-promoting genes in the top half of the embryo during the transition stage of embryogenesis. It can also interact with IAA12 through the EAR domain of …
AT1G15760.1	['Athal.Athal_block_38', 'Athal.Athal_block_132']	1	1	2	['AT1G80520.1']	Sterile Alpha Motif (SAM) motif containing gene; together with SGS3 repressor of primary root growth.
AT1G15800.1	['Athal.Athal_block_38', 'Athal.Athal_block_132']	1	1	2	['AT1G80610.1']	hypothetical protein;(source:Araport11)
AT1G15810.1	['Athal.Athal_block_38', 'Athal.Athal_block_132']	1	1	2	['AT1G80620.1']	S15/NS1; RNA-binding protein;(source:Araport11)
AT1G15850.1	['Athal.Athal_block_38', 'Athal.Athal_block_132']	1	1	2	['AT1G80670.1']	Transducin/WD40 repeat-like superfamily protein;(source:Araport11)
AT1G15870.1	['Athal.Athal_block_38', 'Athal.Athal_block_132']	1	1	2	['AT1G80720.2']	Mitochondrial glycoprotein family protein;(source:Araport11)
AT1G15885.1	['Athal.Athal_block_38', 'Athal.Athal_block_132']	1	1	2	['AT1G80750.1']	hypothetical protein;(source:Araport11)
AT1G15920.1	['Athal.Athal_block_38', 'Athal.Athal_block_132']	1	1	2	['AT1G80780.3']	Deadenylase.
AT1G15940.1	['Athal.Athal_block_38', 'Athal.Athal_block_132']	1	1	2	['AT1G80810.3']	One of 5 PO76/PDS5 cohesion cofactor orthologs of Arabidopsis. Involved in 24-nt siRNA production to establish RdDM on TEs.
AT1G15950.2	['Athal.Athal_block_38', 'Athal.Athal_block_132']	1	1	2	['AT1G80820.1']	Encodes a cinnamoyl CoA reductase. Involved in lignin biosynthesis. The mRNA is cell-to-cell mobile.
AT1G15960.1	['Athal.Athal_block_38', 'Athal.Athal_block_132']	1	1	2	['AT1G80830.1']	Member of Nramp2 family. NRAMP6 cooperates with NRAMP1 in Mn utilization.
AT1G15970.1	['Athal.Athal_block_38', 'Athal.Athal_block_132']	1	1	2	['AT1G80850.1']	DNA glycosylase superfamily protein;(source:Araport11)
AT1G16000.1	['Athal.Athal_block_38', 'Athal.Athal_block_132']	1	1	2	['AT1G80890.1']	Member of the Arabidopsis 7-kDa OEP family. Tail-anchored (TA) membrane protein which possesses a single C-terminal transmembrane domain targeting post-translationally to plastids.
AT1G16010.1	['Athal.Athal_block_38', 'Athal.Athal_block_132']	1	1	2	['AT1G80900.1']	Transmembrane magnesium transporter. One of nine family members.
AT1G16020.1	['Athal.Athal_block_38', 'Athal.Athal_block_132']	1	1	2	['AT1G80910.1']	vacuolar fusion protein (DUF1712);(source:Araport11)
AT1G16060.1	['Athal.Athal_block_39', 'Athal.Athal_block_130']	1	1	2	['AT1G79700.1']	Encodes ADAP; an AP2-domain protein that interacts with ARIA. ADAP is a positive regulator of the ABA response and is also involved in regulating seedling growth.
AT1G16150.1	['Athal.Athal_block_39', 'Athal.Athal_block_130']	1	1	2	['AT1G79680.1']	Encodes a WAK-like receptor-like kinase with a cytoplasmic Ser/Thr protein kinase domain and an extracellular domain with EGF-like repeats. Likely involved in Arabidopsis root mineral responses to Zn2+; Cu2+, K+, Na+ and Ni+. The mRNA is cell-to-cell mobile.
AT1G16170.1	['Athal.Athal_block_39', 'Athal.Athal_block_130']	1	1	2	['AT1G79660.1']	ephrin-A3 protein;(source:Araport11)
AT1G16190.1	['Athal.Athal_block_39']	1	0	1	['AT1G79650.1']	Encodes a member of the RADIATION SENSITIVE23 (RAD23) family: AT1G16190(RAD23A); AT1G79650(RAD23B), AT3G02540(RAD23C), AT5G38470(RAD23D). RAD23 proteins play an essential role in the cell cycle, morphology, and fertility of plants through their delivery of UPS (ubiquitin/26S proteasome system) substrates to the 26S proteasome.
AT1G16220.1	['Athal.Athal_block_39', 'Athal.Athal_block_130']	1	1	2	['AT1G79630.8']	Protein phosphatase 2C family protein;(source:Araport11)
AT1G16240.1	['Athal.Athal_block_39', 'Athal.Athal_block_130']	1	1	2	['AT1G79590.3']	Encodes one of 24 Arabidopsis syntaxins. Its mRNA has been shown to be expressed; TGNE/PM localized.
AT1G16270.1	['Athal.Athal_block_39', 'Athal.Athal_block_130']	1	1	2	['AT1G79570.1']	kinase superfamily with octicosapeptide/Phox/Bem1p domain-containing protein;(source:Araport11)
AT1G16300.1	['Athal.Athal_block_39', 'Athal.Athal_block_130']	1	1	2	['AT1G79530.1']	Encodes one of the chloroplast/plastid localized GAPDH isoforms (GAPCp1/At1g79530 and GAPCp2/At1g16300). gapcp double mutants display a drastic phenotype of arrested root development; dwarfism and sterility. GAPCps are important for the synthesis of serine in roots.
AT1G16310.1	['Athal.Athal_block_39', 'Athal.Athal_block_130']	1	1	2	['AT1G79520.1']	Cation efflux family protein which affects ABA-JA crosstalk and susceptibility to Mamestra brassicae herbivory.
AT1G16320.1	['Athal.Athal_block_39', 'Athal.Athal_block_130']	1	1	2	['AT1G79510.1']	plant/protein (DUF2358);(source:Araport11)
AT1G16340.1	['Athal.Athal_block_39', 'Athal.Athal_block_130']	1	1	2	['AT1G79500.1']	Encodes a protein with putative 3-deoxy-D-manno-octulosonic acid 8-phosphate synthetase activity. This gene share a very high sequence homology with its homologue AtkdsA1 (AT1G79500).
AT1G16350.1	['Athal.Athal_block_39', 'Athal.Athal_block_130']	1	1	2	['AT1G79470.1']	Aldolase-type TIM barrel family protein;(source:Araport11)
AT1G16360.2	['Athal.Athal_block_39', 'Athal.Athal_block_130']	1	1	2	['AT1G79450.1']	LEM3 (ligand-effect modulator 3) family protein / CDC50 family protein;(source:Araport11)
AT1G16380.1	['Athal.Athal_block_39', 'Athal.Athal_block_130']	1	1	2	['AT1G79400.1']	member of Putative Na+/H+ antiporter family
AT1G16410.1	['Athal.Athal_block_39', 'Athal.Athal_block_130']	1	1	2	['AT1G79370.1']	member of CYP79F The mRNA is cell-to-cell mobile.
AT1G16420.1	['Athal.Athal_block_39', 'Athal.Athal_block_130']	1	1	2	['AT1G79340.1']	Encodes a metacaspase (cysteine-type endopeptidase) that is involved in promoting programmed cell death in response to hydrogen peroxide (H2O2); UV light, and methyl viologen (MV). Transcript levels rise in response to UV-C, H2O2, and MV. In vitro assays demonstrate that this enzyme has a preference for cleaving after an arginine residue, and it has a pH optimum of 8.0.
AT1G16440.1	['Athal.Athal_block_39', 'Athal.Athal_block_130']	1	1	2	['AT1G79250.1']	Member of AGC VIIIa Kinase gene family. Invovled in the maintenance of (p)ppGpp level to accustom plastidial gene expression to darkness.
AT1G16460.2	['Athal.Athal_block_39', 'Athal.Athal_block_130']	1	1	2	['AT1G79230.1']	encodes a cytoplasmic thiosulfate:cyanide sulfurtransferase; activity of which increased the rhodanese activity of transgenic yeast. Can also act as a mercaptopyruvate sulfurtransferase.
AT1G16470.1	['Athal.Athal_block_39', 'Athal.Athal_block_130']	1	1	2	['AT1G79210.1']	Encodes 20S proteasome subunit PAB1 (PAB1).
AT1G16490.1	['Athal.Athal_block_39', 'Athal.Athal_block_130']	1	1	2	['AT1G79180.1']	Member of the R2R3 factor gene family.
AT1G16500.1	['Athal.Athal_block_39', 'Athal.Athal_block_130']	1	1	2	['AT1G79160.1']	filamentous hemagglutinin transporter;(source:Araport11)
AT1G16510.1	['Athal.Athal_block_39', 'Athal.Athal_block_130']	1	1	2	['AT1G79130.1']	Encodes a clade III SAUR gene with a distinctive expression pattern in root meristems. It is normally expressed in the quiescent center and cortex/endodermis initials and upon auxin stimulation; the expression is found in the endodermal layer. Overexpression studies suggest roles in cell expansion and auxin transport.
AT1G16610.1	['Athal.Athal_block_39', 'Athal.Athal_block_130']	1	1	2	['AT1G79103.1']	Encodes SR45; a member of the highly conserved family of serine/arginine-rich (SR) proteins, which play key roles in pre-mRNA splicing and other aspects of RNA metabolism. SR45 is a spliceosome protein, interacts with SR33 and the U1-70K protein of the U1 snRNP. Also involved in plant sugar response. sr45-1 mutation confers hypersensitivity to ABA and glucose during early seedling growth. Phospho…
AT1G16680.1	['Athal.Athal_block_39', 'Athal.Athal_block_130']	1	1	2	['AT1G79030.1']	Chaperone DnaJ-domain superfamily protein;(source:Araport11)
AT1G16690.1	['Athal.Athal_block_39', 'Athal.Athal_block_130']	1	1	2	['AT1G79020.1']	Scaffold protein of Nucleosomal acetyltransferase of H4 (NuA4); which is an essential transcriptional coactivator in eukaryotes. Necessary for nucleosomal acetylation of histones H4 and H2A.Z by NuA4 in vitro.
AT1G16700.1	['Athal.Athal_block_39', 'Athal.Athal_block_130']	1	1	2	['AT1G79010.1']	Part of mitochondrial complex I (CI); which plays a crucial role in oxidising NADH generated by the metabolism (including photorespiration) and thereby participates in the mitochondrial electron transfer chain feeding oxidative phosphorylation that generates ATP.
AT1G16710.1	['Athal.Athal_block_39', 'Athal.Athal_block_130']	1	1	2	['AT1G79000.2']	Encodes an enzyme with histone acetyltransferase activity that can use both H3 and H4 histones as substrates. No single prior lysine acetylation is sufficient to block HAC12 acetylation of the H3 or H4 peptides; suggesting that HAC12 can acetylate any of several lysines present in the peptides.
AT1G16760.2	['Athal.Athal_block_39', 'Athal.Athal_block_130']	1	1	2	['AT1G78940.2']	kinase with adenine nucleotide alpha hydrolases-like domain-containing protein;(source:Araport11)
AT1G16780.1	['Athal.Athal_block_39', 'Athal.Athal_block_130']	1	1	2	['AT1G78920.1']	Encodes a type II H+-PPases that localizes to and function as a proton pump of the Golgi apparatus in most tissues except for mature leaves.
AT1G16820.1	['Athal.Athal_block_39', 'Athal.Athal_block_130']	1	1	2	['AT1G78900.1']	vacuolar ATP synthase catalytic subunit-related / V-ATPase-related / vacuolar proton pump-like protein;(source:Araport11)
AT1G16825.1	['Athal.Athal_block_39', 'Athal.Athal_block_130']	1	1	2	['AT1G78895.1']	Reticulon family protein;(source:Araport11)
AT1G16840.1	['Athal.Athal_block_39', 'Athal.Athal_block_130']	1	1	2	['AT1G78890.1']	hypothetical protein;(source:Araport11)
AT1G16860.uORF1	['Athal.Athal_block_39', 'Athal.Athal_block_130']	1	1	2	['AT1G78880.uORF1']	Plasma membrane-localized proteins that negatively regulate cellulose synthesis by inhibiting the exocytosis of CESAs.
AT1G16860.1	['Athal.Athal_block_39', 'Athal.Athal_block_130']	1	1	2	['AT1G78880.1']	Plasma membrane-localized proteins that negatively regulate cellulose synthesis by inhibiting the exocytosis of CESAs.
AT1G16890.2	['Athal.Athal_block_39', 'Athal.Athal_block_130']	1	1	2	['AT1G78870.2']	UBC36/UBC13B encodes a protein that may play a role in DNA damage responses and error-free post-replicative DNA repair. It can bind to the MMZ/UEV1 proteins in vitro.
AT1G16905.1	['Athal.Athal_block_39', 'Athal.Athal_block_130']	1	1	2	['AT1G78820.1']	Curculin-like (mannose-binding) lectin family protein;(source:Araport11)
AT1G16910.1	['Athal.Athal_block_39', 'Athal.Athal_block_130']	1	1	2	['AT1G78815.1']	LIGHT-DEPENDENT SHORT HYPOCOTYLS-like protein (DUF640);(source:Araport11)
AT1G16930.1	['Athal.Athal_block_39', 'Athal.Athal_block_130']	1	1	2	['AT1G78730.1']	F-box/RNI-like/FBD-like domains-containing protein;(source:Araport11)
AT1G16980.1	['Athal.Athal_block_40', 'Athal.Athal_block_129']	1	1	2	['AT1G78580.1']	Encodes an enzyme putatively involved in trehalose biosynthesis. The protein has a trehalose synthase (TPS)-like domain that may or may not be active but no trehalose phosphatase (TPP)-like domain.
AT1G17010.1	['Athal.Athal_block_40', 'Athal.Athal_block_129']	1	1	2	['AT1G78550.1']	2-oxoglutarate (2OG) and Fe(II)-dependent oxygenase superfamily protein;(source:Araport11)
AT1G17040.1	['Athal.Athal_block_40', 'Athal.Athal_block_129']	1	1	2	['AT1G78540.2']	Encodes a protein that contains an SH2 domain. It can pull down a 120-kD tyrosine-phosphorylated protein in vitro. It is predicted to act as a transcription factor.
AT1G17050.1	['Athal.Athal_block_40', 'Athal.Athal_block_129']	1	1	2	['AT1G78510.1']	Encodes one of the two paralogous solanesyl diphosphate synthases - SPS1 (At1g78510) and SPS2 (At1g17050) - that assemble the side-chain of plastoquinone-9 in plastids.
AT1G17100.1	['Athal.Athal_block_40', 'Athal.Athal_block_129']	1	1	2	['AT1G78450.1']	Encodes a cytosolic heme binding protein(cHBP)that can reversibly bind tetrapyrroles including heme; protoporphyrin IX and Mg-protoporphyrin IX dimethyl ester with distinct binding af&#64257;nities.
AT1G17140.1	['Athal.Athal_block_40', 'Athal.Athal_block_129']	1	1	2	['AT1G78430.1']	Encodes a ROP/RAC effector; designated interactor of constitutive active ROPs 1 (ICR1), that interacts with GTP-bound ROPs. ICR1 is a scaffold mediating formation of protein complexes that are required for cell polarity. ICR1 is comprised of coiled-coil domains and forms complexes with itself and the exocyst vesicle-tethering complex subunit SEC3.
AT1G17145.1	['Athal.Athal_block_40', 'Athal.Athal_block_129']	1	1	2	['AT1G78420.1']	RING/U-box superfamily protein;(source:Araport11)
AT1G17147.1	['Athal.Athal_block_40', 'Athal.Athal_block_129']	1	1	2	['AT1G78410.1']	VQ motif-containing protein;(source:Araport11)
AT1G17150.1	['Athal.Athal_block_40', 'Athal.Athal_block_129']	1	1	2	['AT1G78400.1']	Pectin lyase-like superfamily protein;(source:Araport11)
AT1G17190.1	['Athal.Athal_block_40', 'Athal.Athal_block_129']	1	1	2	['AT1G78380.1']	Encodes glutathione transferase belonging to the tau class of GSTs. Naming convention according to Wagner et al. (2002).
AT1G17230.1	['Athal.Athal_block_41', 'Athal.Athal_block_114']	1	1	2	['AT1G72300.1']	Leucine-rich receptor-like protein kinase family protein;(source:Araport11)
AT1G17290.1	['Athal.Athal_block_41', 'Athal.Athal_block_114']	1	1	2	['AT1G72330.1']	Encodes for alanine aminotransferase (ALAAT1); involved in alanine catabolism during plants recovery from hypoxia The mRNA is cell-to-cell mobile.
AT1G17310.2	['Athal.Athal_block_41', 'Athal.Athal_block_114']	1	1	2	['AT1G72350.1']	MADS-box transcription factor family protein;(source:Araport11)
AT1G17360.1	['Athal.Athal_block_41']	1	0	1	['AT1G72410.1']	LOW protein: protein phosphatase 1 regulatory subunit-like protein;(source:Araport11)
AT1G17380.1	['Athal.Athal_block_41', 'Athal.Athal_block_114']	1	1	2	['AT1G72450.1']	Involved in response to wounding.
AT1G17400.1	['Athal.Athal_block_41', 'Athal.Athal_block_114']	1	1	2	['AT1G72490.1']	Protein of unknown function. Similar to LAZY1; a gene required or gravitropic response in shoots and roots. Involved in determining lateral root branch angle.
AT1G17420.1	['Athal.Athal_block_41', 'Athal.Athal_block_114']	1	1	2	['AT1G72520.1']	LOX3 encode a Lipoxygenase. Lipoxygenases (LOXs) catalyze the oxygenation of fatty acids (FAs). 13S-lipoxygenase which acts together with LOX2; LOX6, and LOX4 in a hierarchical manner to contribute to the jasmonate burst, leading to defense response against caterpillars.
AT1G17430.1	['Athal.Athal_block_41', 'Athal.Athal_block_114']	1	1	2	['AT1G72620.1']	alpha/beta-Hydrolases superfamily protein;(source:Araport11)
AT1G17455.1	['Athal.Athal_block_41', 'Athal.Athal_block_114']	1	1	2	['AT1G72630.1']	Part of autonomous pathway complex (AuPC) containing FLD; LD, SDG26nts, EFL2, EFL4 and APRF1.
AT1G17460.1	['Athal.Athal_block_41', 'Athal.Athal_block_114']	1	1	2	['AT1G72650.1']	Arabidopsis thaliana myb family transcription factor (At1g17460)
AT1G17470.1	['Athal.Athal_block_41', 'Athal.Athal_block_114']	1	1	2	['AT1G72660.1']	Encodes a member of the DRG (developmentally regulated G-protein) family expressed throughout the plant; with highest expression in actively growing tissues. Has GTPase activity.
AT1G17480.1	['Athal.Athal_block_41', 'Athal.Athal_block_114']	1	1	2	['AT1G72670.1']	Transient expression of Pro35S:GFP-IQD7 in leaves of N. benthamiana alters microtubule organization; in patterns similar to Pro35S:GFP-IQD8 and Pro35S:GFP-IQD6.Member of IQ67 (CaM binding) domain containing family.
AT1G17490.1	['Athal.Athal_block_41', 'Athal.Athal_block_114']	1	1	2	['AT1G72690.1']	epidermal patterning factor-like protein;(source:Araport11)
AT1G17500.1	['Athal.Athal_block_41', 'Athal.Athal_block_114']	1	1	2	['AT1G72700.1']	ATPase E1-E2 type family protein / haloacid dehalogenase-like hydrolase family protein. ALA4 acts redundantly with ALA3; ALA5, ALA9, ALA10 and ALA11 in root and shoot development
AT1G17520.1	['Athal.Athal_block_41', 'Athal.Athal_block_114']	1	1	2	['AT1G72740.1']	Single Myb Histone (SMH) gene family member. Contains terminal acidic SANT domain.
AT1G17530.2	['Athal.Athal_block_41', 'Athal.Athal_block_114']	1	1	2	['AT1G72750.1']	Encodes a translocase of inner mitochondrial membrane.
AT1G17540.1	['Athal.Athal_block_41', 'Athal.Athal_block_114']	1	1	2	['AT1G72760.2']	kinase with adenine nucleotide alpha hydrolases-like domain-containing protein;(source:Araport11)
AT1G17550.1	['Athal.Athal_block_41', 'Athal.Athal_block_114']	1	1	2	['AT1G72770.1']	Protein Phosphatase 2C; expression increased s increased under drought stress conditions; significantly decreased in the RCAR6 line under both control and drought stress conditions.
AT1G17590.1	['Athal.Athal_block_41', 'Athal.Athal_block_114']	1	1	2	['AT1G72830.1']	Binds directly to CCAAT cis-elements in the promoters of multiple MIR156 genes and inhibits the juvenile-to adult transition by activating transcription of these MIR156s.
AT1G17600.1	['Athal.Athal_block_41', 'Athal.Athal_block_114']	1	1	2	['AT1G72860.2']	SOC3 is a TIR-NB-leucine-rich repeat (TNL) protein.Mutants suppress loss of chs2 phenotype of auto-activation of immunity. When the TIR domain of SOC3 interacts with CHS2 the binding results in temperature activation of cell death; the suppressors inhibit this interaction.
AT1G17710.1	['Athal.Athal_block_42', 'Athal.Athal_block_116']	1	1	2	['AT1G73010.1']	Encodes a phosphoethanolamine/phosphocholine phosphatase. It is likely to be involved in the liberation of inorganic phosphate from intracellular sources. Expression is upregulated in the shoot of cax1/cax3 mutant.
AT1G17730.1	['Athal.Athal_block_42', 'Athal.Athal_block_116']	1	1	2	['AT1G73030.1']	Encodes an ESCRT-related protein: CHMP1A/AT1G73030; CHMP1B/AT1G17730. CHMP1A and B mediate multivesicular body sorting of auxin carriers and are required for plant development. ESCRT: Endosomal Sorting Complexes Required For Transport machinery; CHMP: Charged Multivesicular Body Protein/Chromatin Modifying Protein.
AT1G17750.1	['Athal.Athal_block_42', 'Athal.Athal_block_116']	1	1	2	['AT1G73080.1']	Encodes PEPR2; a plasma membrane leucine-rich repeat receptor kinase functioning as a receptor for the Pep1 and Pep2 peptides. Pep1 and Pep2 are amino acids that induce the transcription of defense-related genes.
AT1G17770.1	['Athal.Athal_block_42', 'Athal.Athal_block_116']	1	1	2	['AT1G73100.1']	Encodes a SU(VAR)3-9 homolog; a SET domain protein. Known SET domain proteins are involved in epigenetic control of gene expression and act as histone methyltransferases. There are 10 SUVH genes in Arabidopsis and members of this subfamily of the SET proteins have an additional conserved SRA domain. A paternally expressed imprinted gene.
AT1G17790.1	['Athal.Athal_block_42', 'Athal.Athal_block_116']	1	1	2	['AT1G73150.1']	DNA-binding bromodomain-containing protein;(source:Araport11)
AT1G17810.1	['Athal.Athal_block_42', 'Athal.Athal_block_116']	1	1	2	['AT1G73190.1']	beta-tonoplast intrinsic protein (beta-TIP) mRNA; complete
AT1G17820.1	['Athal.Athal_block_42', 'Athal.Athal_block_116']	1	1	2	['AT1G73200.1']	testis-expressed sequence 2-like protein (DUF2404);(source:Araport11)
AT1G17830.1	['Athal.Athal_block_42', 'Athal.Athal_block_116']	1	1	2	['AT1G73210.1']	hypothetical protein (DUF789);(source:Araport11)
AT1G17880.1	['Athal.Athal_block_42', 'Athal.Athal_block_116']	1	1	2	['AT1G73230.1']	basic transcription factor 3;(source:Araport11)
AT1G17890.1	['Athal.Athal_block_42', 'Athal.Athal_block_116']	1	1	2	['AT1G73250.1']	NAD(P)-binding Rossmann-fold superfamily protein;(source:Araport11)
AT1G17970.1	['Athal.Athal_block_43', 'Athal.Athal_block_117']	1	1	2	['AT1G73760.1']	RING/U-box superfamily protein;(source:Araport11)
AT1G18040.1	['Athal.Athal_block_43', 'Athal.Athal_block_117']	1	1	2	['AT1G73690.1']	cyclin-dependent kinase D1;(source:Araport11)
AT1G18150.1	['Athal.Athal_block_43', 'Athal.Athal_block_117']	1	1	2	['AT1G73670.1']	Encodes mitogen-activated protein kinase 8 (MPK8). MPK8 connects protein phosphorylation; Ca2+, and ROS in the wound-signaling pathway.
AT1G18160.1	['Athal.Athal_block_43', 'Athal.Athal_block_117']	1	1	2	['AT1G73660.1']	required for ABA- and osmotic-stress-MAP3 kinase required for activation of SnRK2 kinases; enabling robust ABA and osmotic stress signal transduction.
AT1G18170.1	['Athal.Athal_block_43', 'Athal.Athal_block_117']	1	1	2	['AT1G73655.1']	FKBP-like peptidyl-prolyl cis-trans isomerase family protein;(source:Araport11)
AT1G18180.1	['Athal.Athal_block_43', 'Athal.Athal_block_117']	1	1	2	['AT1G73650.3']	3-oxo-5-alpha-steroid 4-dehydrogenase (DUF1295);(source:Araport11)
AT1G18200.1	['Athal.Athal_block_43', 'Athal.Athal_block_117']	1	1	2	['AT1G73640.1']	Rab GTPase-like A1I protein;(source:Araport11)
AT1G18210.1	['Athal.Athal_block_43', 'Athal.Athal_block_117']	1	1	2	['AT1G73630.1']	Calcium-binding EF-hand family protein;(source:Araport11)
AT1G18250.1	['Athal.Athal_block_43', 'Athal.Athal_block_117']	1	1	2	['AT1G73620.1']	encodes a thaumatin-like protein
AT1G18260.1	['Athal.Athal_block_43', 'Athal.Athal_block_117']	1	1	2	['AT1G73570.1']	Encodes an Arabidopsis homolog of the yeast Hrd3/mammlian Sel1L protein. Involved in ERAD (Endoplasmic reticulum-associated degradation).
AT1G18280.1	['Athal.Athal_block_43', 'Athal.Athal_block_117']	1	1	2	['AT1G73550.1']	Bifunctional inhibitor/lipid-transfer protein/seed storage 2S albumin superfamily protein;(source:Araport11)
AT1G18300.1	['Athal.Athal_block_43', 'Athal.Athal_block_117']	1	1	2	['AT1G73540.1']	nudix hydrolase homolog 4;(source:Araport11)
AT1G18350.1	['Athal.Athal_block_43', 'Athal.Athal_block_117']	1	1	2	['AT1G73500.1']	MAP kinase kinase7. Member of plant mitogen-activated protein kinase kinase group D. Negative regulator of polar auxin transport. Overexpression leads to activation of basal and systemic acquired resistance.
AT1G18360.1	['Athal.Athal_block_43', 'Athal.Athal_block_117']	1	1	2	['AT1G73480.1']	alpha/beta-Hydrolases superfamily protein;(source:Araport11)
AT1G18400.1	['Athal.Athal_block_44', 'Athal.Athal_block_118']	1	1	2	['AT1G73830.1']	Encodes the brassinosteroid signaling component BEE1 (BR-ENHANCED EXPRESSION 1). Positively modulates the shade avoidance syndrome in Arabidopsis seedlings.
AT1G18410.1	['Athal.Athal_block_44', 'Athal.Athal_block_118']	1	1	2	['AT1G73860.1']	P-loop containing nucleoside triphosphate hydrolases superfamily protein;(source:Araport11)
AT1G18450.1	['Athal.Athal_block_44', 'Athal.Athal_block_118']	1	1	2	['AT1G73910.3']	Encodes a gene similar to actin-related proteins in other organisms. Member of nuclear ARP family of genes. Component of chromatin remodeling complexes; involved in chromatin-mediated gene regulation. Phenotype of the arp4-1 mutant allele revealed partial sterility due to defects in anther development. Targeting the distinct, 3' UTR of AtARP4 transcripts with RNA interference caused a drastic red…
AT1G18460.1	['Athal.Athal_block_44', 'Athal.Athal_block_118']	1	1	2	['AT1G73920.1']	Alpha/beta hydrolase
AT1G18470.1	['Athal.Athal_block_44', 'Athal.Athal_block_118']	1	1	2	['AT1G73950.1']	Putative C3HC4 zinc-finger ubiquitin E3 ligase that is induced by ABA and plays a positive role in ABA signaling.
AT1G18500.1	['Athal.Athal_block_44', 'Athal.Athal_block_118']	1	1	2	['AT1G74040.1']	Encodes an active Arabidopsis isopropylmalate synthase IPMS1. Involved in leucine biosynthesis. Do not participate in the chain elongation of glucosinolates. Expressed constitutively throughout the plant. Loss of IPMS1 can be compensated by a second isopropylmalate synthase gene IPMS2 (At1g74040). The mRNA is cell-to-cell mobile.
AT1G18510.1	['Athal.Athal_block_44', 'Athal.Athal_block_118']	1	1	2	['AT1G74045.1']	Member of TETRASPANIN family
AT1G18540.1	['Athal.Athal_block_44', 'Athal.Athal_block_118']	1	1	2	['AT1G74050.1']	Ribosomal protein L6 family protein;(source:Araport11)
AT1G18570.1	['Athal.Athal_block_44', 'Athal.Athal_block_118']	1	1	2	['AT1G74080.1']	Encodes a member of the R2R3-MYB transcription family. Involved in indole glucosinolate biosynthesis. The mRNA is cell-to-cell mobile.
AT1G18580.1	['Athal.Athal_block_44', 'Athal.Athal_block_118']	1	1	2	['AT1G74088.2']	Encodes a protein with putative galacturonosyltransferase activity.GAUT11 is required for pectin synthesis in seed coat epidermal cells and normal mucilage release.
AT1G18590.1	['Athal.Athal_block_44', 'Athal.Athal_block_118']	1	1	2	['AT1G74090.1']	encodes a desulfoglucosinolate sulfotransferase; involved in the final step of glucosinolate core structure biosynthesis. Has a broad-substrate specificity with preference with methionine-derived desulfoglucosinolates.
AT1G18600.1	['Athal.Athal_block_44', 'Athal.Athal_block_118']	1	1	2	['AT1G74140.1']	Mitochondrion-located rhomboid-like protein
AT1G18610.1	['Athal.Athal_block_44', 'Athal.Athal_block_118']	1	1	2	['AT1G74150.1']	Galactose oxidase/kelch repeat superfamily protein; induced by calcium.
AT1G18620.2	['Athal.Athal_block_44', 'Athal.Athal_block_118']	1	1	2	['AT1G74160.1']	Member of a small gene family in Arabidopsis. Quadruple mutants in this family display defects in cell elongation.
AT1G18630.1	['Athal.Athal_block_44', 'Athal.Athal_block_118']	1	1	2	['AT1G74230.1']	encodes a glycine-rich RNA binding protein.
AT1G18670.1	['Athal.Athal_block_44', 'Athal.Athal_block_118']	1	1	2	['AT1G74330.2']	Encodes a cyclin-dependent kinase-like protein with a ser/thr protein kinase domain and an N-terminal myristoylation sequence. Mutants in this gene are unable to express female sterility in response to beta-aminobutyric acid; as wild type plants do.
AT1G18690.1	['Athal.Athal_block_44', 'Athal.Athal_block_118']	1	1	2	['AT1G74380.1']	Galactosyl transferase GMA12/MNN10 family protein;(source:Araport11)
AT1G18710.1	['Athal.Athal_block_44', 'Athal.Athal_block_118']	1	1	2	['AT1G74430.1']	Member of the R2R3 factor gene family. Promotes seed longevity (viability of seed over time.) Expressed in the chalazal seed coat. Overexpresion enhances resistance of seed to deterioration (PMID:32519347).
AT1G18720.1	['Athal.Athal_block_44', 'Athal.Athal_block_118']	1	1	2	['AT1G74440.1']	Contains DUF962 domain. Localizes to ER and can complement yeast Mpo1 dioxygenase function. Interacts with ABI1. May be involved in ER stress response.
AT1G18740.1	['Athal.Athal_block_44', 'Athal.Athal_block_118']	1	1	2	['AT1G74450.1']	DUF793 domain containing protein. Expression is induced by cold. Loss of function mutations are more sensitive to freezing and have reduced levels of CBFs. May act by preventing degradation of CBFs.
AT1G18790.1	['Athal.Athal_block_44', 'Athal.Athal_block_118']	1	1	2	['AT1G74480.1']	RWP-RK domain-containing protein;(source:Araport11)
AT1G18800.1	['Athal.Athal_block_44', 'Athal.Athal_block_118']	1	1	2	['AT1G74560.3']	Double nrp1-1 nrp2-1 mutants show arrest of cell cycle progression at G2/M and disordered cellular organization occurred in root tips. Localize in the nucleus and can form homomeric and heteromeric protein complexes with NRP1. Bind histones Histone2A and Histone2B and associate with chromatin in vivo. Plant mutated in both NRP1 and NRP2 genes show hypersensitivity to genotoxic stresses including …
AT1G18835.1	['Athal.Athal_block_44', 'Athal.Athal_block_118']	1	1	2	['AT1G74660.2']	Encodes a small zinc &#64257;nger protein whose overexpression induces ectopic meristem formation on leaf margins.
AT1G18840.1	['Athal.Athal_block_44', 'Athal.Athal_block_118']	1	1	2	['AT1G74690.1']	Member of IQ67 (CaM binding) domain containing family.
AT1G18870.1	['Athal.Athal_block_44', 'Athal.Athal_block_118']	1	1	2	['AT1G74710.2']	Encodes a protein with isochorismate synthase activity involved in phylloquinone biosynthesis. Mutant studies of this gene's function suggest that its function is redundant with that of ICS1 (AT1G7410).
AT1G18890.1	['Athal.Athal_block_44', 'Athal.Athal_block_118']	1	1	2	['AT1G74740.1']	encodes a calcium-dependent protein kinase whose gene expression is induced by dehydration and high salt. Kinase activity could not be detected in vitro.
AT1G18900.3	['Athal.Athal_block_44', 'Athal.Athal_block_118']	1	1	2	['AT1G74750.1']	Pentatricopeptide repeat (PPR) superfamily protein;(source:Araport11)
AT1G18910.1	['Athal.Athal_block_44', 'Athal.Athal_block_118']	1	1	2	['AT1G74770.1']	E3 ubiquitin ligase that functions redundantly in the root with BTSL1 to negatively regulate iron uptake.
AT1G18940.1	['Athal.Athal_block_44', 'Athal.Athal_block_118']	1	1	2	['AT1G74780.1']	Nodulin-like / Major Facilitator Superfamily protein;(source:Araport11)
AT1G18970.1	['Athal.Athal_block_44', 'Athal.Athal_block_118']	1	1	2	['AT1G74820.1']	Encodes a germin-like protein with possible oxalate oxidase activity (based on GenBank record).
AT1G18990.1	['Athal.Athal_block_44', 'Athal.Athal_block_118']	1	1	2	['AT1G74830.1']	Lipid droplet (LD) localized; involved in movement of LDs in association with myosin XIK?LDs.
AT1G19000.1	['Athal.Athal_block_44', 'Athal.Athal_block_118']	1	1	2	['AT1G74840.1']	Homeodomain-like superfamily protein;(source:Araport11)
AT1G19010.1	['Athal.Athal_block_44', 'Athal.Athal_block_118']	1	1	2	['AT1G74860.1']	hypothetical protein;(source:Araport11)
AT1G19050.1	['Athal.Athal_block_44', 'Athal.Athal_block_118']	1	1	2	['AT1G74890.1']	Encodes a member of the Arabidopsis response regulator (ARR) family; most closely related to ARR15. A two-component response regulator protein containing a phosphate accepting domain in the receiver domain but lacking a DNA binding domain in the output domain. Involved in response to cytokinin and meristem stem cell maintenance. Arr7 protein is stabilized by cytokinin.
AT1G19180.1	['Athal.Athal_block_44', 'Athal.Athal_block_118']	1	1	2	['AT1G74950.1']	JAZ1 is a nuclear-localized protein involved in jasmonate signaling. JAZ1 transcript levels rise in response to a jasmonate stimulus. JAZ1 can interact with the COI1 F-box subunit of an SCF E3 ubiquitin ligase in a yeast-two-hybrid assay only in the presence of jasmonate-isoleucine (JA-ILE) or coronatine. Application of jasmonate methyl ester to Arabidopsis roots reduces the levels of a JAZ1:GUS …
AT1G19310.1	['Athal.Athal_block_44', 'Athal.Athal_block_118']	1	1	2	['AT1G74990.1']	RING/U-box superfamily protein;(source:Araport11)
AT1G19320.1	['Athal.Athal_block_44', 'Athal.Athal_block_118']	1	1	2	['AT1G75040.1']	Pathogenesis-related thaumatin superfamily protein;(source:Araport11)
AT1G19330.1	['Athal.Athal_block_44', 'Athal.Athal_block_118']	1	1	2	['AT1G75060.1']	Evening-expressed key component of Sin3-HDAC complex; which bind directly to the CIRCADIAN CLOCK ASSOCIATED 1 (CCA1) and PSEUDO-RESPONSE REGULATOR 9 (PRR9) promoters and catalyze histone 3 (H3) deacetylation at the cognate regions to repress expression, allowing the declining phase of their expression at dusk.
AT1G19350.3	['Athal.Athal_block_44', 'Athal.Athal_block_118']	1	1	2	['AT1G75080.1']	Encodes brassinosteroid (BR) signalling protein that accumulates in the nucleus as dephosphorylated form in response to BRs. Is phosphorylated by the BIN2 GSK3 kinase. It synergistically interacts with BIM1 to bind to E box sequences (CANNTG). The protein contains a nuclear localization signal (NLS); followed by a highly conserved amino-terminal domain (N) shared by all family members, a BIN2 pho…
AT1G19360.1	['Athal.Athal_block_44', 'Athal.Athal_block_118']	1	1	2	['AT1G75120.1']	Encodes an arabinosyltransferase that modifies extensin proteins in root hair cells.
AT1G19370.1	['Athal.Athal_block_44', 'Athal.Athal_block_118']	1	1	2	['AT1G75140.1']	membrane protein;(source:Araport11)
AT1G19400.1	['Athal.Athal_block_44', 'Athal.Athal_block_118']	1	1	2	['AT1G75180.1']	Tail-anchored (TA) OEP membrane protein which possesses a single C-terminal transmembrane domain targeting post-translationally to plastids.
AT1G19450.1	['Athal.Athal_block_44', 'Athal.Athal_block_118']	1	1	2	['AT1G75220.1']	Vacuolar sugar transporter; affects fructose signaling; plant organ development and stress tolerance.
AT1G19480.1	['Athal.Athal_block_44', 'Athal.Athal_block_118']	1	1	2	['AT1G75230.1']	DNA glycosylase superfamily protein;(source:Araport11)
AT1G19510.1	['Athal.Athal_block_44', 'Athal.Athal_block_118']	1	1	2	['AT1G75250.2']	RAD-like 5;(source:Araport11)
AT1G19570.1	['Athal.Athal_block_44']	1	0	1	['AT1G75270.1']	Encodes a member of the dehydroascorbate reductase gene family. Critical for a mutualistic symbiosis between the host Arabidopsis and the root colonizing fungus Piriformospora indica.Encodes about 50-60% of extractable leaf GSH-dependent DHAR activity; but single knockout mutants show unaltered ascorbate and glutathione status in optimal and oxidative stress conditions (PMID:28381499). Acts redun…
AT1G19650.1	['Athal.Athal_block_44', 'Athal.Athal_block_118']	1	1	2	['AT1G75370.2']	Sec14p-like phosphatidylinositol transfer family protein;(source:Araport11)
AT1G19660.1	['Athal.Athal_block_44', 'Athal.Athal_block_118']	1	1	2	['AT1G75380.1']	Encodes a bifunctional nuclease with non-substrate-specific DNase and RNase activity (PMID:32384799).Wound-responsive family protein;(source:Araport11)
AT1G19680.1	['Athal.Athal_block_44', 'Athal.Athal_block_118']	1	1	2	['AT1G75400.1']	RING/U-box superfamily protein;(source:Araport11)
AT1G19700.1	['Athal.Athal_block_44', 'Athal.Athal_block_118']	1	1	2	['AT1G75410.1']	Encodes a member of the BEL family of homeodomain proteins. Its interaction with PLP (PAS/LOV PROTEIN) is diminished by blue light.
AT1G19710.1	['Athal.Athal_block_44', 'Athal.Athal_block_118']	1	1	2	['AT1G75420.1']	UDP-Glycosyltransferase superfamily protein;(source:Araport11)
AT1G19740.1	['Athal.Athal_block_44', 'Athal.Athal_block_118']	1	1	2	['AT1G75460.1']	Chloroplast localized ATP-dependent protease La (LON) domain protein. Mutants are defective in anther dehiscence due to defects in lignification that may result from mis regulation of ROS scavenging enzymes.
AT1G19770.1	['Athal.Athal_block_44', 'Athal.Athal_block_118']	1	1	2	['AT1G75470.1']	Member of a family of proteins related to PUP1; a purine transporter. May be involved in the transport of purine and purine derivatives such as cytokinins, across the plasma membrane. The mRNA is cell-to-cell mobile.
AT1G19840.1	['Athal.Athal_block_44', 'Athal.Athal_block_118']	1	1	2	['AT1G75590.1']	SAUR-like auxin-responsive protein family;(source:Araport11)
AT1G19890.1	['Athal.Athal_block_44', 'Athal.Athal_block_118']	1	1	2	['AT1G75600.1']	histone 3.3; male-gamete-specific expression. Direct target promoter of the male germline-specific transcription factor DUO1.
AT1G19900.1	['Athal.Athal_block_44', 'Athal.Athal_block_118']	1	1	2	['AT1G75620.1']	RUBY encodes a secreted galactose oxidase involved in cell wall modification.
AT1G19910.1	['Athal.Athal_block_44', 'Athal.Athal_block_118']	1	1	2	['AT1G75630.1']	vacuolar H+-pumping ATPase 16 kDa proteolipid (ava-p2)
AT1G19940.1	['Athal.Athal_block_44', 'Athal.Athal_block_118']	1	1	2	['AT1G75680.1']	glycosyl hydrolase 9B5;(source:Araport11)
AT1G19950.1	['Athal.Athal_block_44', 'Athal.Athal_block_118']	1	1	2	['AT1G75700.1']	HVA22-like protein H (ATHVA22H);(source:Araport11)
AT1G19970.1	['Athal.Athal_block_44', 'Athal.Athal_block_118']	1	1	2	['AT1G75760.1']	ER lumen protein retaining receptor family protein;(source:Araport11)
AT1G20010.1	['Athal.Athal_block_44', 'Athal.Athal_block_118']	1	1	2	['AT1G75780.1']	beta tubulin
AT1G20030.2	['Athal.Athal_block_44', 'Athal.Athal_block_118']	1	1	2	['AT1G75800.1']	Pathogenesis-related thaumatin superfamily protein;(source:Araport11)
AT1G20090.1	['Athal.Athal_block_45', 'Athal.Athal_block_123']	1	1	2	['AT1G75840.1']	Member of the Rho GTPase family. Functions to organize the microtubular cytoskeleton in combination with RIC1 and RIC4. These interactions affect pavement cell morphogenesis and pollen tube growth. ROP2 expression is stimulated by brassinosteroid treatment. Inhibit light-induced stomatal opening. The mRNA is cell-to-cell mobile.
AT1G20100.1	['Athal.Athal_block_45', 'Athal.Athal_block_123']	1	1	2	['AT1G75860.2']	DNA ligase-like protein;(source:Araport11)
AT1G20130.2	['Athal.Athal_block_45', 'Athal.Athal_block_123']	1	1	2	['AT1G75920.4']	GDSL-motif esterase/acyltransferase/lipase. Enzyme group with broad substrate specificity that may catalyze acyltransfer or hydrolase reactions with lipid and non-lipid substrates.
AT1G20140.1	['Athal.Athal_block_45', 'Athal.Athal_block_123']	1	1	2	['AT1G75950.1']	SKP1-like 4;(source:Araport11)
AT1G20200.1	['Athal.Athal_block_45', 'Athal.Athal_block_123']	1	1	2	['AT1G75990.1']	PAM domain (PCI/PINT associated module) protein;(source:Araport11)
AT1G20220.1	['Athal.Athal_block_45', 'Athal.Athal_block_123']	1	1	2	['AT1G76010.1']	Together with other ALBA proteins phase separates into stress granules and processing bodies under heat stress and directly binds to and recruits mRNAs to protect from degradation. Confers thermotolerance through stabilizing HSF messenger RNAs in cytoplasmic granules.
AT1G20225.1	['Athal.Athal_block_45', 'Athal.Athal_block_123']	1	1	2	['AT1G76020.1']	Thioredoxin superfamily protein;(source:Araport11)
AT1G20260.1	['Athal.Athal_block_45', 'Athal.Athal_block_123']	1	1	2	['AT1G76030.1']	One of three genes encoding the vacuolar ATP synthase subunit B1. The protein binds to and co-localizes with F-actin; bundles F-actin to form higher-order structure, and stabilizes actin filaments in vitro. The mRNA is cell-to-cell mobile.
AT1G20310.1	['Athal.Athal_block_45', 'Athal.Athal_block_123']	1	1	2	['AT1G76070.1']	syringolide-induced protein;(source:Araport11)
AT1G20330.1	['Athal.Athal_block_45', 'Athal.Athal_block_123']	1	1	2	['AT1G76090.1']	Encodes a sterol-C24-methyltransferases involved in sterol biosynthesis. Mutants display altered sterol composition; serrated petals and sepals and altered cotyledon vascular patterning as well as ectopic endoreduplication. This suggests that suppression of endoreduplication is important for petal morphogenesis and that normal sterol composition is required for this suppression.
AT1G20340.1	['Athal.Athal_block_45', 'Athal.Athal_block_123']	1	1	2	['AT1G76100.2']	recombination and DNA-damage resistance protein (DRT112) One of two Arabidopsis plastocyanin genes. Predominant form; expressed 10x higher than PETE1. PETE2 is thought to be post-transcriptionally regulated via copper accumulation and is involved in copper homeostasis. Mutation of this gene does not have obvious effect on photosynthesis. In plsp1-1 mutant plastids, the nonmature form of the prote…
AT1G20380.1	['Athal.Athal_block_45', 'Athal.Athal_block_123']	1	1	2	['AT1G76140.1']	Putative prolyl oligopeptidase; associated with quantitive disease resistance to S. sclerotiorum.
AT1G20440.1	['Athal.Athal_block_45', 'Athal.Athal_block_123']	1	1	2	['AT1G76180.1']	Belongs to the dehydrin protein family; which contains highly conserved stretches of 7-17 residues that are repetitively scattered in their sequences, the K-, S-, Y- and lysine rich segments. Cold regulated gene, amino acid sequence homology with Group II LEA (late embryogenesis abundant) proteins. Also responds to osmotic stress, ABA, dehydration and inhibits e.coli growth while overexpressed. C…
AT1G20460.1	['Athal.Athal_block_45', 'Athal.Athal_block_123']	1	1	2	['AT1G76185.1']	NADH-ubiquinone oxidoreductase chain;(source:Araport11)
AT1G20470.1	['Athal.Athal_block_45', 'Athal.Athal_block_123']	1	1	2	['AT1G76190.1']	SAUR-like auxin-responsive protein family;(source:Araport11)
AT1G20520.1	['Athal.Athal_block_45', 'Athal.Athal_block_123']	1	1	2	['AT1G76210.1']	DUF241 domain protein; putative (DUF241);(source:Araport11)
AT1G20540.1	['Athal.Athal_block_45', 'Athal.Athal_block_123']	1	1	2	['AT1G76260.1']	Transducin/WD40 repeat-like superfamily protein;(source:Araport11)
AT1G20550.1	['Athal.Athal_block_45', 'Athal.Athal_block_123']	1	1	2	['AT1G76270.1']	O-fucosyltransferase family protein;(source:Araport11)
AT1G20560.1	['Athal.Athal_block_45', 'Athal.Athal_block_123']	1	1	2	['AT1G76290.1']	acyl activating enzyme 1;(source:Araport11)
AT1G20580.1	['Athal.Athal_block_45', 'Athal.Athal_block_123']	1	1	2	['AT1G76300.1']	Core component of spliceosomal snRNP.
AT1G20610.1	['Athal.Athal_block_45', 'Athal.Athal_block_123']	1	1	2	['AT1G76310.1']	Cyclin B2;(source:Araport11)
AT1G20640.1	['Athal.Athal_block_45', 'Athal.Athal_block_123']	1	1	2	['AT1G76350.1']	(NODULE INCEPTION)-LIKE PROTEIN; together with NLP5 controls a rhizobia-induced decrease in cell elongation rates, while additional cell divisions occurred independently of NLP4.
AT1G20650.1	['Athal.Athal_block_45', 'Athal.Athal_block_123']	1	1	2	['AT1G76360.1']	Protein kinase superfamily protein;(source:Araport11)
AT1G20670.1	['Athal.Athal_block_45', 'Athal.Athal_block_123']	1	1	2	['AT1G76380.1']	DNA-binding bromodomain-containing protein; interacts with core SWI/SNF complex components.
AT1G20780.1	['Athal.Athal_block_46', 'Athal.Athal_block_124']	1	1	2	['AT1G76390.1']	Encodes a protein containing a U-box and an ARM domain. Homozygous mutant seedlings have a seedling lethal phenotype with widespread cell death lesions throughout the cotyledons and roots.
AT1G20816.1	['Athal.Athal_block_46', 'Athal.Athal_block_124']	1	1	2	['AT1G76405.2']	outer envelope pore-like protein;(source:Araport11)
AT1G20823.1	['Athal.Athal_block_46', 'Athal.Athal_block_124']	1	1	2	['AT1G76410.1']	Encodes a RING E3 ubiquitin ligase ATL80. Involved in phosphate mobilization and cold stress response in sufficient phosphate growth conditions. The mRNA is cell-to-cell mobile.
AT1G20860.2	['Athal.Athal_block_46', 'Athal.Athal_block_124']	1	1	2	['AT1G76430.1']	Encodes Pht1;8; a member of the Pht1 family of phosphate transporters which include: Pht1;1/At5g43350, Pht1;2/At5g43370, Pht1;3/At5g43360, Pht1;4/At2g38940, Pht1;5/At2g32830, Pht1;6/At5g43340, Pht1;7/At3g54700, Pht1;8/At1g20860, Pht1;9/At1g76430 (Plant Journal 2002, 31:341).
AT1G20870.1	['Athal.Athal_block_46', 'Athal.Athal_block_124']	1	1	2	['AT1G76440.1']	Encodes an anti-silencing factor that prevents gene repression and DNA hypermethylation.
AT1G20880.1	['Athal.Athal_block_46', 'Athal.Athal_block_124']	1	1	2	['AT1G76460.1']	RNA-binding (RRM/RBD/RNP motifs) family protein;(source:Araport11)
AT1G20890.1	['Athal.Athal_block_46', 'Athal.Athal_block_124']	1	1	2	['AT1G76480.1']	caveolin-1 protein;(source:Araport11)
AT1G20900.1	['Athal.Athal_block_46', 'Athal.Athal_block_124']	1	1	2	['AT1G76500.1']	Encodes an AT hook domain containing protein that acts redundantly with SOB3 to modulate hypocotyl growth inhibition in response to light.
AT1G20910.1	['Athal.Athal_block_46', 'Athal.Athal_block_124']	1	1	2	['AT1G76510.3']	ARID/BRIGHT DNA-binding domain-containing protein;(source:Araport11)
AT1G20925.1	['Athal.Athal_block_46', 'Athal.Athal_block_124']	1	1	2	['AT1G76520.1']	Member of family of proteins that are similar to PIN auxin transporter.
AT1G20930.1	['Athal.Athal_block_46', 'Athal.Athal_block_124']	1	1	2	['AT1G76540.1']	Cyclin-dependent kinase; expressed in flowers and suspension cell culture, expression peaks during M phase in synchronized cultures. Required for proper organization of the shoot apical meristem and for hormone signaling. Expressed in the shoot apical meristem. Involved in regulation of the G2/M transition of the mitotic cell cycle.
AT1G20950.1	['Athal.Athal_block_46', 'Athal.Athal_block_124']	1	1	2	['AT1G76550.1']	Phosphofructokinase family protein;(source:Araport11)
AT1G20980.1	['Athal.Athal_block_46', 'Athal.Athal_block_124']	1	1	2	['AT1G76580.1']	Encodes a nuclear plant-specific protein with features characteristic of a transcriptional regulator; including a nuclear localization signal sequence, a plant-specific DNA binding domain (the SBP box), and a protein interaction motif (ankyrin repeats). It unctions as a transcriptional regulator that plays a role not only in sensitivity to FB1, but also in the development of normal plant architec…
AT1G21000.1	['Athal.Athal_block_46', 'Athal.Athal_block_124']	1	1	2	['AT1G76590.1']	PLATZ transcription factor family protein;(source:Araport11)
AT1G21010.1	['Athal.Athal_block_46', 'Athal.Athal_block_124']	1	1	2	['AT1G76600.1']	PADRE proteinup-regulated after infection by S. sclerotiorun.
AT1G21050.2	['Athal.Athal_block_46', 'Athal.Athal_block_124']	1	1	2	['AT1G76610.1']	MIZU-KUSSEI-like protein (Protein of unknown function; DUF617);(source:Araport11)
AT1G21060.1	['Athal.Athal_block_46', 'Athal.Athal_block_124']	1	1	2	['AT1G76620.1']	Serine/Threonine-kinase; putative (Protein of unknown function, DUF547);(source:Araport11)
AT1G21070.1	['Athal.Athal_block_46', 'Athal.Athal_block_124']	1	1	2	['AT1G76670.1']	Nucleotide-sugar transporter family protein;(source:Araport11)
AT1G21080.1	['Athal.Athal_block_46', 'Athal.Athal_block_124']	1	1	2	['AT1G76700.1']	DNAJ heat shock N-terminal domain-containing protein;(source:Araport11)
AT1G21120.2	['Athal.Athal_block_46', 'Athal.Athal_block_124']	1	1	2	['AT1G76790.1']	O-methyltransferase family protein;(source:Araport11)
AT1G21140.1	['Athal.Athal_block_46', 'Athal.Athal_block_124']	1	1	2	['AT1G76800.1']	The gene encodes nodulin-like1 whose transcript abundance was repressed under conditions of Fe-deficient growth.
AT1G21160.1	['Athal.Athal_block_46', 'Athal.Athal_block_124']	1	1	2	['AT1G76810.1']	eukaryotic translation initiation factor 2 (eIF-2) family protein;(source:Araport11)
AT1G21170.1	['Athal.Athal_block_46', 'Athal.Athal_block_124']	1	1	2	['AT1G76850.1']	Exocyst complex component SEC5;(source:Araport11)
AT1G21190.1	['Athal.Athal_block_46', 'Athal.Athal_block_124']	1	1	2	['AT1G76860.1']	Small nuclear ribonucleoprotein family protein;(source:Araport11)
AT1G21200.1	['Athal.Athal_block_46', 'Athal.Athal_block_124']	1	1	2	['AT1G76870.1']	sequence-specific DNA binding transcription factor;(source:Araport11)
AT1G21310.1	['Athal.Athal_block_46', 'Athal.Athal_block_124']	1	1	2	['AT1G76930.1']	Encodes extensin 3.
AT1G21320.2	['Athal.Athal_block_46', 'Athal.Athal_block_124']	1	1	2	['AT1G76940.1']	nucleic acid/nucleotide binding protein;(source:Araport11)
AT1G21380.1	['Athal.Athal_block_46', 'Athal.Athal_block_124']	1	1	2	['AT1G76970.1']	Encodes a member of the Arabidopsis TOL (TOM1-LIKE) family of ubiquitin binding proteins that acts redundantly in the recognition and further endocytic sorting of a PIN-FORMED (PIN)-type auxin carrier protein at the plasma membrane; modulating dynamic auxin distribution and associated growth responses.
AT1G21390.1	['Athal.Athal_block_46', 'Athal.Athal_block_124']	1	1	2	['AT1G76980.2']	embryo defective 2170;(source:Araport11)
AT1G21410.1	['Athal.Athal_block_46', 'Athal.Athal_block_124']	1	1	2	['AT1G77000.1']	AtSKP2;1 is a homolog of human SKP2; the human F-box protein that recruits E2F1. Contains an F-box motif at the N-terminal region and a C-terminal Leu-rich repeat domain. Forms part of an E3-ubiquitin-ligase SCF (Skp1, cullin, F-box) complex and recruits phosphorylated AtE2Fc, a transcriptional factor that might play a role in cell division and during the transition from skotomorphogenesis to pho…
AT1G21440.1	['Athal.Athal_block_46', 'Athal.Athal_block_124']	1	1	2	['AT1G77060.1']	Phosphoenolpyruvate carboxylase family protein;(source:Araport11)
AT1G21695.1	['Athal.Athal_block_47', 'Athal.Athal_block_126']	1	1	2	['AT1G77400.1']	hydroxyproline-rich glycoprotein family protein;(source:Araport11)
AT1G21720.1	['Athal.Athal_block_47', 'Athal.Athal_block_126']	1	1	2	['AT1G77440.2']	20S proteasome beta subunit PBC1 truncated protein (PBC1)
AT1G21740.1	['Athal.Athal_block_47', 'Athal.Athal_block_126']	1	1	2	['AT1G77500.1']	DUF630 family protein; putative (DUF630 and DUF632);(source:Araport11)
AT1G21750.2	['Athal.Athal_block_47', 'Athal.Athal_block_126']	1	1	2	['AT1G77510.1']	Encodes a protein disulfide isomerase-like (PDIL) protein; a member of a multigene family within the thioredoxin (TRX) superfamily; isoform contains non-consensus GA donor splice site at intron 9. Transcript levels for this gene are up-regulated in response to three different chemical inducers of ER stress (dithiothreitol, beta-mercaptoethanol, and tunicamycin). Neither AtIRE1-2 nor AtbZIP60 appe…
AT1G21770.1	['Athal.Athal_block_47', 'Athal.Athal_block_126']	1	1	2	['AT1G77540.1']	Acyl-CoA N-acyltransferases (NAT) superfamily protein;(source:Araport11)
AT1G21810.1	['Athal.Athal_block_47', 'Athal.Athal_block_126']	1	1	2	['AT1G77580.2']	Encodes a protein that localizes at motile vesicle-like small compartments in differentiating xylem cells that is associated with microtubule plus-ends. VETH-positive compartments are unlikely to be elements in conventional endomembrane trafficking pathways. It can associate with COG2; and together these two proteins co-localize with the EXO70A1 exocyst subunit, tethering EXO70A1 to compartments …
AT1G21870.1	['Athal.Athal_block_47', 'Athal.Athal_block_126']	1	1	2	['AT1G77610.1']	Encodes a Golgi-localized nucleotide-sugar transporter.
AT1G21880.2	['Athal.Athal_block_47', 'Athal.Athal_block_126']	1	1	2	['AT1G77630.1']	Encodes a lysin-motif protein mediating bacterial peptidoglycan sensing and immunity to bacterial infection. Induction of chitin-responsive genes by chitin treatment is not blocked in the mutant. It contains a C-terminal GPI anchor signal and is an ortholog of OsLYP4 and OsLYP6. Phosphatidylinositol 4-phosphate 5-kinase (PIP5K) enzyme family member.
AT1G21910.1	['Athal.Athal_block_47', 'Athal.Athal_block_126']	1	1	2	['AT1G77640.1']	encodes a member of the DREB subfamily A-5 of ERF/AP2 transcription factor family. The protein contains one AP2 domain. There are 15 members in this subfamily including RAP2.1; RAP2.9 and RAP2.10.
AT1G21920.1	['Athal.Athal_block_47', 'Athal.Athal_block_126']	1	1	2	['AT1G77660.1']	MRF1 is related to SET7/9 proteins but contains an atypical SET domain. It is expressed in phloem and mutants have a weak late flowering phenotype. Phosphatidylinositol 4-phosphate 5-kinase (PIP5K) enzyme family member.
AT1G21980.1	['Athal.Athal_block_47', 'Athal.Athal_block_126']	1	1	2	['AT1G77740.1']	Type I phosphatidylinositol-4-phosphate 5-kinase. Preferentially phosphorylates PtdIns4P. Induced by water stress and abscisic acid in Arabidopsis thaliana. Expressed in procambial cells of leaves; flowers and roots. A N-terminal Membrane Occupation and Recognition Nexus (MORN)affects enzyme activity and distribution.
AT1G22015.1	['Athal.Athal_block_47', 'Athal.Athal_block_126']	1	1	2	['AT1G77810.1']	Glycosyltransferase-31 (GT31) family member; &#946;-(1;3)-galactosyltransferase (GalT) that catalyzes the synthesis of a &#946;-(1,3)-galactan. GT31 &#946;-(1,3)-GalTs play a role in elaborating type II AGs that decorate AGPs and pectins, thereby imparting functional consequences on plant growth and development.
AT1G22030.1	['Athal.Athal_block_47', 'Athal.Athal_block_126']	1	1	2	['AT1G77855.1']	Phosphatidylinositol 4-phosphate 5-kinase (PIP5K) enzyme family member.
AT1G22050.1	['Athal.Athal_block_47', 'Athal.Athal_block_126']	1	1	2	['AT1G77870.1']	membrane-anchored ubiquitin-fold protein 6 precursor;(source:Araport11)
AT1G22065.1	['Athal.Athal_block_47', 'Athal.Athal_block_126']	1	1	2	['AT1G77885.1']	hypothetical protein;(source:Araport11)
AT1G22070.1	['Athal.Athal_block_47', 'Athal.Athal_block_126']	1	1	2	['AT1G77920.1']	Encodes a transcription factor. Like other TGAla-related factors; TGA3 has a highly conserved bZIP region and exhibits similar DNA-binding properties.
AT1G22110.1	['Athal.Athal_block_47', 'Athal.Athal_block_126']	1	1	2	['AT1G77932.1']	structural constituent of ribosome;(source:Araport11)
AT1G22130.1	['Athal.Athal_block_47', 'Athal.Athal_block_126']	1	1	2	['AT1G77950.1']	Encodes a member of the MIKC (MADS box; Keratin binding domain, and C terminal domain containing )family of transcriptional regulators. AGL104 is expressed in pollen.It forms heterodimers with other MICK family members (AGL65 and AGL30). Involved in late stages of pollen development and pollen tube growth.
AT1G22150.1	['Athal.Athal_block_47', 'Athal.Athal_block_48', 'Athal.Athal_block_126', 'Athal.Athal_block_320']	2	2	4	['AT1G77990.1', 'AT4G08620.1']	sulfate transporter Sultr1;3
AT1G22160.1	['Athal.Athal_block_47', 'Athal.Athal_block_126']	1	1	2	['AT1G78020.1']	senescence-associated family protein (DUF581);(source:Araport11)
AT1G22170.1	['Athal.Athal_block_47', 'Athal.Athal_block_126']	1	1	2	['AT1G78050.1']	Phosphoglycerate mutase family protein;(source:Araport11)
AT1G22190.1	['Athal.Athal_block_47', 'Athal.Athal_block_126']	1	1	2	['AT1G78080.1']	The gene encodes a putative transcription factor belongings to the abiotic stress-associated DREB A-6 clade. The mRNA is cell-to-cell mobile.
AT1G22210.1	['Athal.Athal_block_47', 'Athal.Athal_block_126']	1	1	2	['AT1G78090.1']	Haloacid dehalogenase-like hydrolase (HAD) superfamily protein;(source:Araport11)
AT1G22220.1	['Athal.Athal_block_47', 'Athal.Athal_block_126']	1	1	2	['AT1G78100.1']	F-box family protein;(source:Araport11)
AT1G22230.1	['Athal.Athal_block_47', 'Athal.Athal_block_126']	1	1	2	['AT1G78110.1']	nucleolar GTP-binding protein;(source:Araport11)
AT1G22240.1	['Athal.Athal_block_47', 'Athal.Athal_block_48', 'Athal.Athal_block_126', 'Athal.Athal_block_320']	2	2	4	['AT1G78160.2', 'AT4G08840.1']	Encodes a member of the Arabidopsis Pumilio (APUM) proteins containing PUF domain (eight repeats of approximately 36 amino acids each). PUF proteins regulate both mRNA stability and translation through sequence-specific binding to the 3' UTR of target mRNA transcripts.
AT1G22250.1	['Athal.Athal_block_47', 'Athal.Athal_block_48', 'Athal.Athal_block_126', 'Athal.Athal_block_320']	2	2	4	['AT1G78170.1', 'AT4G08910.1']	EAR (Ethylene-responsive element binding factor-associated Amphiphilic Repression) motif-containing ABA up-regulated transcription repressor which regulates ABA response together with EAU1.
AT1G22270.1	['Athal.Athal_block_47', 'Athal.Athal_block_126']	1	1	2	['AT1G78190.1']	Encodes SMO2 (Small Organ 2). Modulates progression of cell division during organ growth.
AT1G22280.1	['Athal.Athal_block_47', 'Athal.Athal_block_126']	1	1	2	['AT1G78200.1']	Encodes a phytochrome-associated protein; PAPP2C (phytochrome-associated protein phosphatase type 2C). PAPP2C interacts in the nucleus with phyA (phytochrome A) and phyB. Functions as a regulator of phytochrome-interacting factor PIF3 by dephosphorylating phytochromes in the nucleus.
AT1G22300.1	['Athal.Athal_block_47', 'Athal.Athal_block_48', 'Athal.Athal_block_126', 'Athal.Athal_block_320']	2	2	4	['AT1G78220.1', 'AT4G09000.1']	Encodes a 14-3-3 protein. This protein is reported to interact with the BZR1 transcription factor involved in brassinosteroid signaling and may affect the nucleocytoplasmic shuttling of BZR1. Might act as a stabilization factor to mediate the oligomerization of REM on the plasma membrane.
AT1G22330.1	['Athal.Athal_block_47', 'Athal.Athal_block_126']	1	1	2	['AT1G78260.1']	RNA-binding (RRM/RBD/RNP motifs) family protein;(source:Araport11)
AT1G22400.1	['Athal.Athal_block_47', 'Athal.Athal_block_126']	1	1	2	['AT1G78270.1']	UDP-Glycosyltransferase superfamily protein;(source:Araport11)
AT1G22180.2	['Athal.Athal_block_48', 'Athal.Athal_block_320']	1	1	2	['AT4G08690.1']	Sec14p-like phosphatidylinositol transfer family protein;(source:Araport11)
AT1G22470.1	['Athal.Athal_block_49', 'Athal.Athal_block_113']	1	1	2	['AT1G72240.1']	Hypothetical protein;(source:Araport11). Target of SR45.
AT1G22480.1	['Athal.Athal_block_49', 'Athal.Athal_block_113']	1	1	2	['AT1G72230.1']	Cupredoxin superfamily protein;(source:Araport11)
AT1G22500.1	['Athal.Athal_block_49', 'Athal.Athal_block_113']	1	1	2	['AT1G72220.1']	Gene encodes a putative C3HC4-type RING zinc finger factor. it is induced in response to light and ascorbate stimulus.
AT1G22510.1	['Athal.Athal_block_49', 'Athal.Athal_block_113']	1	1	2	['AT1G72175.1']	E3 ubiquitin-protein ligase RNF170-like protein (DUF 1232);(source:Araport11)
AT1G22520.2	['Athal.Athal_block_49', 'Athal.Athal_block_113']	1	1	2	['AT1G72170.1']	MICOS complex subunit Mic10-like protein (DUF543);(source:Araport11)
AT1G22530.1	['Athal.Athal_block_49', 'Athal.Athal_block_113']	1	1	2	['AT1G72150.1']	PATLs belong to a family of proteins having a Golgi dynamics (GOLD) domain in tandem with the Sec14p-like domain. PATLs are auxin regulated. Quadruple mutants (patl2456) show altered PIN1 lateralization in root endodermis cells.
AT1G22540.1	['Athal.Athal_block_49', 'Athal.Athal_block_113']	1	1	2	['AT1G72140.1']	Major facilitator superfamily protein;(source:Araport11)
AT1G22600.1	['Athal.Athal_block_49', 'Athal.Athal_block_113']	1	1	2	['AT1G72100.1']	Late embryogenesis abundant protein (LEA) family protein;(source:Araport11)
AT1G22650.1	['Athal.Athal_block_49', 'Athal.Athal_block_50', 'Athal.Athal_block_113', 'Athal.Athal_block_322']	2	2	4	['AT1G72000.1', 'AT4G09510.1']	Plant neutral invertase family protein;(source:Araport11)
AT1G22670.1	['Athal.Athal_block_49', 'Athal.Athal_block_50', 'Athal.Athal_block_113', 'Athal.Athal_block_322']	2	2	4	['AT1G71980.1', 'AT4G09560.1']	Protease-associated (PA) RING/U-box zinc finger family protein;(source:Araport11)
AT1G22680.1	['Athal.Athal_block_49', 'Athal.Athal_block_113']	1	1	2	['AT1G71970.1']	hypothetical protein;(source:Araport11)
AT1G22710.1	['Athal.Athal_block_49', 'Athal.Athal_block_113']	1	1	2	['AT1G71890.1']	Encodes for a high-affinity transporter essential for phloem loading and long-distance transport. A major sucrose transporter; AtSUC2 can also transport a wide range of physiological and synthetic glucose conjugates with both &#945;- or &#946;-linkage.
AT1G22760.1	['Athal.Athal_block_49', 'Athal.Athal_block_113']	1	1	2	['AT1G71770.1']	Putative poly(A) binding protein May there fore function in posttranscriptional regulation; including mRNA turnover and translational initiation. Expression detected only in floral organs.
AT1G22640.1	['Athal.Athal_block_50', 'Athal.Athal_block_322']	1	1	2	['AT4G09460.1']	MYB-type transcription factor (MYB3) that represses phenylpropanoid biosynthesis gene expression
AT1G22690.1	['Athal.Athal_block_50', 'Athal.Athal_block_322']	1	1	2	['AT4G09610.1']	Gibberellin-regulated family protein;(source:Araport11)
AT1G22740.1	['Athal.Athal_block_50', 'Athal.Athal_block_322']	1	1	2	['AT4G09720.1']	GTP-binding protein Rab7
AT1G22810.1	['Athal.Athal_block_51', 'Athal.Athal_block_112']	1	1	2	['AT1G71450.1']	encodes a member of the DREB subfamily A-5 of ERF/AP2 transcription factor family. The protein contains one AP2 domain. There are 16 members in this subfamily including RAP2.1; RAP2.9 and RAP2.10. Overexpression leands to delayed senescence and delayed flowering. Negatively regulates plant resistance to P. parasitica by suppressing PAMP-triggered immunity.
AT1G22830.1	['Athal.Athal_block_51', 'Athal.Athal_block_112']	1	1	2	['AT1G71420.1']	Tetratricopeptide repeat (TPR)-like superfamily protein;(source:Araport11)
AT1G22870.1	['Athal.Athal_block_51', 'Athal.Athal_block_112']	1	1	2	['AT1G71410.1']	One of two paralogs in Arabidopsis.Loss of both SCYL2B and SCYL2A results in severe growth defects.
AT1G22880.1	['Athal.Athal_block_51', 'Athal.Athal_block_112']	1	1	2	['AT1G71380.1']	cellulase 5;(source:Araport11)
AT1G22882.1	['Athal.Athal_block_51', 'Athal.Athal_block_112']	1	1	2	['AT1G71360.2']	Encodes a member of the mid-SUN subfamily of SUN-domain proteins that is localized to both the nuclear envelope and the ER. It is involved in early seed development and nuclear morphology. Secreted peptide which functions in plant growth and pathogen defense.
AT1G22920.1	['Athal.Athal_block_52', 'Athal.Athal_block_110']	1	1	2	['AT1G71230.1']	AJH1 encodes a protein similar to JAB1; a specific mammalian coactivator of AP-1 transcription. Encodes a subunit of the COP9 complex that is involved in protein deneddylation. Plants with mutations in CSN5A and CSN5B have a de-etiolated phenotype. Required for the recovery of AUX/IAA repressor levels following recurrent heat stress to regulate auxin homeostasis.
AT1G22980.1	['Athal.Athal_block_52', 'Athal.Athal_block_110']	1	1	2	['AT1G71150.1']	Grap2/cyclin-D-interacting protein;(source:Araport11)
AT1G22985.1	['Athal.Athal_block_52', 'Athal.Athal_block_110']	1	1	2	['AT1G71130.1']	encodes a member of the ERF (ethylene response factor) subfamily B-5 of ERF/AP2 transcription factor family. The protein contains one AP2 domain. There are 7 members in this subfamily.
AT1G22990.1	['Athal.Athal_block_52', 'Athal.Athal_block_110']	1	1	2	['AT1G71050.1']	Heavy metal transport/detoxification superfamily protein;(source:Araport11)
AT1G23010.1	['Athal.Athal_block_52', 'Athal.Athal_block_110']	1	1	2	['AT1G71040.1']	Encodes a protein with multicopper oxidase activity. Located in ER. Function together with LPR2 (AT1G71040) and a P5-type ATPase (At5g23630/PDR2) in a common pathway that adjusts root meristem activity to Pi (inorganic phosphate) availability.
AT1G23030.1	['Athal.Athal_block_52', 'Athal.Athal_block_110']	1	1	2	['AT1G71020.1']	Encodes a plant U-Box protein that is capable of binding and ubiquitinating a variety of targets including MYC2;LRR1,KIN and acting as an E3 ligase. Regulates a number of physiological hormonal and environment al responses via selective degradation of targets.Unlike PUB10, its closest homolog in Arabidopsis, it does not appear to play a major role in the MeJA-mediated response.
AT1G23040.1	['Athal.Athal_block_52', 'Athal.Athal_block_110']	1	1	2	['AT1G70990.1']	hydroxyproline-rich glycoprotein family protein;(source:Araport11)
AT1G23050.1	['Athal.Athal_block_52', 'Athal.Athal_block_110']	1	1	2	['AT1G70985.1']	hydroxyproline-rich glycoprotein family protein;(source:Araport11)
AT1G23060.1	['Athal.Athal_block_52', 'Athal.Athal_block_110']	1	1	2	['AT1G70950.1']	hypothetical protein;(source:Araport11)
AT1G23080.1	['Athal.Athal_block_52', 'Athal.Athal_block_110']	1	1	2	['AT1G70940.1']	Encodes a novel component of auxin efflux that is located apically in the basal cell and is involved during embryogenesis in setting up the apical-basal axis in the embryo. It is also involved in pattern specification during root development. In roots; it is expressed at lateral and basal membranes of provascular cells in the meristem and elongation zone, whereas in the columella cells it coincid…
AT1G23110.1	['Athal.Athal_block_52', 'Athal.Athal_block_110']	1	1	2	['AT1G70900.1']	fold protein;(source:Araport11)
AT1G23120.2	['Athal.Athal_block_52', 'Athal.Athal_block_110']	1	1	2	['AT1G70870.1']	Polyketide cyclase/dehydrase and lipid transport superfamily protein;(source:Araport11)
AT1G23130.1	['Athal.Athal_block_52', 'Athal.Athal_block_110']	1	1	2	['AT1G70850.1']	Polyketide cyclase/dehydrase and lipid transport superfamily protein;(source:Araport11)
AT1G23140.1	['Athal.Athal_block_52', 'Athal.Athal_block_110']	1	1	2	['AT1G70790.1']	C2 domain protein. Expression is upregulated in the shoot of cax1/cax3 mutant.
AT1G23150.uORF1	['Athal.Athal_block_52', 'Athal.Athal_block_110']	1	1	2	['AT1G70780.uORF1']	hypothetical protein;(source:Araport11)
AT1G23150.1	['Athal.Athal_block_52', 'Athal.Athal_block_110']	1	1	2	['AT1G70780.1']	hypothetical protein;(source:Araport11)
AT1G23170.1	['Athal.Athal_block_52', 'Athal.Athal_block_110']	1	1	2	['AT1G70770.1']	Involved in cell wall modifications resulting in resistance to the biotroph Hpa.
AT1G23190.1	['Athal.Athal_block_52', 'Athal.Athal_block_110']	1	1	2	['AT1G70730.2']	Encodes a cytosolic phosphoglucomutase (PGM). Two Arabidopsis PGM proteins (AT1G70730/PGM2 and AT1G23190/PGM3) have high sequence similarities and redundant functions. Mature plants possessing a single cPGM allele had a major reduction in cPGM activity. Whereas pgm2 and pgm3 single mutants are undistinguishable from the wild type; loss of both PGM2 and PGM3 severely impairs male and female gameto…
AT1G23205.1	['Athal.Athal_block_52', 'Athal.Athal_block_110']	1	1	2	['AT1G70720.2']	Plant invertase/pectin methylesterase inhibitor superfamily protein;(source:Araport11)
AT1G23210.1	['Athal.Athal_block_52', 'Athal.Athal_block_110']	1	1	2	['AT1G70710.1']	glycosyl hydrolase 9B6;(source:Araport11)
AT1G23240.1	['Athal.Athal_block_52']	1	0	1	['AT1G70680.1']	Caleosin-related family protein; lipid droplet and endoplasmic reticulum-associated protein.
AT1G23260.1	['Athal.Athal_block_52', 'Athal.Athal_block_110']	1	1	2	['AT1G70650.2']	MMZ1/UEV1A encodes a protein that may play a role in DNA damage responses and error-free post-replicative DNA repair by participating in lysine-63-based polyubiquitination reactions. UEV1A can form diubiquitin and triubiquitin chains in combination with UBC13A/UBC35 in vitro. It can also functionally complement an mms2 mutation in budding yeast; both by increasing mms2 mutant viability in the pre…
AT1G23290.1	['Athal.Athal_block_52', 'Athal.Athal_block_110']	1	1	2	['AT1G70600.1']	Encodes a ribosomal protein L27A; a constituent of the large subunit of the ribosomal complex. Regulated by TCP20. The mRNA is cell-to-cell mobile.
AT1G23310.1	['Athal.Athal_block_52', 'Athal.Athal_block_110']	1	1	2	['AT1G70580.1']	Identified by cloning the gene that corresponded to a purified protein having glyoxylate aminotransferase activity. Localized to the peroxisome and thought to be involved in photorespiration/ metabolic salvage pathway.
AT1G23320.1	['Athal.Athal_block_52', 'Athal.Athal_block_110']	1	1	2	['AT1G70560.1']	Encodes a protein with similarity to the TAA1 trytophan aminotransferase involved in IAA biosynthesis. This gene appears to be expressed at a very low level during seedling development. Triple mutant analyses implicate this gene in embryonic development.
AT1G23340.1	['Athal.Athal_block_52', 'Athal.Athal_block_110']	1	1	2	['AT1G70550.1']	carboxyl-terminal proteinase; putative (DUF239);(source:Araport11)
AT1G23350.1	['Athal.Athal_block_52', 'Athal.Athal_block_110']	1	1	2	['AT1G70540.1']	Plant invertase/pectin methylesterase inhibitor superfamily protein;(source:Araport11)
AT1G23380.1	['Athal.Athal_block_52', 'Athal.Athal_block_110']	1	1	2	['AT1G70510.1']	homeodomain transcription factor KNAT6; belonging to class I of KN transcription factor family (which also includes KNAT1 and KNAT2). Expression is increased in as and bop1 leaf mutants.
AT1G23460.1	['Athal.Athal_block_52', 'Athal.Athal_block_110']	1	1	2	['AT1G70500.1']	Pectin lyase-like superfamily protein;(source:Araport11)
AT1G23490.1	['Athal.Athal_block_52', 'Athal.Athal_block_110']	1	1	2	['AT1G70490.1']	Gene encoding ADP-ribosylation factor and similar to other ARFs and ARF-like proteins. A member of ARF GTPase family. Arabidopsis has 21 known members; known to be essential for vesicle coating and uncoating and functions in GTP-binding. The gene is shown to play a role in cell division, cell expansion and cellulose production using antisense construct.
AT1G23530.1	['Athal.Athal_block_52', 'Athal.Athal_block_110']	1	1	2	['AT1G70475.1']	transmembrane protein;(source:Araport11)
AT1G23540.1	['Athal.Athal_block_52', 'Athal.Athal_block_110']	2	2	4	['AT1G70460.1', 'AT1G70530.1']	Encodes a member of the PERK family of putative receptor kinases. Overexpression leads to morphological defects and reduced fertility and increased expression of MAX genes.
AT1G23550.1	['Athal.Athal_block_52', 'Athal.Athal_block_110']	1	1	2	['AT1G70440.1']	Encodes a protein with similarity to RCD1 but without the WWE domain. The protein does have a PARP signature upstream of the C-terminal protein interaction domain. The PARP signature may bind NAD+ and attach the ADP-ribose-moiety from NAD+ to the target molecule. Its presence suggests a role for the protein in ADP ribosylation. Its transcript level is up-regulated by tunicamycin (N-linked glycosy…
AT1G23670.1	['Athal.Athal_block_52', 'Athal.Athal_block_110']	1	1	2	['AT1G70480.2']	OBP32pep protein; putative (DUF220);(source:Araport11)
AT1G23700.3	['Athal.Athal_block_52', 'Athal.Athal_block_110']	1	1	2	['AT1G70430.1']	Protein kinase superfamily protein
AT1G23710.1	['Athal.Athal_block_52', 'Athal.Athal_block_110']	1	1	2	['AT1G70420.1']	hypothetical protein (DUF1645);(source:Araport11)
AT1G23730.1	['Athal.Athal_block_52', 'Athal.Athal_block_110']	1	1	2	['AT1G70410.2']	beta carbonic anhydrase 3;(source:Araport11)
AT1G23760.1	['Athal.Athal_block_52', 'Athal.Athal_block_110']	1	1	2	['AT1G70370.1']	Encodes aromatic rich glycoprotein JP630.
AT1G23780.1	['Athal.Athal_block_52', 'Athal.Athal_block_110']	1	1	2	['AT1G70360.1']	F-box family protein;(source:Araport11)
AT1G23790.1	['Athal.Athal_block_52', 'Athal.Athal_block_110']	1	1	2	['AT1G70340.1']	Microtubule nucleating factor. Involved in microtubule nucleation and decreasing tubulin 'off rate'.
AT1G23820.1	['Athal.Athal_block_52', 'Athal.Athal_block_110']	1	1	2	['AT1G70310.1']	Spermidine synthase.
AT1G23870.1	['Athal.Athal_block_52', 'Athal.Athal_block_110']	1	1	2	['AT1G70290.1']	Encodes an enzyme putatively involved in trehalose biosynthesis. The protein has a trehalose synthase (TPS)-like domain that may or may not be active as well as a trehalose phosphatase (TPP)-like domain. The mRNA is cell-to-cell mobile.
AT1G23880.1	['Athal.Athal_block_52', 'Athal.Athal_block_110']	1	1	2	['AT1G70280.2']	NHL domain-containing protein;(source:Araport11)
AT1G23965.1	['Athal.Athal_block_52', 'Athal.Athal_block_110']	1	1	2	['AT1G70270.2']	transcription factor;(source:Araport11)
AT1G24050.1	['Athal.Athal_block_52', 'Athal.Athal_block_110']	1	1	2	['AT1G70220.1']	RNA-processing; Lsm domain-containing protein;(source:Araport11)
AT1G24140.1	['Athal.Athal_block_52', 'Athal.Athal_block_53', 'Athal.Athal_block_91', 'Athal.Athal_block_110']	2	2	4	['AT1G70170.1', 'AT1G59970.1']	Expression induced by fungal and bacterial pathogens.
AT1G24150.1	['Athal.Athal_block_52', 'Athal.Athal_block_53', 'Athal.Athal_block_91', 'Athal.Athal_block_110']	2	2	4	['AT1G70140.1', 'AT1G59910.1']	Encodes a group I formin. Localized to cell junctions. Polymerizes actin. Binds profilin. Member of family of cytoskeletal-interacting proteins which have the ability to stimulate actin nucleation and barbed-end capping through the combined activity of conserved formin-homology 1 (FH1) and formin-homology 2 (FH2) domains. FORMIN4 is a spatial feedback element in a multi-layered; temporally define…
AT1G24159.1	['Athal.Athal_block_52', 'Athal.Athal_block_110']	1	1	2	['AT1G70110.1']	Interleukin-1 receptor-associated kinase 4 protein;(source:Araport11)
AT1G24160.1	['Athal.Athal_block_52', 'Athal.Athal_block_110']	1	1	2	['AT1G70100.3']	triadin;(source:Araport11)
AT1G24170.1	['Athal.Athal_block_52', 'Athal.Athal_block_110']	1	1	2	['AT1G70090.1']	Encodes a protein with putative galacturonosyltransferase activity.
AT1G24190.3	['Athal.Athal_block_52', 'Athal.Athal_block_53', 'Athal.Athal_block_91', 'Athal.Athal_block_110']	2	2	4	['AT1G70060.1', 'AT1G59890.4']	Enhances AtERF7-mediated transcriptional repression. RNAi lines show ABA hypersensitivity. Interacts with ERF7 and HDA19.
AT1G24120.1	['Athal.Athal_block_53', 'Athal.Athal_block_91']	1	1	2	['AT1G59980.1']	encodes a DnaJ-like protein similar to ARG1 and ARL2 that are both involved in root and hypocotyl gravitropism response. However; null mutation in this gene does not result in defects in gravitropism. Gene is expressed in all tissues examined.
AT1G24180.1	['Athal.Athal_block_53', 'Athal.Athal_block_91']	1	1	2	['AT1G59900.1']	Arabidopsis thaliana pyruvate dehydrogenase E1a-like subunit. 81% identical to a previously characterized Arabidopsis mitochondrial PDH E1a-subunit; At1g59900. Serine 296 phosphorylation of IAR4 has critical function in root hair formation and root development. Changing Ser296 in IAR4 to Ala resulted in a phenotype intermediate between mutant and wild-type, while substitution to Asp was either le…
AT1G24320.1	['Athal.Athal_block_54', 'Athal.Athal_block_103']	1	1	2	['AT1G67490.1']	Six-hairpin glycosidases superfamily protein;(source:Araport11)
AT1G24330.1	['Athal.Athal_block_54', 'Athal.Athal_block_103']	1	1	2	['AT1G67530.1']	Plant U-box type E3 ubiquitin ligase (PUB).
AT1G24350.1	['Athal.Athal_block_54', 'Athal.Athal_block_103']	1	1	2	['AT1G67600.1']	Acid phosphatase/vanadium-dependent haloperoxidase-related protein;(source:Araport11)
AT1G24400.1	['Athal.Athal_block_54', 'Athal.Athal_block_103']	1	1	2	['AT1G67640.1']	High-affinity transporter for neutral and acidic amino acids; expressed in tapetum tissue of anthers. Transport of 1-Aminocyclopropane-1-carboxylic acid (ACC).
AT1G24405.1	['Athal.Athal_block_54', 'Athal.Athal_block_103']	1	1	2	['AT1G67670.1']	hypothetical protein;(source:Araport11)
AT1G24470.1	['Athal.Athal_block_54', 'Athal.Athal_block_103']	1	1	2	['AT1G67730.1']	Encodes one of the two Arabidopsis homologues to YBR159w encoding a S. cerevisiae beta-ketoacyl reductase (KCR); which catalyzes the first reduction during VLCFA (very long chain fatty acids, >18 carbon) elongation: KCR1 (At1g67730), KCR2 (At1g24470). Complementation of the yeast ybr159Delta mutant demonstrated that the two KCR proteins are divergent and that only AtKCR1 can restore heterologous …
AT1G24510.1	['Athal.Athal_block_54', 'Athal.Athal_block_103']	1	1	2	['AT1G67760.1']	TCP-1/cpn60 chaperonin family protein;(source:Araport11)
AT1G24540.1	['Athal.Athal_block_54', 'Athal.Athal_block_103']	1	1	2	['AT1G67800.2']	member of CYP86C
AT1G24570.1	['Athal.Athal_block_54', 'Athal.Athal_block_103']	1	1	2	['AT1G67850.1']	transmembrane protein; putative (DUF707);(source:Araport11)
AT1G24580.1	['Athal.Athal_block_54', 'Athal.Athal_block_103']	1	1	2	['AT1G67856.1']	RING/U-box superfamily protein;(source:Araport11)
AT1G24577.1	['Athal.Athal_block_54', 'Athal.Athal_block_103']	1	1	2	['AT1G67910.1']	hypothetical protein;(source:Araport11)
AT1G24600.1	['Athal.Athal_block_54', 'Athal.Athal_block_103']	1	1	2	['AT1G67920.1']	hypothetical protein;(source:Araport11)
AT1G24735.1	['Athal.Athal_block_54', 'Athal.Athal_block_103']	1	1	2	['AT1G67990.1']	S-adenosyl-L-methionine-dependent methyltransferases superfamily protein;(source:Araport11)
AT1G24764.3	['Athal.Athal_block_54', 'Athal.Athal_block_103']	1	1	2	['AT1G68060.1']	Member of the MAP70 protein family.
AT1G25340.3	['Athal.Athal_block_55', 'Athal.Athal_block_104']	1	1	2	['AT1G68320.1']	putative transcription factor (MYB116)
AT1G25350.1	['Athal.Athal_block_55', 'Athal.Athal_block_104']	1	1	2	['AT1G68325.1']	glutamine-tRNA ligase; putative / glutaminyl-tRNA synthetase, putative / GlnRS;(source:Araport11)
AT1G25370.1	['Athal.Athal_block_55', 'Athal.Athal_block_104']	1	1	2	['AT1G68340.1']	hypothetical protein (DUF1639);(source:Araport11)
AT1G25400.1	['Athal.Athal_block_55', 'Athal.Athal_block_104']	1	1	2	['AT1G68440.1']	transmembrane protein;(source:Araport11)
AT1G25410.1	['Athal.Athal_block_55', 'Athal.Athal_block_104']	1	1	2	['AT1G68460.1']	AB061404 Arabidopsis thaliana AtIPT6 mRNA for cytokinin synthase; complete cds
AT1G25422.1	['Athal.Athal_block_55', 'Athal.Athal_block_104']	1	1	2	['AT1G68500.1']	hypothetical protein;(source:Araport11)
AT1G25440.1	['Athal.Athal_block_55', 'Athal.Athal_block_104']	1	1	2	['AT1G68520.1']	B-box type zinc finger protein with CCT domain-containing protein;(source:Araport11)
AT1G25450.1	['Athal.Athal_block_55', 'Athal.Athal_block_104']	1	1	2	['AT1G68530.1']	Encodes KCS5; a member of the 3-ketoacyl-CoA synthase family involved in the biosynthesis of VLCFA (very long chain fatty acids).
AT1G25460.1	['Athal.Athal_block_55', 'Athal.Athal_block_104']	1	1	2	['AT1G68540.1']	NAD(P)-binding Rossmann-fold superfamily protein;(source:Araport11)
AT1G25470.1	['Athal.Athal_block_55', 'Athal.Athal_block_104']	1	1	2	['AT1G68550.1']	encodes a member of the ERF (ethylene response factor) subfamily B-6 of ERF/AP2 transcription factor family. The protein contains one AP2 domain. There are 12 members in this subfamily including RAP2.11.
AT1G25470.uORF1	['Athal.Athal_block_55', 'Athal.Athal_block_104']	1	1	2	['AT1G68550.uORF1']	encodes a member of the ERF (ethylene response factor) subfamily B-6 of ERF/AP2 transcription factor family. The protein contains one AP2 domain. There are 12 members in this subfamily including RAP2.11.
AT1G25480.1	['Athal.Athal_block_55', 'Athal.Athal_block_104']	1	1	2	['AT1G68600.1']	Encodes a phosphorylation-dependent anion channel that can mediate malate release from the vacuole and is required for stomatal closure in response to abscisic acid.
AT1G25520.1	['Athal.Athal_block_55', 'Athal.Athal_block_104']	1	1	2	['AT1G68650.1']	Member of the UPF0016 family of membrane proteins; belongs to the conserved group of Mn/Ca transporters. Might act to fine tune Mn allocation into the endoplasmic reticulum of specific cell types.
AT1G25550.1	['Athal.Athal_block_55', 'Athal.Athal_block_104']	1	1	2	['AT1G68670.1']	Member of HHO/HRS GARP type transcriptional repressor family. Involved in Pi uptake and Pi starvation signaling. Transcriptional repressors that functions with other NIGT genes as an important hub in the nutrient signaling network associated with the acquisition and use of nitrogen and phosphorus.
AT1G26150.1	['Athal.Athal_block_55', 'Athal.Athal_block_104']	1	1	2	['AT1G68690.1']	Encodes a member of the proline-rich extensin-like receptor kinase (PERK) family. This family consists of 15 predicted receptor kinases (PMID: 15653807).
AT1G26210.1	['Athal.Athal_block_56', 'Athal.Athal_block_106']	1	1	2	['AT1G68870.1']	AtSOFL1 acts redundantly with AtSOFL2 as positive regulator of cytokinin levels.
AT1G26260.1	['Athal.Athal_block_56', 'Athal.Athal_block_106']	1	1	2	['AT1G68920.1']	Encodes CIB5 (cryptochrome-interacting basic-helix-loop-helix). Related to CIB1 (AT4G34530). CIB5 interacts with CRY2 and forms heterodimer with CIB1 in vitro. Regulates flowering time redundantly with CIB1.
AT1G26300.1	['Athal.Athal_block_56', 'Athal.Athal_block_106']	1	1	2	['AT1G69030.1']	BSD domain-containing protein;(source:Araport11)
AT1G26310.1	['Athal.Athal_block_56', 'Athal.Athal_block_106']	1	1	2	['AT1G69120.1']	Floral homeotic gene encoding a MADS domain protein homologous to AP1. Enhances the flower to shoot transformation in ap1 mutants.
AT1G26355.1	['Athal.Athal_block_56', 'Athal.Athal_block_106']	1	1	2	['AT1G69230.1']	SPIRAL1-LIKE1 belongs to a six-member gene family in Arabidopsis; all members share a high sequence similarity in amino- and carboxy-terminal regions. GUS expression was detected only in pollen; however; no endogenous transcript was found.
AT1G26360.1	['Athal.Athal_block_56', 'Athal.Athal_block_106']	1	1	2	['AT1G69240.1']	Encodes a protein predicted to act as a carboxylesterase. It has similarity to the SABP2 methyl salicylate esterase from tobacco but no enzymatic activity has been identified for this protein.
AT1G26450.1	['Athal.Athal_block_32', 'Athal.Athal_block_56', 'Athal.Athal_block_57', 'Athal.Athal_block_106']	2	2	4	['AT1G69295.2', 'AT1G13830.1']	Carbohydrate-binding X8 domain superfamily protein;(source:Araport11)
AT1G26600.2	['Athal.Athal_block_56', 'Athal.Athal_block_106']	1	1	2	['AT1G69320.1']	Member of a large family of putative ligands homologous to the Clavata3 gene. Consists of a single exon. Can partially replace CLV3 function in vivo.
AT1G26620.1	['Athal.Athal_block_32', 'Athal.Athal_block_56', 'Athal.Athal_block_57', 'Athal.Athal_block_106']	2	2	4	['AT1G69360.1', 'AT1G13940.1']	T-box transcription factor; putative (DUF863);(source:Araport11)
AT1G26630.1	['Athal.Athal_block_32', 'Athal.Athal_block_56', 'Athal.Athal_block_57', 'Athal.Athal_block_106']	2	2	4	['AT1G69410.1', 'AT1G13950.1']	Eukaryotic translation initiation factor 5A-2. Involved in programmed cell death triggered as a response to pseudomonas syringae infection. Loss of function mutants are more resistant to infection. The mRNA is cell-to-cell mobile.
AT1G26650.1	['Athal.Athal_block_56', 'Athal.Athal_block_106']	1	1	2	['AT1G69430.1']	Son of sevenless protein;(source:Araport11)
AT1G26690.1	['Athal.Athal_block_32', 'Athal.Athal_block_56', 'Athal.Athal_block_57', 'Athal.Athal_block_58', 'Athal.Athal_block_106', 'Athal.Athal_block_265']	3	3	6	['AT1G69460.1', 'AT1G14010.1', 'AT3G29070.1']	emp24/gp25L/p24 family/GOLD family protein;(source:Araport11)
AT1G26730.1	['Athal.Athal_block_32', 'Athal.Athal_block_56', 'Athal.Athal_block_57', 'Athal.Athal_block_58', 'Athal.Athal_block_106', 'Athal.Athal_block_265']	3	3	6	['AT1G69480.1', 'AT1G14040.1', 'AT3G29060.1']	EXS (ERD1/XPR1/SYG1) family protein;(source:Araport11)
AT1G26740.1	['Athal.Athal_block_56', 'Athal.Athal_block_106']	1	1	2	['AT1G69485.1']	Ribosomal L32p protein family;(source:Araport11)
AT1G26770.2	['Athal.Athal_block_56', 'Athal.Athal_block_58', 'Athal.Athal_block_59', 'Athal.Athal_block_106', 'Athal.Athal_block_138', 'Athal.Athal_block_265']	3	3	6	['AT1G69530.3', 'AT3G29030.1', 'AT2G03090.1']	Encodes an expansin. Naming convention from the Expansin Working Group (Kende et al; Plant Mol Bio). Involved in the formation of nematode-induced syncytia in roots of Arabidopsis thaliana.
AT1G26780.2	['Athal.Athal_block_56', 'Athal.Athal_block_58', 'Athal.Athal_block_106', 'Athal.Athal_block_265']	2	2	4	['AT1G69560.2', 'AT3G29020.2']	Encodes LOF1 (LATERAL ORGAN FUSION1); a MYB-domain transcription factor expressed in organ boundaries. Functions in boundary specification, meristem initiation and maintenance, and organ patterning. Also see LOF2 (At1g69560).
AT1G26790.1	['Athal.Athal_block_56', 'Athal.Athal_block_106']	1	1	2	['AT1G69570.1']	Dof-type zinc finger DNA-binding family protein;(source:Araport11)
AT1G26830.1	['Athal.Athal_block_56', 'Athal.Athal_block_106']	1	1	2	['AT1G69670.1']	Interacts with other components of E3 ligase complex suggesting it functions in RUB-modification. Forms complexes with BTB domain proteins forming a novel class of E3-based ubiquitin protein-ligase complexes. Part of a complex with CUL3A; RBX, UBC15 that is in involved in SVP ubiquitination and degradation.Mutant is early flowering and has a reduced sensitivity to far-red light. cul3a/cul3b homoz…
AT1G26920.1	['Athal.Athal_block_56', 'Athal.Athal_block_106']	1	1	2	['AT1G69760.1']	zinc finger CCHC domain protein;(source:Araport11)
AT1G26960.1	['Athal.Athal_block_56', 'Athal.Athal_block_106']	1	1	2	['AT1G69780.1']	Encodes a homeodomain leucine zipper class I (HD-Zip I) protein. Participates in the gene regulatory network controlling root branching by mediating the regulation of LAX3 by ARF7/19.
AT1G26970.1	['Athal.Athal_block_56', 'Athal.Athal_block_59', 'Athal.Athal_block_106', 'Athal.Athal_block_138']	2	2	4	['AT1G69790.1', 'AT2G02800.1']	Protein kinase superfamily protein;(source:Araport11)
AT1G27040.1	['Athal.Athal_block_56', 'Athal.Athal_block_106']	1	1	2	['AT1G69850.1']	Major facilitator superfamily protein;(source:Araport11)
AT1G27080.1	['Athal.Athal_block_56', 'Athal.Athal_block_106']	1	1	2	['AT1G69870.1']	Encodes a protein with low-affinity nitrate transporter activity that is expressed in the vascular tissue of the funiculus and the silique. This plasma membrane-localized enzyme is predicted to have 12 transmembrane domains. Plants lacking NRT1.6 have reduced levels of nitrate in their seeds and have increased levels of early embryonic developmental defects and seed abortion.
AT1G27100.1	['Athal.Athal_block_56', 'Athal.Athal_block_106']	1	1	2	['AT1G69900.1']	Actin cross-linking protein;(source:Araport11)
AT1G27130.1	['Athal.Athal_block_56', 'Athal.Athal_block_106']	1	1	2	['AT1G69920.1']	Encodes glutathione transferase belonging to the tau class of GSTs. Naming convention according to Wagner et al. (2002). GSTU13 acts in the pathogen triggered pathway for indole glucosinolate metabolisms that involves also PENETRATION2 myrosinase. It is likely the enzyme that conjugates GSH with unstable indol-3-ylmethyl-ITCs formed upon PEN2-mediated IG hydrolysis; particularly in the branch of …
AT1G27190.1	['Athal.Athal_block_56', 'Athal.Athal_block_106']	1	1	2	['AT1G69990.1']	Activated by TCP8/14/15/22; involved in modulation of GA-dependent stamen filament elongation.
AT1G27220.1	['Athal.Athal_block_56', 'Athal.Athal_block_106']	1	1	2	['AT1G70060.1']	paired amphipathic helix repeat-containing protein;(source:Araport11)
AT1G26580.1	['Athal.Athal_block_32', 'Athal.Athal_block_57']	1	1	2	['AT1G13880.2']	ELM2 domain protein;(source:Araport11)
AT1G26670.1	['Athal.Athal_block_58', 'Athal.Athal_block_265']	1	1	2	['AT3G29100.3']	member of VTI1 Gene Family. Normally localizes to the transgolgi network and plasma membrane. A dominant mutation (zip1) alters the subcellular localization of VTI12 and suppresses loss of function mutation (zag1) of VTI11. Interacts with members of the SYP family. Involved in protein trafficking to protein storage vacuoles.
AT1G26800.1	['Athal.Athal_block_59', 'Athal.Athal_block_138']	1	1	2	['AT2G03000.1']	MPSR1 is cytoplasmic E3 ligase that senses misfolded proteins independently of chaperones and targets those proteins for degradation via the 26S proteasome. Involved in the regulation of the homeostasis of sensor NLR immune receptors.
AT1G26820.1	['Athal.Athal_block_59', 'Athal.Athal_block_138']	1	1	2	['AT2G02990.1']	Encodes ribonuclease RNS3.
AT1G26900.1	['Athal.Athal_block_59', 'Athal.Athal_block_138']	1	1	2	['AT2G02980.1']	Pentatricopeptide repeat (PPR) superfamily protein;(source:Araport11)
AT1G26930.1	['Athal.Athal_block_59', 'Athal.Athal_block_138']	1	1	2	['AT2G02870.1']	Galactose oxidase/kelch repeat superfamily protein;(source:Araport11)
AT1G27000.1	['Athal.Athal_block_59', 'Athal.Athal_block_138']	1	1	2	['AT2G02730.1']	GRIP/coiled-coil protein; putative (DUF1664);(source:Araport11)
AT1G28180.1	['Athal.Athal_block_60', 'Athal.Athal_block_175']	1	1	2	['AT2G33730.1']	DEAD-box ATP-dependent RNA helicase-like protein;(source:Araport11)
AT1G28230.1	['Athal.Athal_block_60', 'Athal.Athal_block_175']	1	1	2	['AT2G33750.1']	Encodes a transporter that transports purines;cytokinins and other adenine derivatives. Expressed in the leaf hydathodes where it may be involved in re-uptake of cytokinins during guttation.
AT1G28270.1	['Athal.Athal_block_60', 'Athal.Athal_block_175']	1	1	2	['AT2G33775.1']	Member of a diversely expressed predicted peptide family showing sequence similarity to tobacco Rapid Alkalinization Factor (RALF); and is believed to play an essential role in the physiology of Arabidopsis. Consists of a single exon and is characterized by a conserved C-terminal motif and N-terminal signal peptide. RALF4 and RALF19 act redundantly in the pollen tube to regulate pollen tube growt…
AT1G28280.2	['Athal.Athal_block_60', 'Athal.Athal_block_175']	1	1	2	['AT2G33780.1']	VQ motif-containing protein;(source:Araport11)
AT1G28290.1	['Athal.Athal_block_60', 'Athal.Athal_block_175']	1	1	2	['AT2G33790.1']	Encodes an atypical arabinogalactan protein that is localized to the plasma membrange. AGP31 is highly expressed in flowers and vascular tissue and is repressed by jasmonic acid. AGP31 may play a role in vascular tissue function during defense and development.
AT1G28330.4	['Athal.Athal_block_60', 'Athal.Athal_block_175']	1	1	2	['AT2G33830.1']	dormancy-associated protein (DRM1)
AT1G28350.1	['Athal.Athal_block_60', 'Athal.Athal_block_175']	1	1	2	['AT2G33840.1']	Nucleotidylyl transferase superfamily protein;(source:Araport11)
AT1G28395.5	['Athal.Athal_block_60', 'Athal.Athal_block_175']	1	1	2	['AT2G33847.1']	hypothetical protein;(source:Araport11)
AT1G28400.1	['Athal.Athal_block_60', 'Athal.Athal_block_175']	1	1	2	['AT2G33850.1']	GATA zinc finger protein;(source:Araport11)
AT1G28960.6	['Athal.Athal_block_61', 'Athal.Athal_block_176']	1	1	2	['AT2G33980.1']	Encodes a ppGpp pyrophosphohydrolase.
AT1G29010.1	['Athal.Athal_block_61', 'Athal.Athal_block_176']	1	1	2	['AT2G34010.1']	verprolin;(source:Araport11)
AT1G29020.1	['Athal.Athal_block_61', 'Athal.Athal_block_176']	1	1	2	['AT2G34020.1']	Calcium-binding EF-hand family protein;(source:Araport11)
AT1G29030.1	['Athal.Athal_block_61', 'Athal.Athal_block_176']	1	1	2	['AT2G34040.1']	Apoptosis inhibitory protein 5 (API5);(source:Araport11)
AT1G29050.1	['Athal.Athal_block_61', 'Athal.Athal_block_176']	1	1	2	['AT2G34070.1']	Encodes a member of the TBL (TRICHOME BIREFRINGENCE-LIKE) gene family containing a plant-specific DUF231 (domain of unknown function) domain. TBL gene family has 46 members; two of which (TBR/AT5G06700 and TBL3/AT5G01360) have been shown to be involved in the synthesis and deposition of secondary wall cellulose, presumably by influencing the esterification state of pectic polymers. A nomenclature…
AT1G29110.1	['Athal.Athal_block_61', 'Athal.Athal_block_176']	1	1	2	['AT2G34080.1']	Cysteine proteinases superfamily protein;(source:Araport11)
AT1G29160.1	['Athal.Athal_block_61', 'Athal.Athal_block_176']	1	1	2	['AT2G34140.1']	Encodes a DOF transcription factor involved in seed coat development. Regulates PRX2 and PRX25; involved in seed longevity. Binds to promoters of and positively regulates the expression of several LHCA and LHCB genes.
AT1G29170.1	['Athal.Athal_block_61', 'Athal.Athal_block_176']	1	1	2	['AT2G34150.2']	Encodes a member of the SCAR family.These proteins are part of a complex (WAVE) complex.The SCAR subunit activates the ARP2/3 complex which in turn act as a nucleator for actin filaments.
AT1G29230.1	['Athal.Athal_block_61', 'Athal.Athal_block_176']	1	1	2	['AT2G34180.1']	Encodes a member of the SNF1-related kinase (SnRK) gene family (SnRK3.20); which has also been reported as a member of the CBL-interacting protein kinases (CIPK18).It is phosphorylated and activated by CBL2/3 in the root hair where it functions to promote root hair tip growth.
AT1G29310.1	['Athal.Athal_block_61', 'Athal.Athal_block_176']	1	1	2	['AT2G34250.1']	SecY protein transport family protein;(source:Araport11)
AT1G29470.1	['Athal.Athal_block_62', 'Athal.Athal_block_177']	1	1	2	['AT2G34300.1']	S-adenosyl-L-methionine-dependent methyltransferases superfamily protein;(source:Araport11)
AT1G29530.1	['Athal.Athal_block_62', 'Athal.Athal_block_177']	1	1	2	['AT2G34310.1']	hypothetical protein;(source:Araport11)
AT1G29540.1	['Athal.Athal_block_62', 'Athal.Athal_block_177']	1	1	2	['AT2G34330.1']	LOW protein: protein BOBBER-like protein;(source:Araport11)
AT1G29640.1	['Athal.Athal_block_62', 'Athal.Athal_block_177']	1	1	2	['AT2G34340.1']	senescence regulator (Protein of unknown function; DUF584);(source:Araport11)
AT1G29710.1	['Athal.Athal_block_62', 'Athal.Athal_block_177']	1	1	2	['AT2G34370.1']	Tetratricopeptide repeat (TPR)-like superfamily protein;(source:Araport11)
AT1G29760.1	['Athal.Athal_block_62', 'Athal.Athal_block_177']	1	1	2	['AT2G34380.1']	Membrane protein involved in lipid droplet biogenesis primarily in pollen. The interaction motif on SEIPIN2 for VAP27-1 is restricted to the N-terminal 30 amino acids that contain an FFAT motif.
AT1G29890.2	['Athal.Athal_block_63', 'Athal.Athal_block_178']	1	1	2	['AT2G34410.1']	Encodes a homolog of the protein Cas1p known to be involved in polysaccharide O-acetylation in Cryptococcus neoformans. Has high similarity to RWA2 whose mutant displays reduced acetylation. The protein is expressed in the Golgi and is involved in the acetylation of xylan during secondary wall biosynthesis.
AT1G29910.1	['Athal.Athal_block_63', 'Athal.Athal_block_178']	1	1	2	['AT2G34430.1']	member of Chlorophyll a/b-binding protein family
AT1G29970.2	['Athal.Athal_block_63', 'Athal.Athal_block_178']	1	1	2	['AT2G34480.2']	60S ribosomal protein L18A-1;(source:Araport11)
AT1G29980.1	['Athal.Athal_block_63', 'Athal.Athal_block_178']	1	1	2	['AT2G34510.1']	choice-of-anchor C domain protein; putative (Protein of unknown function, DUF642);(source:Araport11)
AT1G30040.1	['Athal.Athal_block_63', 'Athal.Athal_block_178']	1	1	2	['AT2G34555.1']	Encodes a gibberellin 2-oxidase that acts on C-19 gibberellins. AtGA2OX2 expression is responsive to cytokinin and KNOX activities.
AT1G30120.1	['Athal.Athal_block_63', 'Athal.Athal_block_178']	1	1	2	['AT2G34590.1']	Encodes a putative plastid pyruvate dehydrogenase E1 beta subunit that is distinct from the mitochondrial pyruvate dehydrogenase E1 beta subunit.
AT1G30135.1	['Athal.Athal_block_63', 'Athal.Athal_block_178']	1	1	2	['AT2G34600.1']	jasmonate-zim-domain protein 8;(source:Araport11)
AT1G30190.1	['Athal.Athal_block_63', 'Athal.Athal_block_178']	1	1	2	['AT2G34610.1']	cotton fiber protein;(source:Araport11)
AT1G30620.1	['Athal.Athal_block_64', 'Athal.Athal_block_179']	1	1	2	['AT2G34850.1']	encodes a type-II membrane protein that catalyzes 4-epimerization of UDP-D-Xylose to UDP-L-Arabinose in vitro; the nucleotide sugar used by glycosyltransferases in the arabinosylation of cell wall polysaccharides and wall-resident proteoglycans.
AT1G30630.1	['Athal.Athal_block_64', 'Athal.Athal_block_179']	1	1	2	['AT2G34840.1']	Member of the Coat Protein I (COPI) complex is a seven-subunit coatomer complex consisting of the &#945;; &#946;, &#946;&#8242;, &#947;, &#948;, &#949;, and &#950; proteins. COPI is required for retrograde transport from the Golgi to the endoplasmic reticulum, Golgi maintenance, and cell plate formation.
AT1G30650.1	['Athal.Athal_block_64', 'Athal.Athal_block_179']	1	1	2	['AT2G34830.2']	Encodes a member of the WRKY Transcription Factor family; Group II-e. It plays critical roles in the repression of plant thermomorphogenesis. WRKY14 represses expression of PIF4 at the transcriptional level, as well as the transactivation activity of the PIF4-TCP5 complex at the protein level, by interacting with TCP5 during plant thermomorphogenesis.
AT1G30670.1	['Athal.Athal_block_64', 'Athal.Athal_block_179']	1	1	2	['AT2G34820.1']	Basic helix loop helix protein. Functions redundantly with BNB2 in microgametogenesis; specificaly, generative cell differentiation.
AT1G30760.2	['Athal.Athal_block_64', 'Athal.Athal_block_179']	1	1	2	['AT2G34790.1']	Encodes a BBE-like enzyme that acts in monolignol metabolism by catalyzing the oxidation of aromatic allylic alcohols; such as coumaryl-, sinapyl-, and coniferyl alcohol, to the corresponding aldehydes.The mRNA is cell-to-cell mobile.
AT1G30795.1	['Athal.Athal_block_64', 'Athal.Athal_block_179']	1	1	2	['AT2G34870.1']	Glycine-rich protein family;(source:Araport11)
AT1G30810.1	['Athal.Athal_block_64', 'Athal.Athal_block_179']	1	1	2	['AT2G34880.1']	JMJ18 encodes a novel JmjC domain- containing histone H3K4 demethylase. PHD finger-containing protein.
AT1G30820.1	['Athal.Athal_block_64', 'Athal.Athal_block_179']	1	1	2	['AT2G34890.1']	Cytidine triphosphate synthase.
AT1G30850.1	['Athal.Athal_block_64', 'Athal.Athal_block_179']	1	1	2	['AT2G34910.1']	root hair specific 4;(source:Araport11)
AT1G30860.1	['Athal.Athal_block_64', 'Athal.Athal_block_179']	1	1	2	['AT2G34920.1']	RING/U-box superfamily protein;(source:Araport11)
AT1G30900.1	['Athal.Athal_block_64', 'Athal.Athal_block_179']	1	1	2	['AT2G34940.1']	VACUOLAR SORTING RECEPTOR 6;(source:Araport11)
AT1G31020.1	['Athal.Athal_block_64', 'Athal.Athal_block_179']	1	1	2	['AT2G35010.1']	thioredoxin O2;(source:Araport11)
AT1G31070.2	['Athal.Athal_block_64', 'Athal.Athal_block_179']	1	1	2	['AT2G35020.1']	Encodes a protein that functions as an N-acetylglucosamine-1-phosphate uridylyltransferase that catalyzes the formation of UDP-N-acetylglucosamine (UDP-GlcNAc). This is an essential precursor for glycolipid and glycoprotein synthesis and is also used for regulatory protein modification in signaling pathways. The enzyme can also catalyze the reverse reaction using both UDP-GlcNAc and the less comm…
AT1G31120.1	['Athal.Athal_block_64', 'Athal.Athal_block_179']	1	1	2	['AT2G35060.1']	potassium transporter
AT1G32150.1	['Athal.Athal_block_65', 'Athal.Athal_block_180']	1	1	2	['AT2G35530.1']	Encodes a G group bZIP transcription factor family member that can bind cis elements with an ACGT core; such as G-box, Hex, C-box and As-1. The protein is localized in the nucleus and can homodimerize and can heterodimerize with other G group members.
AT1G32210.1	['Athal.Athal_block_65', 'Athal.Athal_block_180']	1	1	2	['AT2G35520.1']	Encodes protein involved in suppression of apoptosis. Complements a mammalian apoptosis suppressor mutation.
AT1G32230.1	['Athal.Athal_block_65']	1	0	1	['AT2G35510.1']	Encodes a protein belonging to the (ADP-ribosyl)transferase domain-containing subfamily of WWE protein-protein interaction domain protein family. Superoxide radicals are necessary and sufficient to propagate cell death or lesion formation in rcd1 mutants. Without stress treatment; RCD1 is localized in the nucleus. Under high salt or oxidative stress, RCD1 is found not only in the nucleus but also…
AT1G32260.1	['Athal.Athal_block_65', 'Athal.Athal_block_180']	1	1	2	['AT2G35480.1']	envelope glycoprotein;(source:Araport11)
AT1G32270.1	['Athal.Athal_block_65', 'Athal.Athal_block_180']	1	1	2	['AT2G35460.1']	member of SYP2 Gene Family; LE/vacuole localized.
AT1G32360.1	['Athal.Athal_block_65', 'Athal.Athal_block_180']	1	1	2	['AT2G35430.1']	Three CCCH zinc finger domain protein that may have a role in growth repression. Component of the m6A writer complex; HAKAI is required for the interaction between HIZ1 and MTA (mRNA adenosine methylase A).
AT1G32361.1	['Athal.Athal_block_65', 'Athal.Athal_block_180']	1	1	2	['AT2G35420.1']	Putative RING-H2 finger protein ATL1F precursor.
AT1G32380.1	['Athal.Athal_block_65', 'Athal.Athal_block_180']	1	1	2	['AT2G35390.2']	Encodes a P-dependent phosphoribosyl pyrophosphate (PRPP) synthase.
AT1G32470.1	['Athal.Athal_block_65', 'Athal.Athal_block_180']	1	1	2	['AT2G35370.1']	Single hybrid motif superfamily protein;(source:Araport11)
AT1G32490.1	['Athal.Athal_block_65', 'Athal.Athal_block_180']	1	1	2	['AT2G35340.1']	Encodes a homolog of the yeast PRP2 protein; one of four related DEAH RNA helicases identified as essential cofactors for RNA splicing. Involved in ABI4-regulated ABA signaling under high glucose condition in early seedling growth.
AT1G32530.1	['Athal.Athal_block_65', 'Athal.Athal_block_180']	1	1	2	['AT2G35330.1']	RING/U-box superfamily protein;(source:Araport11)
AT1G32560.1	['Athal.Athal_block_65', 'Athal.Athal_block_180']	1	1	2	['AT2G35300.1']	Encodes LEA4-1; a member of the Late Embryogenesis Abundant (LEA) proteins which typically accumulate in response to low water availability conditions imposed during development or by the environment.
AT1G32580.1	['Athal.Athal_block_65', 'Athal.Athal_block_180']	1	1	2	['AT2G35240.1']	Member of MORF family consisting of of nine full-length proteins encoded in the nuclear genome. MORF proteins are required for all RNA editing events in plastids and for many; possibly also all, sites in mitochondria. Potential link between the RNA binding PPR protein and the protein contributing the enzymatic activity in RNA editing.
AT1G32610.1	['Athal.Athal_block_65', 'Athal.Athal_block_180']	1	1	2	['AT2G35230.1']	hydroxyproline-rich glycoprotein family protein;(source:Araport11)
AT1G32690.1	['Athal.Athal_block_65', 'Athal.Athal_block_180']	1	1	2	['AT2G35200.1']	DUF740 family protein;(source:Araport11)
AT1G32760.1	['Athal.Athal_block_66', 'Athal.Athal_block_324']	1	1	2	['AT4G10630.1']	Glutaredoxin family protein;(source:Araport11)
AT1G32790.2	['Athal.Athal_block_66', 'Athal.Athal_block_324']	1	1	2	['AT4G10610.1']	RNA-binding protein; putative, similar to RNA-binding protein GB:CAB40027 GI:4539439 from (Arabidopsis thaliana).Member of a family of PAB2 binding domain proteins.
AT1G32810.2	['Athal.Athal_block_66', 'Athal.Athal_block_324']	1	1	2	['AT4G10600.1']	RING/FYVE/PHD zinc finger superfamily protein;(source:Araport11)
AT1G32850.1	['Athal.Athal_block_66', 'Athal.Athal_block_324']	1	1	2	['AT4G10570.1']	ubiquitin-specific protease 11;(source:Araport11)
AT1G32970.1	['Athal.Athal_block_66', 'Athal.Athal_block_324']	1	1	2	['AT4G10550.3']	Subtilisin-like serine endopeptidase family protein;(source:Araport11)
AT1G33040.1	['Athal.Athal_block_66', 'Athal.Athal_block_324']	1	1	2	['AT4G10480.1']	nascent polypeptide-associated complex subunit alpha-like protein 5;(source:Araport11)
AT1G33050.1	['Athal.Athal_block_66', 'Athal.Athal_block_324']	1	1	2	['AT4G10470.1']	hypothetical protein;(source:Araport11)
AT1G33120.1	['Athal.Athal_block_66', 'Athal.Athal_block_324']	1	1	2	['AT4G10450.1']	Ribosomal protein L6 family;(source:Araport11)
AT1G33170.1	['Athal.Athal_block_66', 'Athal.Athal_block_324']	1	1	2	['AT4G10440.1']	S-adenosyl-L-methionine-dependent methyltransferases superfamily protein;(source:Araport11)
AT1G33230.1	['Athal.Athal_block_66', 'Athal.Athal_block_324']	1	1	2	['AT4G10430.1']	TMPIT-like protein;(source:Araport11)
AT1G33260.1	['Athal.Athal_block_66', 'Athal.Athal_block_324']	1	1	2	['AT4G10390.1']	Protein kinase superfamily protein;(source:Araport11)
AT1G33280.1	['Athal.Athal_block_66', 'Athal.Athal_block_324']	1	1	2	['AT4G10350.1']	NAC domain protein. SMB; BRN1, and BRN2 act to regulate root cap maturation, in a partially redundant fashion.BRN1 and BRN2, control the cell wall maturation processes that are required to detach root cap layers from the root.
AT1G33475.1	['Athal.Athal_block_67', 'Athal.Athal_block_323']	1	1	2	['AT4G10170.1']	SNARE-like superfamily protein;(source:Araport11)
AT1G33480.1	['Athal.Athal_block_67', 'Athal.Athal_block_323']	1	1	2	['AT4G10150.1']	RING/U-box superfamily protein;(source:Araport11)
AT1G33490.1	['Athal.Athal_block_67', 'Athal.Athal_block_323']	1	1	2	['AT4G10140.1']	E3 ubiquitin-protein ligase;(source:Araport11)
AT1G33680.1	['Athal.Athal_block_67', 'Athal.Athal_block_323']	1	1	2	['AT4G10070.1']	KH domain-containing protein;(source:Araport11)
AT1G33700.1	['Athal.Athal_block_67', 'Athal.Athal_block_323']	1	1	2	['AT4G10060.1']	Beta-glucosidase; GBA2 type family protein;(source:Araport11)
AT1G33770.1	['Athal.Athal_block_67', 'Athal.Athal_block_323']	1	1	2	['AT4G10010.2']	Protein kinase superfamily protein;(source:Araport11)
AT1G33800.1	['Athal.Athal_block_67', 'Athal.Athal_block_323']	1	1	2	['AT4G09990.1']	Encodes a glucuronoxylan(GX)-speci&#64257;c 4-O-methyltransferase responsible for methylating GlcA residues in GX. Reduced methylation of GX ingxmt1-1 plants is correlated with altered lignin composition. The mRNA is cell-to-cell mobile.
AT1G35230.1	['Athal.Athal_block_68', 'Athal.Athal_block_321']	1	1	2	['AT4G09030.1']	Encodes arabinogalactan-protein (AGP5). The mRNA is cell-to-cell mobile.
AT1G35330.1	['Athal.Athal_block_68', 'Athal.Athal_block_321']	1	1	2	['AT4G09130.1']	RING/U-box superfamily protein;(source:Araport11)
AT1G35430.1	['Athal.Athal_block_68', 'Athal.Athal_block_321']	1	1	2	['AT4G09170.1']	transmembrane protein;(source:Araport11)
AT1G35460.1	['Athal.Athal_block_68', 'Athal.Athal_block_321']	1	1	2	['AT4G09180.1']	Encodes a bHLH transcription factor involved in CFL1-mediated regulation of cuticle development. Overexpression leads to abnormal cuticle development.
AT1G35470.1	['Athal.Athal_block_68', 'Athal.Athal_block_321']	1	1	2	['AT4G09340.1']	Encodes a homologue of human RanBPM that belongs to the uncharacterized family of plant SPRY; LisH, CTLH and CRA domain-containing proteins.
AT1G35515.1	['Athal.Athal_block_68', 'Athal.Athal_block_321']	1	1	2	['AT4G09460.1']	Transcription factor which regulates iron deficiency and stress response; positively regulates Fe deficiency response by increasing root elongation; chlorophyll content, and Fe accumulation; participates in Fe homeostasis by regulating Fe uptake and translocation-related genes, including FIT, IRT1 and NAS4. Furthermore, MYB8 can promote its transcriptional activity by binding to the IRT1 promoter.
AT1G35580.1	['Athal.Athal_block_68', 'Athal.Athal_block_321']	1	1	2	['AT4G09510.1']	CINV1 / A/N-InvG is an alkaline/neutral invertase that breaks sucrose down into fructose and glucose (GH100). The exact localization of CINV1 remains under investigation but there is evidence that fluorescently-tagged CINV1 localizes to the cytoplasm. atinvg mutants have reduced root growth; reduced invertase activity, and increased expression of antioxidant genes under basal conditions. The leve…
AT1G35625.1	['Athal.Athal_block_68', 'Athal.Athal_block_321']	1	1	2	['AT4G09560.1']	RING/U-box superfamily protein;(source:Araport11)
AT1G35670.1	['Athal.Athal_block_68', 'Athal.Athal_block_321']	1	1	2	['AT4G09570.1']	Encodes a Ca(2+)-dependent; calmodulin-independent protein kinase that is rapidly induced by drought and high-salt stress but not by low-temperature stress or heat stress. Positive regulator of ABA signaling. Phosphorylates ABA responsive transcription factors ABF1 and ABF4.
AT1G35730.2	['Athal.Athal_block_69', 'Athal.Athal_block_128']	1	1	2	['AT1G78160.2']	Encodes a member of the Arabidopsis Pumilio (APUM) proteins containing PUF domain (eight repeats of approximately 36 amino acids each). PUF proteins regulate both mRNA stability and translation through sequence-specific binding to the 3 Prime UTR of target mRNA transcripts.
AT1G35780.1	['Athal.Athal_block_69', 'Athal.Athal_block_128']	1	1	2	['AT1G78150.1']	N-lysine methyltransferase;(source:Araport11)
AT1G35910.1	['Athal.Athal_block_69', 'Athal.Athal_block_128']	1	1	2	['AT1G78090.1']	Haloacid dehalogenase-like hydrolase (HAD) superfamily protein;(source:Araport11)
AT1G36060.1	['Athal.Athal_block_69', 'Athal.Athal_block_128']	1	1	2	['AT1G78080.1']	Encodes a member of the DREB subfamily A-6 of ERF/AP2 transcription factor family. The protein contains one AP2 domain. There are 8 members in this subfamily including RAP2.4.Overexpression results in increased drought tolerance and vitrified leaves. Binds to DRE/GCC promoter elements and activates expression of aquaporin genes AtTIP1;1; AtTIP2;3, and AtPIP2;2.Involved in light induced suppressio…
AT1G36070.1	['Athal.Athal_block_69', 'Athal.Athal_block_128']	1	1	2	['AT1G78070.1']	Transducin/WD40 repeat-like superfamily protein;(source:Araport11)
AT1G45000.1	['Athal.Athal_block_70', 'Athal.Athal_block_452']	1	1	2	['AT5G43010.1']	AAA-type ATPase family protein;(source:Araport11)
AT1G45050.1	['Athal.Athal_block_70', 'Athal.Athal_block_452']	1	1	2	['AT5G42990.1']	Member of ubiquitin-conjugating E2-protein family. Part of a complex with CUL3A; RBX, UBC15 that is in involved in SVP ubiquitination and degredation.
AT1G45145.1	['Athal.Athal_block_70', 'Athal.Athal_block_452']	1	1	2	['AT5G42980.1']	encodes a cytosolic thioredoxin that reduces disulfide bridges of target proteins by the reversible formation of a disulfide bridge between two neighboring Cys residues present in the active site. Thioredoxins have been found to regulate a variety of biological reactions in prokaryotic and eukaryotic cells. Thioredoxin which regulates the S-nitrosylation pattern of the TIRK receptor; essential in…
AT1G45170.1	['Athal.Athal_block_70', 'Athal.Athal_block_452']	1	1	2	['AT5G42960.1']	outer envelope pore 24B-like protein;(source:Araport11)
AT1G45180.1	['Athal.Athal_block_70', 'Athal.Athal_block_452']	1	1	2	['AT5G42940.1']	RING/U-box superfamily protein;(source:Araport11)
AT1G45201.3	['Athal.Athal_block_70', 'Athal.Athal_block_452']	1	1	2	['AT5G42930.1']	Target of AtGRP7 regulation.
AT1G45233.2	['Athal.Athal_block_70', 'Athal.Athal_block_452']	1	1	2	['AT5G42920.2']	Encodes a component of the putative Arabidopsis THO/TREX complex: THO1 or HPR1 (At5g09860); THO2 (At1g24706), THO3 or TEX1 (At5g56130), THO5 (At5g42920, At1g45233), THO6 (At2g19430), and THO7 (At5g16790, At3g02950). THO/TREX complexes in animals have been implicated in the transport of mRNA precursors. Mutants of THO3/TEX1, THO1, THO6 accumulate reduced amount of small interfering (si)RNA, sugges…
AT1G47960.1	['Athal.Athal_block_71', 'Athal.Athal_block_243']	1	1	2	['AT3G17170.1']	Plant cell wall (CWI) and vacuolar invertases (VI) play important roles in carbohydrate metabolism; stress responses and sugar signaling. This protein may inhibit their activity.
AT1G48020.1	['Athal.Athal_block_71', 'Athal.Athal_block_243']	1	1	2	['AT3G17220.1']	Pectin methylesterase inhibitor AtPMEI1. Inactivates AtPPME1 in vitro. Localized to pollen tube cell tip.
AT1G48030.1	['Athal.Athal_block_71', 'Athal.Athal_block_243']	1	1	2	['AT3G17240.1']	Encodes a mitochondrial lipoamide dehydrogenase whose expression is induced by light.
AT1G48040.1	['Athal.Athal_block_71', 'Athal.Athal_block_243']	1	1	2	['AT3G17250.1']	Protein phosphatase 2C family protein;(source:Araport11)
AT1G48110.1	['Athal.Athal_block_71', 'Athal.Athal_block_243']	1	1	2	['AT3G17330.1']	evolutionarily conserved C-terminal region 7;(source:Araport11)
AT1G48210.1	['Athal.Athal_block_72', 'Athal.Athal_block_244']	1	1	2	['AT3G17410.1']	Plays role in abscisic acid (ABA)-dependent pathway in response to dehydration; forms homo- or heterodimers in a kinase active dependent manner.
AT1G48230.1	['Athal.Athal_block_72', 'Athal.Athal_block_244']	1	1	2	['AT3G17430.1']	Nucleotide/sugar transporter family protein
AT1G48240.1	['Athal.Athal_block_72', 'Athal.Athal_block_244']	1	1	2	['AT3G17440.1']	member of NPSN Gene Family; TGN/PM localization.
AT1G48260.1	['Athal.Athal_block_72', 'Athal.Athal_block_244']	1	1	2	['AT3G17510.1']	Encodes a member of the SNF1-related kinase (SnRK) gene family (SnRK3.21); which has also been reported as a member of the CBL-interacting protein kinases (CIPK17).
AT1G48330.1	['Athal.Athal_block_72', 'Athal.Athal_block_244']	1	1	2	['AT3G17580.1']	SsrA-binding protein;(source:Araport11)
AT1G48350.1	['Athal.Athal_block_72', 'Athal.Athal_block_244']	1	1	2	['AT3G17626.1']	Member of the uL18 RNA-binding protein family. uL18 proteins share a short structurally conserved domain that binds the 5S rRNA and allow its incorporation into ribosomes.
AT1G48370.1	['Athal.Athal_block_72', 'Athal.Athal_block_244']	1	1	2	['AT3G17650.1']	Arabidopsis thaliana metal-nicotianamine transporter YSL4
AT1G48405.1	['Athal.Athal_block_72', 'Athal.Athal_block_244']	1	1	2	['AT3G17680.3']	Kinase interacting (KIP1-like) family protein;(source:Araport11)
AT1G48430.1	['Athal.Athal_block_72', 'Athal.Athal_block_244']	1	1	2	['AT3G17770.1']	Dihydroxyacetone kinase;(source:Araport11)
AT1G48440.1	['Athal.Athal_block_72', 'Athal.Athal_block_244']	1	1	2	['AT3G17780.1']	B-cell receptor-associated 31-like protein;(source:Araport11)
AT1G48450.3	['Athal.Athal_block_72', 'Athal.Athal_block_244']	1	1	2	['AT3G17800.1']	alanine-tRNA ligase; putative (DUF760);(source:Araport11)
AT1G48470.1	['Athal.Athal_block_72', 'Athal.Athal_block_244']	1	1	2	['AT3G17820.1']	Encodes cytosolic glutamine synthase isozyme. Expression of mRNA is not detectable in roots.
AT1G48480.1	['Athal.Athal_block_72', 'Athal.Athal_block_244']	1	1	2	['AT3G17840.1']	Arabidopsis thaliana receptor-like protein kinase (RKL1) gene
AT1G48490.1	['Athal.Athal_block_72', 'Athal.Athal_block_244']	1	1	2	['AT3G17850.1']	Protein kinase which together with IREH1 plays an important role in controlling root skewing and maintaining the microtubule network.
AT1G48500.1	['Athal.Athal_block_72', 'Athal.Athal_block_244']	1	1	2	['AT3G17860.1']	Jasmonate zim domain transcription factor family protein.Involved in freezing tolerance and JA iduceed leaf senesence.
AT1G48510.1	['Athal.Athal_block_72', 'Athal.Athal_block_244']	1	1	2	['AT3G17910.1']	Encodes one of two Arabidopsis mitochondrial proteins similar to human SURF1 which is known to be involved in cytochrome c oxidase assembly. Mutations result in defects in hypocotyl elongation and changes in GA homeostasis.
AT1G48540.1	['Athal.Athal_block_72', 'Athal.Athal_block_244']	1	1	2	['AT3G17920.1']	Outer arm dynein light chain 1 protein;(source:Araport11)
AT1G48590.2	['Athal.Athal_block_72', 'Athal.Athal_block_244']	1	1	2	['AT3G17980.1']	C2 domain protein active in liposome binding. Phosphorylated by FER; which further regulates the interaction with lipids.
AT1G48600.uORF1	['Athal.Athal_block_72', 'Athal.Athal_block_244']	1	1	2	['AT3G18000.uORF1']	Encodes a phosphoethanolamine N-methyltransferase that catalyses the last two methylation steps of the three sequential methylations of phosphoethanolamine (PEA) that are required for the synthesis of phosphocholine (PCho) in plants.
AT1G48600.2	['Athal.Athal_block_72', 'Athal.Athal_block_244']	1	1	2	['AT3G18000.1']	Encodes a phosphoethanolamine N-methyltransferase that catalyses the last two methylation steps of the three sequential methylations of phosphoethanolamine (PEA) that are required for the synthesis of phosphocholine (PCho) in plants.
AT1G48605.1	['Athal.Athal_block_72', 'Athal.Athal_block_244']	1	1	2	['AT3G18030.1']	Encodes a protein similar to yeast HAL3; which regulates the cell cycle and tolerance to salt stress through inhibition of the PPZ1 type-1 protein phosphatase. AtHAL3b mRNA levels are induced by salt stress. HAL3B presumably encodes for phosphopantothenoylcysteine decarboxylase being involved in Coenzyme A biosynthesis as indicated by functional complementation of a double mutant hal3 aaBb.
AT1G48620.1	['Athal.Athal_block_72', 'Athal.Athal_block_244']	1	1	2	['AT3G18035.1']	This gene is predicted to encodes a histone H1/H5 family member. A plant line expressing an RNAi construct targeted against HON5 shows a reduced level of agrobacterium-mediated root transformation.
AT1G48630.1	['Athal.Athal_block_73', 'Athal.Athal_block_245']	1	1	2	['AT3G18130.1']	Encodes a protein with similarity to mammalian RACKs. RACKs function to shuttle activated protein kinase C to different subcellular sites and may also function as a scaffold through physical interactions with other proteins. RACK1B has no phenotype on its own and probably acts redundantly with RACK1A and RACK1C.
AT1G48635.1	['Athal.Athal_block_73', 'Athal.Athal_block_245']	1	1	2	['AT3G18160.1']	peroxin 3;(source:Araport11)
AT1G48740.1	['Athal.Athal_block_73', 'Athal.Athal_block_245']	1	1	2	['AT3G18210.1']	Belongs to the 2-oxoglutarate (2OG) and Fe(II)-dependent oxygenase superfamily proteins and contains an oxoglutarate/iron-dependent oxygenase domain (InterPro:IPR005123) of the prolyl 4-hydroxylase; alpha subunit subtype (P4Hc; InterPro:IPR006620).
AT1G48750.1	['Athal.Athal_block_73', 'Athal.Athal_block_245']	1	1	2	['AT3G18280.2']	Bifunctional inhibitor/lipid-transfer protein/seed storage 2S albumin superfamily protein;(source:Araport11)
AT1G48760.1	['Athal.Athal_block_73', 'Athal.Athal_block_245']	1	1	2	['AT3G18282.1']	Encodes the putative delta subunit of the AP(adaptor protein)-3 complex and plays a role in vacuolar function.
AT1G48770.1	['Athal.Athal_block_73', 'Athal.Athal_block_245']	1	1	2	['AT3G18295.1']	hypothetical protein (DUF1639);(source:Araport11)
AT1G48780.1	['Athal.Athal_block_73', 'Athal.Athal_block_245']	1	1	2	['AT3G18300.1']	hypothetical protein;(source:Araport11)
AT1G48840.1	['Athal.Athal_block_73', 'Athal.Athal_block_245']	1	1	2	['AT3G18350.1']	Plant protein of unknown function (DUF639);(source:TAIR10)
AT1G49160.2	['Athal.Athal_block_74', 'Athal.Athal_block_246']	1	1	2	['AT3G18750.1']	Encodes a member of the WNK family (9 members in all) of protein kinases; the structural design of which is clearly distinct from those of other known protein kinases, such as receptor-like kinases and mitogen-activated protein kinases. Its
AT1G49225.1	['Athal.Athal_block_74', 'Athal.Athal_block_246']	1	1	2	['AT3G18775.1']	hypothetical protein;(source:Araport11)
AT1G49240.1	['Athal.Athal_block_74', 'Athal.Athal_block_246']	1	1	2	['AT3G18780.2']	Member of a subclass of actins composed of ACT2 and ACT8. Its mRNA is strongly expressed in strongly expressed in leaves; roots, stems, flowers, pollen, and siliques. However, protein expression, assayed by a ACT8:GUS fusion reporter, is very low in pollen.
AT1G49270.1	['Athal.Athal_block_74', 'Athal.Athal_block_246']	1	1	2	['AT3G18810.1']	Encodes a member of the proline-rich extensin-like receptor kinase (PERK) family. This family consists of 15 predicted receptor kinases (PMID: 15653807).
AT1G49300.1	['Athal.Athal_block_74', 'Athal.Athal_block_246']	1	1	2	['AT3G18820.1']	encodes a small GTPase involved in membrane trafficking. Gene expression is induced by hydrogen peroxide and lines. Lines overexpressing the gene are more tolerant to high salt and hyperosmotic conditions.
AT1G49400.1	['Athal.Athal_block_74', 'Athal.Athal_block_246']	1	1	2	['AT3G18880.1']	Nucleic acid-binding; OB-fold-like protein;(source:Araport11)
AT1G49450.1	['Athal.Athal_block_74', 'Athal.Athal_block_246']	1	1	2	['AT3G18950.1']	Transducin/WD40 repeat-like superfamily protein;(source:Araport11)
AT1G49475.1	['Athal.Athal_block_74', 'Athal.Athal_block_246']	1	1	2	['AT3G18960.1']	AP2/B3-like transcriptional factor family protein;(source:Araport11)
AT1G49480.1	['Athal.Athal_block_74', 'Athal.Athal_block_246']	1	1	2	['AT3G18990.2']	Encodes a nuclear-localized DNA-binding protein that interacts with ITN1 at the PM and nuclei in vivo and may regulate ITN's subcellular localization.
AT1G49490.2	['Athal.Athal_block_74', 'Athal.Athal_block_246']	1	1	2	['AT3G19020.1']	Pollen expressed protein required for pollen tube growth.Along with other members of the LRX family; itnteracts with RALF4 to control pollen tube growth and integrity. Loss of function results in premature pollen tube rupture and reduced fertility.
AT1G49500.1	['Athal.Athal_block_74', 'Athal.Athal_block_246']	1	1	2	['AT3G19030.1']	transcription initiation factor TFIID subunit 1b-like protein;(source:Araport11)
AT1G49520.1	['Athal.Athal_block_74', 'Athal.Athal_block_246']	1	1	2	['AT3G19080.1']	SWIB complex BAF60b domain-containing protein;(source:Araport11)
AT1G49580.1	['Athal.Athal_block_74', 'Athal.Athal_block_246']	1	1	2	['AT3G19100.1']	Calcium-dependent protein kinase (CDPK) family protein;(source:Araport11)
AT1G49600.1	['Athal.Athal_block_74', 'Athal.Athal_block_246']	1	1	2	['AT3G19130.1']	RNA-binding protein 47A;(source:Araport11)
AT1G49620.3	['Athal.Athal_block_74', 'Athal.Athal_block_246']	1	1	2	['AT3G19150.1']	Kip-related protein (KRP) gene; encodes CDK (cyclin-dependent kinase) inhibitor (CKI), negative regulator of cell division. A member of seven KRP genes found in Arabidopsis thaliana. Differential expression patterns for distinct KRPs were revealed by in situ hybridization. Binds to D type cyclins and may inhibit cell cycle.
AT1G49630.1	['Athal.Athal_block_74', 'Athal.Athal_block_246']	1	1	2	['AT3G19170.1']	Zinc metalloprotease pitrilysin subfamily A. Signal peptide degrading enzyme targeted to mitochondria and chloroplasts. Expressed in flower; leaf and root. Not expressed in silique and shoot.
AT1G49710.1	['Athal.Athal_block_74', 'Athal.Athal_block_246']	1	1	2	['AT3G19280.1']	Encodes a protein with core &alpha;1;3-fucosyltransferase activity.
AT1G49720.2	['Athal.Athal_block_74', 'Athal.Athal_block_246']	1	1	2	['AT3G19290.1']	Identified as a protein that binds to abscisic acid response elements. May mediate transcriptional regulation of ABA responses.
AT1G49730.1	['Athal.Athal_block_74', 'Athal.Athal_block_246']	1	1	2	['AT3G19300.1']	Protein kinase superfamily protein;(source:Araport11)
AT1G49740.1	['Athal.Athal_block_74', 'Athal.Athal_block_246']	1	1	2	['AT3G19310.1']	PLC-like phosphodiesterases superfamily protein;(source:Araport11)
AT1G49750.1	['Athal.Athal_block_74', 'Athal.Athal_block_246']	1	1	2	['AT3G19320.1']	Leucine-rich repeat (LRR) family protein;(source:Araport11)
AT1G49760.1	['Athal.Athal_block_74', 'Athal.Athal_block_246']	1	1	2	['AT3G19350.1']	polyadenylate-binding protein; putative / PABP, putative, similar to poly(A)-binding protein GB:AAF66825 GI:7673359 from (Nicotiana tabacum). Highly and ubiquitously expressed. Member of the class II PABP family.
AT1G49780.1	['Athal.Athal_block_74', 'Athal.Athal_block_246']	1	1	2	['AT3G19380.1']	PUB25 and PUB26 are closely related paralogs that encode functional E3 ligases. They function in immune response pathway by targeting BIK1 for degradation.
AT1G49810.1	['Athal.Athal_block_74', 'Athal.Athal_block_246']	1	1	2	['AT3G19490.1']	member of Na+/H+ antiporter-Putative family
AT1G49830.1	['Athal.Athal_block_74', 'Athal.Athal_block_246']	1	1	2	['AT3G19500.1']	basic helix-loop-helix (bHLH) DNA-binding superfamily protein;(source:Araport11)
AT1G49840.1	['Athal.Athal_block_74', 'Athal.Athal_block_246']	1	1	2	['AT3G19540.1']	glutamyl-tRNA (Gln) amidotransferase subunit A (DUF620);(source:Araport11)
AT1G49890.1	['Athal.Athal_block_74', 'Athal.Athal_block_246']	1	1	2	['AT3G19570.2']	Together with QWRF1 redundantly modulates cortical microtubule arrangement in floral organ growth and fertility.
AT1G49900.1	['Athal.Athal_block_74', 'Athal.Athal_block_246']	1	1	2	['AT3G19580.1']	C2H2 type zinc finger transcription factor family;(source:Araport11)
AT1G49910.1	['Athal.Athal_block_74', 'Athal.Athal_block_246']	1	1	2	['AT3G19590.1']	Encodes a homolog of the yeast and human BUB3 (BUDDING UNINHIBITED BY BENZYMIDAZOL 3) protein. Yeast and human BUB3s function in spindle assembly checkpoint control.
AT1G50040.1	['Athal.Athal_block_75', 'Athal.Athal_block_247']	1	1	2	['AT3G19680.1']	formin-like protein; putative (DUF1005);(source:Araport11)
AT1G50050.1	['Athal.Athal_block_75', 'Athal.Athal_block_247']	1	1	2	['AT3G19690.1']	CAP (Cysteine-rich secretory proteins; Antigen 5, and Pathogenesis-related 1 protein) superfamily protein;(source:Araport11)
AT1G50090.1	['Athal.Athal_block_75', 'Athal.Athal_block_247']	1	1	2	['AT3G19710.1']	D-aminoacid aminotransferase-like PLP-dependent enzymes superfamily protein;(source:Araport11)
AT1G50140.1	['Athal.Athal_block_75', 'Athal.Athal_block_247']	1	1	2	['AT3G19740.1']	P-loop containing nucleoside triphosphate hydrolases superfamily protein;(source:Araport11)
AT1G50260.1	['Athal.Athal_block_75', 'Athal.Athal_block_247']	1	1	2	['AT3G19830.1']	N-terminal-transmembrane-C2 domain type 5.1;(source:Araport11)
AT1G50280.1	['Athal.Athal_block_75', 'Athal.Athal_block_247']	1	1	2	['AT3G19850.1']	BTB/POZ protein that forms a complex with CUL3a. Involved in repression of ABA responses.
AT1G50310.1	['Athal.Athal_block_75', 'Athal.Athal_block_247']	1	1	2	['AT3G19930.1']	Sucrose transporter; expressed in pollen tubes.
AT1G50350.1	['Athal.Athal_block_75', 'Athal.Athal_block_247']	1	1	2	['AT3G19950.2']	E3 ubiquitin-protein ligase RING1-like protein;(source:Araport11)
AT1G50360.1	['Athal.Athal_block_75', 'Athal.Athal_block_247']	1	1	2	['AT3G19960.1']	member of Myosin-like proteins
AT1G50370.1	['Athal.Athal_block_75', 'Athal.Athal_block_247']	1	1	2	['AT3G19980.1']	Calcineurin-like metallo-phosphoesterase superfamily protein;(source:Araport11)
AT1G50400.1	['Athal.Athal_block_75', 'Athal.Athal_block_247']	1	1	2	['AT3G20000.1']	Eukaryotic porin family protein;(source:Araport11)
AT1G50410.1	['Athal.Athal_block_75', 'Athal.Athal_block_247']	1	1	2	['AT3G20010.1']	Encodes a member of the SNF2 family of helicase-like proteins and is involved in RNA-directed DNA methylation. It is functionally redundant with FRG1.
AT1G50460.1	['Athal.Athal_block_75', 'Athal.Athal_block_247']	1	1	2	['AT3G20040.1']	Involved in glucose-ethylene crosstalk.
AT1G50490.1	['Athal.Athal_block_75', 'Athal.Athal_block_247']	1	1	2	['AT3G20060.1']	Encodes one of two ubiquitin-conjugating enzymes belonging to the E2-C gene family (the other being UBC19). Transcript is always found in diving cells; but also in other non-dividing cells.
AT1G50520.1	['Athal.Athal_block_75', 'Athal.Athal_block_247']	1	1	2	['AT3G20090.2']	member of CYP705A The mRNA is cell-to-cell mobile.
AT1G50610.1	['Athal.Athal_block_75', 'Athal.Athal_block_247']	1	1	2	['AT3G20190.1']	Leucine-rich repeat protein kinase family protein;(source:Araport11)
AT1G50620.1	['Athal.Athal_block_75', 'Athal.Athal_block_247']	1	1	2	['AT3G20280.1']	A specific subunit of MINU1/2-associated SWI/SNF (MAS) complexes (PMID:36189880 and PMID:36471048).
AT1G50630.1	['Athal.Athal_block_75', 'Athal.Athal_block_247']	1	1	2	['AT3G20300.1']	extracellular ligand-gated ion channel protein (DUF3537);(source:Araport11)
AT1G50640.1	['Athal.Athal_block_75', 'Athal.Athal_block_247']	1	1	2	['AT3G20310.1']	encodes a member of the ERF (ethylene response factor) subfamily B-1 of ERF/AP2 transcription factor family (ATERF-3). The protein contains one AP2 domain. There are 15 members in this subfamily including ATERF-3; ATERF-4, ATERF-7, and leafy petiole.
AT1G50660.1	['Athal.Athal_block_75', 'Athal.Athal_block_247']	1	1	2	['AT3G20350.1']	actin cytoskeleton-regulatory complex pan-like protein;(source:Araport11)
AT1G50700.1	['Athal.Athal_block_75', 'Athal.Athal_block_247']	1	1	2	['AT3G20410.1']	Member of Calcium Dependent Protein Kinase. Mediates Strigolactone-Induced Stomatal Closure. Phosphorylates the Ser860 residue of GLR3.7.
AT1G50740.1	['Athal.Athal_block_75', 'Athal.Athal_block_247']	1	1	2	['AT3G20510.1']	Transmembrane proteins 14C;(source:Araport11)
AT1G50840.1	['Athal.Athal_block_75', 'Athal.Athal_block_247']	1	1	2	['AT3G20540.1']	DNA Polymerase gamma2. Dual targeting to mitochondria and plastids due to alternative translation initiation.
AT1G50930.1	['Athal.Athal_block_75', 'Athal.Athal_block_247']	1	1	2	['AT3G20557.1']	Serine/Threonine-kinase;(source:Araport11)
AT1G50950.1	['Athal.Athal_block_75', 'Athal.Athal_block_247']	1	1	2	['AT3G20560.1']	protein disulfide-isomerase 5-like protein (DUF1692);(source:Araport11)
AT1G51060.1	['Athal.Athal_block_75', 'Athal.Athal_block_247']	1	1	2	['AT3G20670.1']	Encodes HTA10; a histone H2A protein. The mRNA is cell-to-cell mobile.
AT1G51130.1	['Athal.Athal_block_75', 'Athal.Athal_block_247']	1	1	2	['AT3G20760.1']	&#948;-kleisin component of the SMC5/6 complex; possibly involved in synaptonemal complex formation.
AT1G51170.1	['Athal.Athal_block_75', 'Athal.Athal_block_247']	1	1	2	['AT3G20830.1']	Encodes an active AGC VIII protein kinase that interacts with the putative transcription factor ATS and regulates planar growth during integument development in the ovule. Mutants exhibit ectopic growth in filaments and petals; as well as aberrant embryogenesis.
AT1G51190.1	['Athal.Athal_block_75', 'Athal.Athal_block_247']	1	1	2	['AT3G20840.1']	Encodes a member of the AINTEGUMENTA-like (AIL) subclass of the AP2/EREBP family of transcription factors and is essential for quiescent center (QC) specification and stem cell activity. It is a key effector for establishment of the stem cell niche during embryonic pattern formation. It is transcribed in response to auxin accumulation and is dependent on auxin response transcription factors.
AT1G51220.1	['Athal.Athal_block_75', 'Athal.Athal_block_247']	1	1	2	['AT3G20880.1']	Encodes a WIP domain containing protein. Putative target of WRKY53.WIP5 is a paralog of NTT and along with WIP4;acts redundantly in cell fate determination during primary root development. MP binds to AuxRE motifs within the WIP5 gene and likely regulates its expression.
AT1G51355.1	['Athal.Athal_block_76', 'Athal.Athal_block_248']	1	1	2	['AT3G20900.1']	SIAMESE-RELATED (SMR) family gene; activated by SMOS1/SCL28 heterodimer thus inhibiting cell cycle progression at G2 and promoting the onset of endoreplication.
AT1G51390.1	['Athal.Athal_block_76', 'Athal.Athal_block_248']	1	1	2	['AT3G20970.1']	Encodes a protein containing the NFU domain that may be involved in iron-sulfur cluster assembly. Part of a five member gene family; more closely related to NFU4 than to NFU1,2, and 3. Targeted to the mitochondrion. The mRNA is cell-to-cell mobile.
AT1G51402.1	['Athal.Athal_block_76', 'Athal.Athal_block_248']	1	1	2	['AT3G21055.2']	hypothetical protein;(source:Araport11)
AT1G51460.1	['Athal.Athal_block_76', 'Athal.Athal_block_248']	1	1	2	['AT3G21070.3']	ABCG13 encodes a member of the ATP-binding cassette (ABC) transporter family protein. Mutants show defects in petal elongation resulting in a folded petal phenotype.
AT1G51520.2	['Athal.Athal_block_76', 'Athal.Athal_block_248']	1	1	2	['AT3G21100.1']	RNA-binding (RRM/RBD/RNP motifs) family protein;(source:Araport11)
AT1G51560.1	['Athal.Athal_block_76', 'Athal.Athal_block_248']	1	1	2	['AT3G21140.1']	Pyridoxamine 5-phosphate oxidase family protein;(source:Araport11)
AT1G51590.1	['Athal.Athal_block_76', 'Athal.Athal_block_248']	1	1	2	['AT3G21160.1']	Encodes an alpha-mannosidase I enzyme responsible for N-glycan maturation.
AT1G51600.1	['Athal.Athal_block_76', 'Athal.Athal_block_248']	1	1	2	['AT3G21175.1']	member of a novel family of plant-specific GATA-type transcription factors.
AT1G51630.1	['Athal.Athal_block_76', 'Athal.Athal_block_248']	1	1	2	['AT3G21190.1']	O-fucosyltransferase family protein;(source:Araport11)
AT1G51660.1	['Athal.Athal_block_76', 'Athal.Athal_block_248']	1	1	2	['AT3G21220.1']	Encodes a mitogen-activated map kinase kinase (there are nine in Arabidopsis) involved in innate immunity. This protein activates MPK3/MPK6 and early-defense genes redundantly with MKK5. In plants with both MKK5 and MKK4 levels reduced by RNAi plants; floral organs do not abscise suggestion a role for both proteins in mediating floral organ abscission. The mRNA is cell-to-cell mobile.
AT1G51680.1	['Athal.Athal_block_76', 'Athal.Athal_block_248']	1	1	2	['AT3G21230.1']	encodes an isoform of 4-coumarate:CoA ligase (4CL); which is involved in the last step of the general phenylpropanoid pathway. In addition to 4-coumarate, it also converts ferulate. The catalytic efficiency was in the following (descending) order: p-coumaric acid, ferulic acid, caffeic acid and 5-OH-ferulic acid. At4CL1 was unable to use sinapic acid as substrate.
AT1G51700.1	['Athal.Athal_block_76', 'Athal.Athal_block_248']	1	1	2	['AT3G21270.1']	Encodes dof zinc finger protein (adof1). The mRNA is cell-to-cell mobile.
AT1G51710.1	['Athal.Athal_block_76']	1	0	1	['AT3G21280.1']	Ubiquitin-specific protease 6 (UBP6). Deubiquinating enzyme. Interacts with calmodulin.
AT1G51745.1	['Athal.Athal_block_76', 'Athal.Athal_block_248']	1	1	2	['AT3G21295.2']	Tudor/PWWP/MBT superfamily protein;(source:Araport11)
AT1G51770.1	['Athal.Athal_block_76', 'Athal.Athal_block_248']	1	1	2	['AT3G21310.1']	Core-2/I-branching beta-1;6-N-acetylglucosaminyltransferase family protein;(source:Araport11)
AT1G51820.1	['Athal.Athal_block_76']	1	0	1	['AT3G21340.1']	Leucine-rich repeat protein kinase family protein;(source:Araport11)
AT1G52140.1	['Athal.Athal_block_77', 'Athal.Athal_block_241']	1	1	2	['AT3G16330.1']	Avr9/Cf-9 rapidly elicited protein;(source:Araport11)
AT1G52160.1	['Athal.Athal_block_77', 'Athal.Athal_block_241']	1	1	2	['AT3G16260.1']	Encodes a tRNase Z.
AT1G52180.1	['Athal.Athal_block_77', 'Athal.Athal_block_241']	1	1	2	['AT3G16240.1']	Aquaporin-like superfamily protein;(source:Araport11)
AT1G52190.1	['Athal.Athal_block_77', 'Athal.Athal_block_241']	1	1	2	['AT3G16180.1']	Encodes a low affinity nitrate transporter that is expressed in the plasma membrane and found in the phloem of the major veins of leaves. It is responsible for nitrate redistribution to young leaves.
AT1G52191.1	['Athal.Athal_block_77', 'Athal.Athal_block_241']	1	1	2	['AT3G16175.1']	Thioesterase superfamily protein;(source:Araport11)
AT1G52230.1	['Athal.Athal_block_77', 'Athal.Athal_block_241']	1	1	2	['AT3G16140.1']	Phosphorylation of this protein is dependent on calcium. The mRNA is cell-to-cell mobile.
AT1G52240.1	['Athal.Athal_block_77', 'Athal.Athal_block_241']	1	1	2	['AT3G16130.1']	Encodes a member of KPP-like gene family; homolog of KPP (kinase partner protein) gene in tomato. Also a member of the RopGEF (guanine nucleotide exchange factor) family, containing the novel PRONE domain (plant-specific Rop nucleotide exchanger), which is exclusively active towards members of the Rop subfamily .
AT1G52245.1	['Athal.Athal_block_77', 'Athal.Athal_block_241']	1	1	2	['AT3G16120.1']	dynein light chain LC6; flagellar outer arm-like protein;(source:Araport11)
AT1G52260.1	['Athal.Athal_block_77', 'Athal.Athal_block_241']	1	1	2	['AT3G16110.1']	Encodes a protein disulfide isomerase-like (PDIL) protein; a member of a multigene family within the thioredoxin (TRX) superfamily. Unlike several other PDI family members, transcript levels for this gene are not up-regulated in response to three different chemical inducers of ER stress (dithiothreitol, beta-mercaptoethanol, and tunicamycin).
AT1G52280.1	['Athal.Athal_block_77', 'Athal.Athal_block_241']	1	1	2	['AT3G16100.1']	RAB GTPase homolog G3D;(source:Araport11)
AT1G52300.1	['Athal.Athal_block_77', 'Athal.Athal_block_241']	1	1	2	['AT3G16080.1']	Zinc-binding ribosomal protein family protein;(source:Araport11)
AT1G52540.1	['Athal.Athal_block_78', 'Athal.Athal_block_240']	1	1	2	['AT3G15890.1']	Protein kinase superfamily protein;(source:Araport11)
AT1G52550.1	['Athal.Athal_block_78', 'Athal.Athal_block_240']	1	1	2	['AT3G15780.1']	transmembrane protein;(source:Araport11)
AT1G52565.1	['Athal.Athal_block_78', 'Athal.Athal_block_240']	1	1	2	['AT3G15760.1']	cytochrome P450 family protein;(source:Araport11)
AT1G52570.1	['Athal.Athal_block_78', 'Athal.Athal_block_240']	1	1	2	['AT3G15730.1']	member of C2-PLD subfamily
AT1G52600.1	['Athal.Athal_block_78', 'Athal.Athal_block_240']	1	1	2	['AT3G15710.1']	Peptidase S24/S26A/S26B/S26C family protein;(source:Araport11)
AT1G52660.1	['Athal.Athal_block_78', 'Athal.Athal_block_240']	1	1	2	['AT3G15700.1']	P-loop containing nucleoside triphosphate hydrolases superfamily protein;(source:Araport11)
AT1G52670.1	['Athal.Athal_block_78', 'Athal.Athal_block_240']	1	1	2	['AT3G15690.2']	Single hybrid motif superfamily protein;(source:Araport11)
AT1G52690.1	['Athal.Athal_block_78', 'Athal.Athal_block_240']	1	1	2	['AT3G15670.1']	Intrinsically disordered protein that stabilizes lactate dehydrogenase (LDH) during drying and freezing.
AT1G52700.4	['Athal.Athal_block_78', 'Athal.Athal_block_240']	1	1	2	['AT3G15650.1']	alpha/beta-Hydrolases superfamily protein;(source:Araport11)
AT1G52710.1	['Athal.Athal_block_78', 'Athal.Athal_block_240']	1	1	2	['AT3G15640.1']	Rubredoxin-like superfamily protein;(source:Araport11)
AT1G52720.1	['Athal.Athal_block_78', 'Athal.Athal_block_240']	1	1	2	['AT3G15635.1']	hypothetical protein;(source:Araport11)
AT1G52730.1	['Athal.Athal_block_78', 'Athal.Athal_block_240']	1	1	2	['AT3G15610.1']	Participates in ABA signaling through the regulation of MYB30.
AT1G52770.1	['Athal.Athal_block_78', 'Athal.Athal_block_240']	1	1	2	['AT3G15570.1']	Phototropic-responsive NPH3 family protein;(source:Araport11)
AT1G52830.1	['Athal.Athal_block_78', 'Athal.Athal_block_240']	1	1	2	['AT3G15540.1']	An extragenic dominant suppressor of the hy2 mutant phenotype. Also exhibits aspects of constitutive photomorphogenetic phenotype in the absence of hy2. Mutants have dominant leaf curling phenotype shortened hypocotyls and reduced apical hook. Induced by indole-3-acetic acid.
AT1G52855.1	['Athal.Athal_block_78', 'Athal.Athal_block_240']	1	1	2	['AT3G15534.1']	hypothetical protein;(source:Araport11)
AT1G52890.1	['Athal.Athal_block_78', 'Athal.Athal_block_240']	1	1	2	['AT3G15510.1']	encodes a NAC transcription factor whose expression is induced by drought; high salt, and abscisic acid. This gene binds to ERD1 promoter in vitro.
AT1G52910.1	['Athal.Athal_block_78', 'Athal.Athal_block_240']	1	1	2	['AT3G15480.1']	fiber (DUF1218);(source:Araport11)
AT1G52930.1	['Athal.Athal_block_78', 'Athal.Athal_block_240']	1	1	2	['AT3G15460.1']	Encodes one of two Arabidopsis orthologs of yeast BRX1; a protein involved in maturation of the large ribosomal subunit. The proteins are mainly localized in nucleolus. Mutant plants are affected in pre-rRNA processing.
AT1G53025.2	['Athal.Athal_block_79', 'Athal.Athal_block_239']	1	1	2	['AT3G15355.1']	Ubiquitin-conjugating enzyme family protein;(source:Araport11)
AT1G53030.1	['Athal.Athal_block_79', 'Athal.Athal_block_239']	1	1	2	['AT3G15352.3']	encodes a copper chaperone; can functional complements the yeast COX17 null mutant. May play a role in the delivery of copper to mitochondria. Expressed in roots and thus may also play a role in copper transport in the roots.
AT1G53035.2	['Athal.Athal_block_79', 'Athal.Athal_block_239']	1	1	2	['AT3G15358.1']	transmembrane protein;(source:Araport11)
AT1G53080.1	['Athal.Athal_block_79', 'Athal.Athal_block_239']	1	1	2	['AT3G15356.1']	Legume lectin family protein;(source:Araport11)
AT1G53090.1	['Athal.Athal_block_79', 'Athal.Athal_block_239']	1	1	2	['AT3G15354.1']	Encodes a member of the SPA (suppressor of phyA-105) protein family (SPA1-SPA4). SPA proteins contain an N-terminal serine/threonine kinase-like motif followed by a coiled-coil structure and a C-terminal WD-repeat domain. SPA proteins function redundantly in suppressing photomorphogenesis in dark- and light-grown seedlings. SPA4 (and SPA3) predominantly regulates elongation growth in adult plants.
AT1G53100.2	['Athal.Athal_block_79', 'Athal.Athal_block_239']	1	1	2	['AT3G15350.1']	Core-2/I-branching beta-1;6-N-acetylglucosaminyltransferase family protein;(source:Araport11)
AT1G53110.1	['Athal.Athal_block_79', 'Athal.Athal_block_239']	1	1	2	['AT3G15340.1']	proton pump-interactor;(source:Araport11)
AT1G53160.3	['Athal.Athal_block_79', 'Athal.Athal_block_239']	1	1	2	['AT3G15270.1']	Encodes a member of the SPL (squamosa-promoter binding protein-like)gene family; a novel gene family encoding DNA binding proteins and putative transcription factors. Contains the SBP-box, which encodes the SBP-domain, required and sufficient for interaction with DNA. It is involved in regulation of flowering and vegetative phase change. Its temporal expression is regulated by the microRNA miR156…
AT1G53163.1	['Athal.Athal_block_79', 'Athal.Athal_block_239']	1	1	2	['AT3G15250.1']	membrane-associated kinase regulator;(source:Araport11)
AT1G53165.1	['Athal.Athal_block_79', 'Athal.Athal_block_239']	1	1	2	['AT3G15220.1']	Protein kinase superfamily protein;(source:Araport11)
AT1G53170.1	['Athal.Athal_block_79', 'Athal.Athal_block_239']	1	1	2	['AT3G15210.1']	encodes a member of the ERF (ethylene response factor) subfamily B-1 of ERF/AP2 transcription factor family (ATERF-8). The protein contains one AP2 domain. There are 15 members in this subfamily including ATERF-3; ATERF-4, ATERF-7, and leafy petiole.
AT1G53180.2	['Athal.Athal_block_79', 'Athal.Athal_block_239']	1	1	2	['AT3G15115.1']	hypothetical protein;(source:Araport11)
AT1G53190.1	['Athal.Athal_block_79', 'Athal.Athal_block_239']	1	1	2	['AT3G15070.1']	Encodes a RING-type E3 ligase that positively regulates CIN-like TCP activity to promote leaf development by mediating the degradation of the TCP repressor TIE1.
AT1G53230.1	['Athal.Athal_block_79', 'Athal.Athal_block_239']	1	1	2	['AT3G15030.1']	Encodes a member of a recently identified plant transcription factor family that includes Teosinte branched 1; Cycloidea 1, and proliferating cell nuclear antigen (PCNA) factors, PCF1 and 2. Regulated by miR319. Involved in heterochronic regulation of leaf differentiation. Elongates hypocotyl when miR319-resistant version is overexpressed. Suppresses auxin response by activating IAA3/SHY2 and SAU…
AT1G53240.1	['Athal.Athal_block_79', 'Athal.Athal_block_239']	1	1	2	['AT3G15020.1']	mMDH1 encodes a mitochrondrial malate dehydrogenase. It is expressed at higher levels than the other mitochrondrial isoform mMDH2 (At3G15020) according to transcript and proteomic analyses.
AT1G53260.1	['Athal.Athal_block_79', 'Athal.Athal_block_239']	1	1	2	['AT3G15000.1']	hypothetical protein;(source:Araport11)
AT1G53280.1	['Athal.Athal_block_79', 'Athal.Athal_block_239']	1	1	2	['AT3G14990.1']	Encodes a homolog of animal DJ-1 superfamily protein. In the A. thaliana genome; three genes encoding close homologs of human DJ-1 were identified AT3G14990 (DJ1A), AT1G53280 (DJ1B) and AT4G34020 (DJ1C). Among the three homologs, DJ1C is essential for chloroplast development and viability. It exhibits glyoxalase activity towards glyoxal and methylglyoxal.
AT1G53290.1	['Athal.Athal_block_79', 'Athal.Athal_block_239']	1	1	2	['AT3G14960.1']	Together with other Hyp-GALTs (GALT2; GALT5, GALT7, GALT8) catalyzes the addition of the first galactose to Hyp residues within AGP cores.
AT1G53300.1	['Athal.Athal_block_79', 'Athal.Athal_block_239']	1	1	2	['AT3G14950.1']	Encodes one of the 36 carboxylate clamp (CC)-tetratricopeptide repeat (TPR) proteins (Prasad 2010; Pubmed ID: 20856808) with potential to interact with Hsp90/Hsp70 as co-chaperones. The TTL family is required for osmotic stress tolerance and male sporogenesis. The mRNA is cell-to-cell mobile.
AT1G53310.1	['Athal.Athal_block_79', 'Athal.Athal_block_239']	1	1	2	['AT3G14940.1']	Encodes one of four Arabidopsis phosphoenolpyruvate carboxylase proteins.Plays an important role in carbon and nitrogen metabolism.
AT1G53380.1	['Athal.Athal_block_79', 'Athal.Athal_block_239']	1	1	2	['AT3G14870.3']	hypothetical protein (DUF641);(source:Araport11)
AT1G53430.1	['Athal.Athal_block_79', 'Athal.Athal_block_239']	1	1	2	['AT3G14840.2']	Probable LRR receptor-like ser/thr-protein kinase; Commonly-enriched candidate LPS-interacting PM-associated proteins for both LPS chemotypes subsequent to the polymyxin B affinity chromatography strategy.
AT1G53450.1	['Athal.Athal_block_79', 'Athal.Athal_block_239']	1	1	2	['AT3G14830.1']	epstein-barr nuclear antigen;(source:Araport11)
AT1G53470.1	['Athal.Athal_block_79', 'Athal.Athal_block_239']	1	1	2	['AT3G14810.1']	mechanosensitive channel of small conductance-like 4;(source:Araport11)
AT1G53500.1	['Athal.Athal_block_79', 'Athal.Athal_block_239']	1	1	2	['AT3G14790.2']	encodes a putative NDP-L-rhamnose synthase; an enzyme required for the synthesis of the pectin rhamnogalacturonan I, the major component of Arabidopsis mucilage. Gene is involved in seed coat mucilage cell development. Mutant analyses suggest that MUM4 is required for complete mucilage synthesis, cytoplasmic rearrangement and seed coat development.
AT1G53510.1	['Athal.Athal_block_79', 'Athal.Athal_block_239']	1	1	2	['AT3G14720.1']	Member of MAP Kinase familly. Target of MPKKK20 phosphorylation. Mutant root growth is sensitive oryzalin and suggestive of a role in signaling during microtubule organization.
AT1G53560.1	['Athal.Athal_block_79', 'Athal.Athal_block_239']	1	1	2	['AT3G14595.1']	Ribosomal protein L18ae family;(source:Araport11)
AT1G53590.1	['Athal.Athal_block_79', 'Athal.Athal_block_239']	1	1	2	['AT3G14590.3']	Calcium-dependent lipid-binding (CaLB domain) family protein;(source:Araport11)
AT1G53610.1	['Athal.Athal_block_79', 'Athal.Athal_block_239']	1	1	2	['AT3G14480.1']	transmembrane protein;(source:Araport11)
AT1G53650.1	['Athal.Athal_block_79', 'Athal.Athal_block_239']	1	1	2	['AT3G14450.1']	RNA-binding protein; putative, similar to RNA-binding protein GB:AAA86641 GI:1174153 from (Arabidopsis thaliana).Contains PAB2 domain which facilitates binding to PABC proteins.
AT1G53660.3	['Athal.Athal_block_79', 'Athal.Athal_block_239']	1	1	2	['AT3G14410.1']	Nucleotide/sugar transporter family protein
AT1G53700.1	['Athal.Athal_block_79', 'Athal.Athal_block_239']	1	1	2	['AT3G14370.1']	The WAG1 and its homolog; WAG2 each encodes a protein-serine/threonine kinase that are nearly 70% identical to PsPK3 protein. All three together with CsPK3 belong to PsPK3-type kinases. At the N-terminus, all four possess a serine/threonine-rich domain. They are closely related to Arabidopsis kinases PINOID. wag1/wag2 double mutants exhibit a pronounced wavy root phenotype when grown vertically o…
AT1G53708.1	['Athal.Athal_block_79', 'Athal.Athal_block_239']	1	1	2	['AT3G14362.1']	ROTUNDIFOLIA like 9;(source:Araport11)
AT1G53730.1	['Athal.Athal_block_79', 'Athal.Athal_block_239']	1	1	2	['AT3G14350.1']	STRUBBELIG-receptor family 6;(source:Araport11)
AT1G53800.1	['Athal.Athal_block_79', 'Athal.Athal_block_239']	1	1	2	['AT3G14330.1']	muscle M-line assembly protein;(source:Araport11)
AT1G53820.1	['Athal.Athal_block_79', 'Athal.Athal_block_239']	1	1	2	['AT3G14320.1']	RING/U-box superfamily protein;(source:Araport11)
AT1G53830.1	['Athal.Athal_block_79', 'Athal.Athal_block_239']	1	1	2	['AT3G14300.1']	encodes a pectin methylesterase involved in callus formation.
AT1G53850.1	['Athal.Athal_block_79', 'Athal.Athal_block_239']	1	1	2	['AT3G14290.1']	Encodes alpha5 subunit of 20s proteosome involved in protein degradation and RNA degradation.
AT1G53900.2	['Athal.Athal_block_79', 'Athal.Athal_block_239']	1	1	2	['AT3G14260.1']	Eukaryotic translation initiation factor 2B (eIF-2B) family protein;(source:Araport11)
AT1G53910.1	['Athal.Athal_block_79', 'Athal.Athal_block_239']	1	1	2	['AT3G14230.1']	Encodes a member of the ERF (ethylene response factor) subfamily B-2 of ERF/AP2 transcription factor family (RAP2.12). The protein contains one AP2 domain. There are 5 members in this subfamily including RAP2.2 AND RAP2.12. Involved in oxygen sensing. It plays a key role in controlling root bending in response to hypoxia.
AT1G53920.1	['Athal.Athal_block_79', 'Athal.Athal_block_239']	1	1	2	['AT3G14225.1']	Contains lipase signature motif and GDSL domain.
AT1G54020.2	['Athal.Athal_block_79', 'Athal.Athal_block_239']	1	1	2	['AT3G14210.1']	GDSL-motif esterase/acyltransferase/lipase. Enzyme group with broad substrate specificity that may catalyze acyltransfer or hydrolase reactions with lipid and non-lipid substrates.
AT1G54060.1	['Athal.Athal_block_79', 'Athal.Athal_block_239']	1	1	2	['AT3G14180.1']	Member of the trihelix DNA binding protein family. Nuclear localized. Involved in repressing seed maturation genes during seed germination and seedling development.
AT1G54080.1	['Athal.Athal_block_80', 'Athal.Athal_block_238']	1	1	2	['AT3G14100.1']	oligouridylate-binding protein 1A;(source:Araport11)
AT1G54090.1	['Athal.Athal_block_80', 'Athal.Athal_block_238']	1	1	2	['AT3G14090.1']	A member of EXO70 gene family; putative exocyst subunits, conserved in land plants. Arabidopsis thaliana contains 23 putative EXO70 genes, which can be classified into eight clusters on the phylogenetic tree.
AT1G54115.1	['Athal.Athal_block_80', 'Athal.Athal_block_238']	1	1	2	['AT3G14070.1']	Involved in cation (Na and K) homeostasis.
AT1G54120.1	['Athal.Athal_block_80', 'Athal.Athal_block_238']	1	1	2	['AT3G14060.1']	hypothetical protein;(source:Araport11)
AT1G54130.1	['Athal.Athal_block_80', 'Athal.Athal_block_238']	1	1	2	['AT3G14050.1']	This gene appears to be at least partially redundant with RSH2 (At3g14050). Guanosine tetraphosphate synthesized by RSH2/RSH3 (and CRSH At3g17470) to an unknown extent can repress chloroplast gene expression; and also reduce chloroplast size. Involved in the maintenance of the (p)ppGp level to accustom plastidial gene expression to darkness.
AT1G54160.1	['Athal.Athal_block_80', 'Athal.Athal_block_238']	1	1	2	['AT3G14020.1']	Encodes a member of the CCAAT-binding transcription factor (CBF-B/NF-YA) family. Expression is upregulated in response to ABA and drought. This regulation appears to be mediated by MIR169A which is downregulated in response to drought. NFYA5 is a target of MIR169A. Loss of function mutations are hypersensitive to drought.
AT1G54170.1	['Athal.Athal_block_80', 'Athal.Athal_block_238']	1	1	2	['AT3G14010.5']	ataxin-2-related; similar to SCA2 (GI:1770390) (Homo sapiens); similar to ataxin-2 (GI:3005020) (Mus musculus). Member of a family of PAM2 motif containing proteins.
AT1G54180.1	['Athal.Athal_block_80', 'Athal.Athal_block_238']	1	1	2	['AT3G14000.1']	Belongs to five-member BRX gene family. Arabidopsis BRX genes share high levels of similarity among each others; with several conserved domains. The most distinct is BRX domain - highly conserved in all BRX genes among distantly related species. This protein-protein interaction domain is required and sufficient for BRX activity.
AT1G54200.1	['Athal.Athal_block_80', 'Athal.Athal_block_238']	1	1	2	['AT3G13980.1']	DNA mismatch repair Msh6-like protein;(source:Araport11)
AT1G54210.1	['Athal.Athal_block_80', 'Athal.Athal_block_238']	1	1	2	['AT3G13970.1']	Autophagy protein.
AT1G54220.1	['Athal.Athal_block_80', 'Athal.Athal_block_238']	1	1	2	['AT3G13930.1']	Encodes a subunit of the mitochondrial pyruvate dehydrogenase complex.
AT1G54270.1	['Athal.Athal_block_80', 'Athal.Athal_block_238']	1	1	2	['AT3G13920.5']	member of eIF4A - eukaryotic initiation factor 4A
AT1G54280.1	['Athal.Athal_block_80', 'Athal.Athal_block_238']	1	1	2	['AT3G13900.1']	Encodes a member of the P4 subfamily of P-type ATPases expressed in the pollen plasma membrane. Double mutants with ALA7 display pollen and pollen tube defects.
AT1G55110.1	['Athal.Athal_block_81', 'Athal.Athal_block_237']	1	1	2	['AT3G13810.1']	indeterminate(ID)-domain 7;(source:Araport11)
AT1G55120.3	['Athal.Athal_block_81', 'Athal.Athal_block_237']	1	1	2	['AT3G13790.1']	Encodes a protein with fructan exohydrolase (FEH) activity acting on levan-type fructans (6-FEH; levanase). The enzyme does not have invertase activity.
AT1G55130.1	['Athal.Athal_block_81', 'Athal.Athal_block_237']	1	1	2	['AT3G13772.1']	Encodes an Arabidopsis Transmembrane nine (TMN) protein. Transmembrane nine (TM9) proteins are localized in the secretory pathway of eukaryotic cells and are involved in cell adhesion and phagocytosis.
AT1G55140.1	['Athal.Athal_block_81', 'Athal.Athal_block_237']	1	1	2	['AT3G13740.1']	Encodes one of two chloroplast Mini-RNase III-like enzymes in Arabidopsis. Double mutants display imprecise maturation of 23S rRNA and other rRNAs.
AT1G55190.1	['Athal.Athal_block_81', 'Athal.Athal_block_237']	1	1	2	['AT3G13710.1']	PRA1 (Prenylated rab acceptor) family protein;(source:Araport11)
AT1G55200.1	['Athal.Athal_block_81', 'Athal.Athal_block_237']	1	1	2	['AT3G13690.1']	kinase with adenine nucleotide alpha hydrolases-like domain-containing protein;(source:Araport11)
AT1G55205.1	['Athal.Athal_block_81', 'Athal.Athal_block_237']	1	1	2	['AT3G13674.1']	hypothetical protein;(source:Araport11)
AT1G55210.1	['Athal.Athal_block_81', 'Athal.Athal_block_237']	1	1	2	['AT3G13662.1']	Disease resistance-responsive (dirigent-like protein) family protein;(source:Araport11)
AT1G55290.1	['Athal.Athal_block_81', 'Athal.Athal_block_237']	1	1	2	['AT3G13610.1']	encodes a protein whose sequence is similar to oxidoreductase; 2OG-Fe(II) oxygenase
AT1G55310.1	['Athal.Athal_block_81', 'Athal.Athal_block_237']	1	1	2	['AT3G13570.1']	Encodes a SR spliceosome protein that is localized to nuclear specks; interacts with SR45 and the U1-70K protein of the U1 snRNP, has sequence similar to human SC35 protein. Barta et al (2010) have proposed a nomenclature for Serine/Arginine-Rich Protein Splicing Factors (SR proteins): Plant Cell. 2010, 22:2926.
AT1G55335.1	['Athal.Athal_block_81', 'Athal.Athal_block_237']	1	1	2	['AT3G13520.1']	transmembrane protein;(source:Araport11)
AT1G55360.1	['Athal.Athal_block_81', 'Athal.Athal_block_237']	1	1	2	['AT3G13510.1']	tRNA-splicing ligase (DUF239);(source:Araport11)
AT1G55365.1	['Athal.Athal_block_81', 'Athal.Athal_block_237']	1	1	2	['AT3G13500.1']	hypothetical protein;(source:Araport11)
AT1G55475.1	['Athal.Athal_block_81', 'Athal.Athal_block_237']	1	1	2	['AT3G13480.1']	hypothetical protein;(source:Araport11)
AT1G55490.1	['Athal.Athal_block_81', 'Athal.Athal_block_237']	1	1	2	['AT3G13470.1']	encodes the beta subunit of the chloroplast chaperonin 60; a homologue of bacterial GroEL. Mutants in this gene develops lesions on its leaves, expresses systemic acquired resistance (SAR) and develops accelerated cell death to heat shock stress. The protein has molecular chaperone activity for suppressing protein aggregation in vitro.
AT1G55500.3	['Athal.Athal_block_81', 'Athal.Athal_block_237']	1	1	2	['AT3G13460.1']	YTHDF protein which togeteher with ECT2 and ECT3 is involved in cell proliferation during plant organogenesis.
AT1G55510.1	['Athal.Athal_block_81', 'Athal.Athal_block_237']	1	1	2	['AT3G13450.1']	branched-chain alpha-keto acid decarboxylase E1 beta
AT1G55520.1	['Athal.Athal_block_81', 'Athal.Athal_block_237']	1	1	2	['AT3G13445.1']	TATA-box binding protein. Required for basal transcription. Acts facilitating the recruitment of TFIID to the promoter; which together with the RNA polymerase form the preinitiation complex.
AT1G55530.1	['Athal.Athal_block_81', 'Athal.Athal_block_237']	1	1	2	['AT3G13430.1']	RING/U-box superfamily protein;(source:Araport11)
AT1G55535.1	['Athal.Athal_block_81', 'Athal.Athal_block_237']	1	1	2	['AT3G13420.3']	transmembrane protein;(source:Araport11)
AT1G55546.1	['Athal.Athal_block_81', 'Athal.Athal_block_237']	1	1	2	['AT3G13410.1']	2-C-methyl-D-erythritol 4-phosphate cytidylyltransferase;(source:Araport11)
AT1G55560.1	['Athal.Athal_block_81', 'Athal.Athal_block_237']	1	1	2	['AT3G13400.1']	SKU5 similar 14;(source:Araport11)
AT1G55610.1	['Athal.Athal_block_81', 'Athal.Athal_block_237']	1	1	2	['AT3G13380.1']	mutant has Altered vascular cell differentiation; LRR Receptor Kinase
AT1G55650.1	['Athal.Athal_block_81', 'Athal.Athal_block_237']	1	1	2	['AT3G13350.1']	HMG (high mobility group) box protein with ARID/BRIGHT DNA-binding domain-containing protein;(source:Araport11)
AT1G55680.1	['Athal.Athal_block_81', 'Athal.Athal_block_237']	1	1	2	['AT3G13340.1']	Transducin/WD40 repeat-like superfamily protein;(source:Araport11)
AT1G55730.1	['Athal.Athal_block_81', 'Athal.Athal_block_237']	1	1	2	['AT3G13320.1']	member of Low affinity calcium antiporter CAX2 family
AT1G55820.1	['Athal.Athal_block_82', 'Athal.Athal_block_236']	1	1	2	['AT3G13222.1']	lysine-specific demethylase; putative (DUF1296);(source:Araport11)
AT1G55890.1	['Athal.Athal_block_82', 'Athal.Athal_block_236']	1	1	2	['AT3G13150.1']	Ribosomal pentatricopeptide repeat protein
AT1G55920.1	['Athal.Athal_block_82', 'Athal.Athal_block_236']	1	1	2	['AT3G13110.1']	Encodes a chloroplast/cytosol localized serine O-acetyltransferase involved in sulfur assimilation and cysteine biosynthesis. Expressed in the vascular system. The mRNA is cell-to-cell mobile.
AT1G55930.1	['Athal.Athal_block_82', 'Athal.Athal_block_236']	1	1	2	['AT3G13070.1']	Together with MRG8 serves as Mg2+ transporter responsible for chloroplast Mg2+ update.
AT1G55960.1	['Athal.Athal_block_82', 'Athal.Athal_block_236']	1	1	2	['AT3G13062.2']	Regulates the synthetic pathway of proline; betaine and the expression of SOS, NCED and CIPK in response to the osmotic stress resistance.
AT1G55970.1	['Athal.Athal_block_83', 'Athal.Athal_block_235']	1	1	2	['AT3G12980.1']	HAC4 is most likely to be an expressed pseudogene that lacks HAT function. there is a single nucleotide deletion in both the HAC4 genomic and cDNA sequences relative to its homologs. The resulting frameshift within the open reading frame causes a stop codon to occur within the predicted acetyltransferase catalytic domain.
AT1G56010.2	['Athal.Athal_block_83', 'Athal.Athal_block_235']	1	1	2	['AT3G12977.1']	Encodes a transcription factor involved auxin-mediated lateral root formation. Acts downstream of TIR1 and is regulated post-transcriptionally by miRNA164 and by SINAT5-dependent ubiquitination.
AT1G56020.1	['Athal.Athal_block_83', 'Athal.Athal_block_235']	1	1	2	['AT3G12970.1']	serine/arginine repetitive matrix-like protein;(source:Araport11)
AT1G56070.1	['Athal.Athal_block_83', 'Athal.Athal_block_235']	1	1	2	['AT3G12915.2']	Encodes a translation elongation factor 2-like protein that is involved in cold-induced translation. Mutations in this gene specifically blocks low temperature-induced transcription of cold-responsive genes but induces the expression of CBF genes and mutants carrying the recessive mutations fail to acclimate to cold and is freezing sensitive.96% of the eEF2 protein amount in wild-type Arabidopsis…
AT1G56110.1	['Athal.Athal_block_83', 'Athal.Athal_block_235']	1	1	2	['AT3G12860.1']	NOP56-like protein
AT1G56150.1	['Athal.Athal_block_83', 'Athal.Athal_block_235']	1	1	2	['AT3G12830.1']	SAUR-like auxin-responsive protein family;(source:Araport11)
AT1G56160.1	['Athal.Athal_block_83', 'Athal.Athal_block_235']	1	1	2	['AT3G12820.1']	Encodes a member of the R2R3 transcription factor gene family that is involved in mediating induced systemic resistance. Genetic analysis of loss of function mutants and overexpressor lines indicates MYB72 is necessary but not sufficient for ISR.Interacts in vivo with EIL3.
AT1G56190.1	['Athal.Athal_block_83', 'Athal.Athal_block_235']	1	1	2	['AT3G12780.1']	One of a pair of plastid localized phosphoglycerate kinases involved in galactolipid biosynthesis. Functions redundantly with AT3g12780 (PGK1) in the chloroplast in the biosynthesis of thylakoid membrane galactolipids. Double mutants are photosynthetically incompetent; plants are albino and seedling lethal.
AT1G56580.1	['Athal.Athal_block_22', 'Athal.Athal_block_84']	1	1	2	['AT1G09310.1']	Encodes SMALLER WITH VARIABLE BRANCHES (SVB); a protein with a conserved domain of unknown function (DUF538). The trichomes of the SVB mutants are smaller and exhibit branches of variable length and number. ABA responsive trichome formation regulator.
AT1G56600.1	['Athal.Athal_block_22', 'Athal.Athal_block_84']	1	1	2	['AT1G09350.1']	GolS2 is a galactinol synthase that catalyzes the formation of galactinol from UDP-galactose and myo-inositol. GolS2 transcript levels rise in response to methyl viologen; an oxidative damage-inducing agent. Plants over-expressing GolS2 have increased tolerance to salt, chilling, and high-light stress.
AT1G56670.1	['Athal.Athal_block_22', 'Athal.Athal_block_84']	1	1	2	['AT1G09390.1']	GDSL-motif esterase/acyltransferase/lipase. Enzyme group with broad substrate specificity that may catalyze acyltransfer or hydrolase reactions with lipid and non-lipid substrates.
AT1G56690.1	['Athal.Athal_block_22', 'Athal.Athal_block_84']	1	1	2	['AT1G09410.1']	Pentatricopeptide repeat (PPR) superfamily protein;(source:Araport11)
AT1G56720.1	['Athal.Athal_block_22', 'Athal.Athal_block_84']	1	1	2	['AT1G09440.1']	Protein kinase superfamily protein;(source:Araport11)
AT1G57560.1	['Athal.Athal_block_23', 'Athal.Athal_block_85']	1	1	2	['AT1G09540.1']	Member of the R2R3 factor gene family. Regulates root cell elongation by upregulating PECTIN METHYLESTERASE INHIBITOR 8. MYB50 expression is repressed by UPB1
AT1G57590.1	['Athal.Athal_block_23', 'Athal.Athal_block_85']	1	1	2	['AT1G09550.1']	Pectinacetylesterase family protein;(source:Araport11)
AT1G57610.1	['Athal.Athal_block_23', 'Athal.Athal_block_85']	1	1	2	['AT1G09575.1']	calcium uniporter (DUF607);(source:Araport11)
AT1G57620.1	['Athal.Athal_block_23', 'Athal.Athal_block_85']	1	1	2	['AT1G09580.1']	emp24/gp25L/p24 family/GOLD family protein;(source:Araport11)
AT1G57660.1	['Athal.Athal_block_23', 'Athal.Athal_block_85']	1	1	2	['AT1G09590.1']	Translation protein SH3-like family protein;(source:Araport11)
AT1G57700.1	['Athal.Athal_block_23', 'Athal.Athal_block_85']	1	1	2	['AT1G09600.1']	Protein kinase superfamily protein;(source:Araport11)
AT1G57720.1	['Athal.Athal_block_23', 'Athal.Athal_block_85']	1	1	2	['AT1G09640.1']	Translation elongation factor EF1B; gamma chain;(source:Araport11)
AT1G57765.1	['Athal.Athal_block_23', 'Athal.Athal_block_85']	1	1	2	['AT1G09645.1']	transmembrane protein;(source:Araport11)
AT1G57850.2	['Athal.Athal_block_23', 'Athal.Athal_block_85']	1	1	2	['AT1G09665.1']	Toll-Interleukin-Resistance (TIR) domain family protein;(source:Araport11)
AT1G57860.1	['Athal.Athal_block_23', 'Athal.Athal_block_85']	1	1	2	['AT1G09690.1']	Translation protein SH3-like family protein;(source:Araport11)
AT1G58280.3	['Athal.Athal_block_24', 'Athal.Athal_block_86']	1	1	2	['AT1G09932.1']	Phosphoglycerate mutase family protein;(source:Araport11)
AT1G58290.1	['Athal.Athal_block_24', 'Athal.Athal_block_86']	1	1	2	['AT1G09940.1']	Encodes a protein with glutamyl-tRNA reductase (GluTR) activity; catalyzing the NADPH-dependent reduction of Glu-tRNA(Glu) to glutamate 1-semialdehyde (GSA) with the release of free tRNA(Glu). It is involved in the early steps of chlorophyll biosynthesis.
AT1G58330.1	['Athal.Athal_block_24', 'Athal.Athal_block_86']	1	1	2	['AT1G09950.1']	transcription factor-like protein;(source:Araport11)
AT1G58350.1	['Athal.Athal_block_24', 'Athal.Athal_block_86']	1	1	2	['AT1G09980.1']	Putative serine esterase family protein;(source:Araport11)
AT1G58360.1	['Athal.Athal_block_24', 'Athal.Athal_block_86']	1	1	2	['AT1G10010.2']	Encodes AAP1 (amino acid permease 1); a neutral amino acid transporter expressed in seeds. Functions in amino acid uptake into embryos. The transporter also functions in acquisition of glutamate and neutral amino acids by the root.
AT1G58370.2	['Athal.Athal_block_24', 'Athal.Athal_block_86']	1	1	2	['AT1G10050.3']	Encodes a protein with xylanase activity.
AT1G58410.1	['Athal.Athal_block_87']	1	0	1	['AT1G58602.1']	Disease resistance protein (CC-NBS-LRR class) family;(source:Araport11)
AT1G58520.3	['Athal.Athal_block_87']	1	1	2	['AT1G58725.1']	Cell surface hypo-osmosensor. Together with OSCA2.2 required for pollen germination; function as hypo-osmosensitive Ca2+-permeable channels where they convert extracellular water status into Ca2+ spiking in pollen.
AT1G58684.1	['Athal.Athal_block_87']	2	1	3	['AT1G58380.1', 'AT1G59359.1']	Ribosomal protein S5 family protein;(source:Araport11)
AT1G58725.1	['Athal.Athal_block_87']	2	2	4	['AT1G58520.3', 'AT1G59406.1']	GDSL-motif esterase/acyltransferase/lipase. Enzyme group with broad substrate specificity that may catalyze acyltransfer or hydrolase reactions with lipid and non-lipid substrates.
AT1G58766.1	['Athal.Athal_block_87']	1	1	2	['AT1G59470.1']	B-block-binding subunit of TFIIIC protein;(source:Araport11)
AT1G59359.1	['Athal.Athal_block_87']	1	1	2	['AT1G58684.1']	Ribosomal protein S5 family protein;(source:Araport11)
AT1G59406.1	['Athal.Athal_block_87']	1	1	2	['AT1G58725.1']	GDSL-motif esterase/acyltransferase/lipase. Enzyme group with broad substrate specificity that may catalyze acyltransfer or hydrolase reactions with lipid and non-lipid substrates.
AT1G59470.1	['Athal.Athal_block_87']	1	1	2	['AT1G58766.1']	B-block-binding subunit of TFIIIC protein;(source:Araport11)
AT1G59510.1	['Athal.Athal_block_25', 'Athal.Athal_block_88']	1	1	2	['AT1G10150.1']	Encodes CF9.
AT1G59580.1	['Athal.Athal_block_25', 'Athal.Athal_block_88']	1	1	2	['AT1G10210.1']	encodes a mitogen-activated kinase involved in innate immunity The mRNA is cell-to-cell mobile.
AT1G59590.1	['Athal.Athal_block_25', 'Athal.Athal_block_88']	1	1	2	['AT1G10220.1']	ZCF37 mRNA; complete cds The mRNA is cell-to-cell mobile.
AT1G59610.1	['Athal.Athal_block_25', 'Athal.Athal_block_88']	1	1	2	['AT1G10290.1']	A high molecular weight GTPase whose GTP-binding domain shows a low homology to those of other plant dynamin-like proteins.Contains a pleckstrin homologous domain. DRP2B and DRP1A participate together in clathrin-coated vesicle formation during endocytosis. The mRNA is cell-to-cell mobile.
AT1G59700.1	['Athal.Athal_block_25', 'Athal.Athal_block_88']	1	1	2	['AT1G10360.1']	Encodes glutathione transferase belonging to the tau class of GSTs. Naming convention according to Wagner et al. (2002). The mRNA is cell-to-cell mobile.
AT1G59725.1	['Athal.Athal_block_26', 'Athal.Athal_block_89']	1	1	2	['AT1G10350.1']	DNAJ heat shock family protein;(source:Araport11)
AT1G59830.1	['Athal.Athal_block_26', 'Athal.Athal_block_89', 'Athal.Athal_block_90', 'Athal.Athal_block_109']	2	2	4	['AT1G10430.1', 'AT1G69960.1']	Encodes one of the isoforms of the catalytic subunit of protein phosphatase 2A: AT1G59830/PP2A-1; AT1G10430/PP2A-2, At2g42500/PP2A-3, At3g58500/PP2A-4 [Plant Molecular Biology (1993) 21:475-485 and (1994) 26:523-528; Note that in more recent publications, there is mixed use of gene names for PP2A-3 and PP2A-4 - some refer to At2g42500 as PP2A-3 and some as PP2A-4].
AT1G59890.4	['Athal.Athal_block_26', 'Athal.Athal_block_53', 'Athal.Athal_block_89', 'Athal.Athal_block_90', 'Athal.Athal_block_91', 'Athal.Athal_block_109']	3	3	6	['AT1G10450.3', 'AT1G70060.1', 'AT1G24190.3']	SIN3-like 5;(source:Araport11)
AT1G59940.2	['Athal.Athal_block_26', 'Athal.Athal_block_89']	1	1	2	['AT1G10470.1']	Type A response regulator highly similar to bacterial two-component response regulators. Rapidly induced by cytokinin. Involved in red-light signaling. Acts redundantly with ARR3 in the control of circadian period in a cytokinin-independent manner.
AT1G60010.1	['Athal.Athal_block_26', 'Athal.Athal_block_89']	1	1	2	['AT1G10530.1']	PADRE protein down-regulated after infection by S. sclerotiorun.
AT1G60030.1	['Athal.Athal_block_26', 'Athal.Athal_block_89']	1	1	2	['AT1G10540.1']	nucleobase-ascorbate transporter 7;(source:Araport11)
AT1G59740.1	['Athal.Athal_block_90', 'Athal.Athal_block_109']	1	1	2	['AT1G69850.1']	Major facilitator superfamily protein;(source:Araport11)
AT1G59910.1	['Athal.Athal_block_53', 'Athal.Athal_block_90', 'Athal.Athal_block_91', 'Athal.Athal_block_109']	2	2	4	['AT1G70140.1', 'AT1G24150.1']	Member of family of cytoskeletal-interacting proteins which have the ability to stimulate actin nucleation and barbed-end capping through the combined activity of conserved formin-homology 1 (FH1) and formin-homology 2 (FH2) domains.
AT1G59970.1	['Athal.Athal_block_53', 'Athal.Athal_block_90', 'Athal.Athal_block_91', 'Athal.Athal_block_109']	2	2	4	['AT1G70170.1', 'AT1G24140.1']	Matrix metalloproteinase important for root development and root bacterial communities. Modulates auxin/ABA signaling rendering the plant sensitive to drought stress and recruiting differential root bacterial communities.
AT1G60050.1	['Athal.Athal_block_90', 'Athal.Athal_block_109']	1	1	2	['AT1G70260.1']	nodulin MtN21-like transporter family protein
AT1G60140.1	['Athal.Athal_block_90', 'Athal.Athal_block_109']	1	1	2	['AT1G70290.1']	Encodes an enzyme putatively involved in trehalose biosynthesis. The protein has a trehalose synthase (TPS)-like domain that may or may not be active as well as a trehalose phosphatase (TPP)-like domain.
AT1G60160.1	['Athal.Athal_block_90', 'Athal.Athal_block_109']	1	1	2	['AT1G70300.1']	Member of the KT/KUP/HAK family of proton-coupled potassium transporters which have potential effect on cellular expansion.
AT1G60170.1	['Athal.Athal_block_90', 'Athal.Athal_block_109']	1	1	2	['AT1G70400.3']	Encodes a splicing factor PRP31. Involved in transcriptional gene silencing and stress responses.
AT1G59900.1	['Athal.Athal_block_53', 'Athal.Athal_block_91']	1	1	2	['AT1G24180.1']	encodes the e1 alpha subunit of the pyruvate dehydrogenase complex (PDC) The mRNA is cell-to-cell mobile.
AT1G59980.1	['Athal.Athal_block_53', 'Athal.Athal_block_91']	1	1	2	['AT1G24120.1']	ARG1-like 2;(source:Araport11)
AT1G60630.1	['Athal.Athal_block_27', 'Athal.Athal_block_92']	1	1	2	['AT1G10850.1']	Leucine-rich repeat protein kinase family protein;(source:Araport11)
AT1G60670.2	['Athal.Athal_block_27', 'Athal.Athal_block_92']	1	1	2	['AT1G10820.1']	hypothetical protein (DUF3755);(source:Araport11)
AT1G60690.1	['Athal.Athal_block_27', 'Athal.Athal_block_92']	1	1	2	['AT1G10810.1']	NAD(P)-linked oxidoreductase superfamily protein;(source:Araport11)
AT1G60760.1	['Athal.Athal_block_27', 'Athal.Athal_block_92']	1	1	2	['AT1G10770.1']	Plant invertase/pectin methylesterase inhibitor superfamily protein;(source:Araport11)
AT1G60780.1	['Athal.Athal_block_27', 'Athal.Athal_block_92']	1	1	2	['AT1G10730.1']	1 adaptin component of heterotetrameric protein complex that regulates protein sorting at the trans-Golgi network/early endosome. The observed pleiotropic cellular and developmental defects in mutants are primarily due to defects in sorting of targets such as KNOLLE.
AT1G60783.1	['Athal.Athal_block_27', 'Athal.Athal_block_92']	1	1	2	['AT1G10690.1']	cyclin-dependent kinase inhibitor SMR2-like protein;(source:Araport11)
AT1G60810.1	['Athal.Athal_block_27', 'Athal.Athal_block_92']	1	1	2	['AT1G10670.1']	One of the three genes encoding subunit A of the trimeric enzyme ATP Citrate lyase
AT1G60860.1	['Athal.Athal_block_27', 'Athal.Athal_block_92']	1	1	2	['AT1G10870.1']	A member of ARF GAP domain (AGD); A thaliana has 15 members, grouped into four classes. AGD2 belongs to the class 1, together with AGD1, AGD3, and AGD4.
AT1G60890.2	['Athal.Athal_block_27', 'Athal.Athal_block_92']	1	1	2	['AT1G10900.1']	Phosphatidylinositol 4-phosphate 5-kinase
AT1G60930.1	['Athal.Athal_block_27', 'Athal.Athal_block_92']	1	1	2	['AT1G10930.1']	AtRECQ4B mutant showed no sensitivity to DNA damaging agents.Involved in homologous recombination.
AT1G60940.1	['Athal.Athal_block_27', 'Athal.Athal_block_92']	1	1	2	['AT1G10940.1']	encodes a member of SNF1-related protein kinases (SnRK2) whose activity is activated by ionic (salt) and non-ionic (mannitol) osmotic stress.
AT1G60950.1	['Athal.Athal_block_27', 'Athal.Athal_block_92']	1	1	2	['AT1G10960.1']	encodes a major leaf ferredoxin
AT1G60960.1	['Athal.Athal_block_27', 'Athal.Athal_block_92']	1	1	2	['AT1G10970.1']	Encodes a plasma membrane localized zinc/iron transporter.
AT1G61030.1	['Athal.Athal_block_27', 'Athal.Athal_block_92']	1	1	2	['AT1G11060.1']	Encodes one of two redundant proteins (the other is WAPL1) that are involved in prophase removal of cohesion during meiosis. Double mutants with wapl1 exhibit reduced fertility due to defects in meiosis and also some abnormal embryo development in rare cases where embryos are formed.
AT1G61080.2	['Athal.Athal_block_27', 'Athal.Athal_block_92']	1	1	2	['AT1G11070.4']	Hydroxyproline-rich glycoprotein family protein;(source:Araport11)
AT1G61130.1	['Athal.Athal_block_27', 'Athal.Athal_block_92']	1	1	2	['AT1G11080.2']	serine carboxypeptidase-like 32;(source:Araport11)
AT1G61140.1	['Athal.Athal_block_27', 'Athal.Athal_block_92']	1	1	2	['AT1G11100.1']	SNF2 domain-containing protein / helicase domain-containing protein / zinc finger protein-like protein;(source:Araport11)
AT1G61170.1	['Athal.Athal_block_27', 'Athal.Athal_block_92']	1	1	2	['AT1G11125.1']	hypothetical protein;(source:Araport11)
AT1G61210.1	['Athal.Athal_block_27', 'Athal.Athal_block_92']	1	1	2	['AT1G11160.1']	DWA3 encodes a DWD(DDB1 binding WD40) protein. Invitro analyses suggest its involvement in the negative regulation of ABA responses.One of four katanin p80 subunits. Involved in targeting of katanin complex to crossover and branch points to properly sever microtubules.
AT1G61250.1	['Athal.Athal_block_27', 'Athal.Athal_block_92']	1	1	2	['AT1G11180.1']	Encodes a putative secretory carrier membrane protein (SC3). The mRNA is cell-to-cell mobile.
AT1G61260.1	['Athal.Athal_block_27', 'Athal.Athal_block_92']	1	1	2	['AT1G11220.2']	cotton fiber (DUF761);(source:Araport11)
AT1G61290.1	['Athal.Athal_block_27', 'Athal.Athal_block_92']	1	1	2	['AT1G11250.1']	member of SYP12 Gene Family; involved in the growth of the pollen tube tip (inferred from T-DNA mutants).
AT1G61640.1	['Athal.Athal_block_28', 'Athal.Athal_block_93']	1	1	2	['AT1G11390.1']	Protein kinase superfamily protein;(source:Araport11)
AT1G61700.1	['Athal.Athal_block_28', 'Athal.Athal_block_93']	1	1	2	['AT1G11475.1']	Protein of unknown function that is homologous to the At1g11475 locus that encodes a non-catalytic subunit common to nuclear DNA-dependent RNA polymerases II; IV and V. Homologous to budding yeast RPB10.
AT1G61730.1	['Athal.Athal_block_28', 'Athal.Athal_block_93']	1	1	2	['AT1G11510.1']	DNA-binding storekeeper protein-related transcriptional regulator;(source:Araport11)
AT1G61740.1	['Athal.Athal_block_28', 'Athal.Athal_block_93']	1	1	2	['AT1G11540.2']	Sulfite exporter TauE/SafE family protein;(source:Araport11)
AT1G61790.1	['Athal.Athal_block_28', 'Athal.Athal_block_93']	1	1	2	['AT1G11560.1']	Encodes the OST3/6 subunit of the hetero-oligomeric plant oligosaccharyltransferase complex (OST). Also identified by GWAS as having a role in interspecific pollen tube recognition.
AT1G61870.1	['Athal.Athal_block_28', 'Athal.Athal_block_93']	1	1	2	['AT1G11630.1']	Generic translation factor involved in mitochondrial translation.
AT1G61890.1	['Athal.Athal_block_28', 'Athal.Athal_block_93', 'Athal.Athal_block_94', 'Athal.Athal_block_347']	2	2	4	['AT1G11670.1', 'AT4G21910.1']	MATE efflux family protein;(source:Araport11)
AT1G61930.1	['Athal.Athal_block_28', 'Athal.Athal_block_93', 'Athal.Athal_block_94', 'Athal.Athal_block_347']	2	2	4	['AT1G11700.1', 'AT4G21926.1']	senescence regulator (Protein of unknown function; DUF584);(source:Araport11)
AT1G61950.1	['Athal.Athal_block_94', 'Athal.Athal_block_347']	1	1	2	['AT4G21940.2']	Member of Calcium Dependent Protein Kinase; regulated by Bacillus amyloliquefaciens under high calcium stress.
AT1G62040.1	['Athal.Athal_block_94', 'Athal.Athal_block_347']	1	1	2	['AT4G21980.2']	Autophagy protein.
AT1G62180.1	['Athal.Athal_block_94', 'Athal.Athal_block_347']	1	1	2	['AT4G21990.1']	encodes a adenosine 5'-phosphosulfate reductase; involved in sulfate assimilation. Is a major effect locus for natural variation of shoot sulfate content in Arabidopsis.
AT1G62290.1	['Athal.Athal_block_29', 'Athal.Athal_block_94', 'Athal.Athal_block_95', 'Athal.Athal_block_347']	2	2	4	['AT4G22050.1', 'AT1G11910.2']	Saposin-like aspartyl protease family protein;(source:Araport11)
AT1G62300.1	['Athal.Athal_block_94', 'Athal.Athal_block_347']	1	1	2	['AT4G22070.1']	Encodes a transcription factor WRKY6. Regulates Phosphate1 (Pho1) expression in response to low phosphate (Pi) stress. Together with WRKY28 and WRKY41 plays a role redundant to WRKY51 in the suppression of RPW8.1
AT1G62320.1	['Athal.Athal_block_29', 'Athal.Athal_block_94', 'Athal.Athal_block_95', 'Athal.Athal_block_347']	2	2	4	['AT4G22120.1', 'AT1G11960.1']	ERD (early-responsive to dehydration stress) family protein;(source:Araport11)
AT1G62305.1	['Athal.Athal_block_29', 'Athal.Athal_block_95']	1	1	2	['AT1G11940.1']	Core-2/I-branching beta-1;6-N-acetylglucosaminyltransferase family protein;(source:Araport11)
AT1G62310.1	['Athal.Athal_block_29', 'Athal.Athal_block_95']	1	1	2	['AT1G11950.1']	Encodes a probable H3K9me2 demethylase. Functions in trichome morphogenesis via regulation of GL3.
AT1G62330.1	['Athal.Athal_block_29', 'Athal.Athal_block_95']	1	1	2	['AT1G11990.1']	O-fucosyltransferase family protein;(source:Araport11)
AT1G62380.1	['Athal.Athal_block_29', 'Athal.Athal_block_95']	1	1	2	['AT1G12010.1']	Encodes a protein similar to 1-aminocyclopropane-1-carboxylic oxidase (ACC oxidase). Expression of the AtACO2 transcripts is affected by ethylene.
AT1G62422.1	['Athal.Athal_block_29', 'Athal.Athal_block_95']	1	1	2	['AT1G12020.1']	hypothetical protein;(source:Araport11)
AT1G62420.1	['Athal.Athal_block_29', 'Athal.Athal_block_95']	1	1	2	['AT1G12030.1']	Phosphorus (P) stress-inducible DUF506 gene family member; overexpression represses root hair growth; interacts with calmodulins; influences on root hair [Ca2+]cyt oscillation .
AT1G62440.1	['Athal.Athal_block_29', 'Athal.Athal_block_95']	1	1	2	['AT1G12040.1']	encodes a paralog of LRX1 (LEUCINE-RICH REPEAT/EXTENSIN 1) which acts synergistically with LRX1 in root hair cell morphogenesis.
AT1G62450.1	['Athal.Athal_block_29', 'Athal.Athal_block_95']	1	1	2	['AT1G12070.1']	Immunoglobulin E-set superfamily protein;(source:Araport11)
AT1G62480.1	['Athal.Athal_block_29', 'Athal.Athal_block_95']	1	1	2	['AT1G12080.1']	Vacuolar calcium-binding protein-like protein;(source:Araport11)
AT1G62500.1	['Athal.Athal_block_29', 'Athal.Athal_block_95']	1	1	2	['AT1G12100.1']	Bifunctional inhibitor/lipid-transfer protein/seed storage 2S albumin superfamily protein;(source:Araport11)
AT1G62530.1	['Athal.Athal_block_29', 'Athal.Athal_block_95']	1	1	2	['AT1G12120.1']	hypothetical protein (DUF863);(source:Araport11)
AT1G62580.1	['Athal.Athal_block_29', 'Athal.Athal_block_95']	1	1	2	['AT1G12130.1']	Encodes a flavin monooxygenase that binds NO; has a higher affinity for NO than for O(2) and can generate cGMP from GTP in vitro in an NO-dependent manner.
AT1G62630.1	['Athal.Athal_block_29', 'Athal.Athal_block_95']	1	1	2	['AT1G12220.1']	Disease resistance protein (CC-NBS-LRR class) family;(source:Araport11)
AT1G62660.1	['Athal.Athal_block_29', 'Athal.Athal_block_95']	1	1	2	['AT1G12240.1']	Glycosyl hydrolases family 32 protein;(source:Araport11)
AT1G62700.1	['Athal.Athal_block_29', 'Athal.Athal_block_95']	1	1	2	['AT1G12260.1']	Encodes a NAC-domain transcription factor. Expressed in the vascular tissue.
AT1G62740.1	['Athal.Athal_block_29', 'Athal.Athal_block_95']	1	1	2	['AT1G12270.1']	Encodes one of the 36 carboxylate clamp (CC)-tetratricopeptide repeat (TPR) proteins (Prasad 2010; Pubmed ID: 20856808) with potential to interact with Hsp90/Hsp70 as co-chaperones. The mRNA is cell-to-cell mobile.
AT1G62820.1	['Athal.Athal_block_29', 'Athal.Athal_block_95']	1	1	2	['AT1G12310.1']	together with CML13 interacts with the isoleucine-glutamine (IQ) domains of myosins; IQ-domain (IQD) proteins, and CaM-activated transcription factors (CAMTAs). Both genes are essential for normal development and function across a broad range of tissues and developmental stages. Appears to have higher constitutive hydrophobic exposure and a more discernible response to magnesium in comparison to …
AT1G62840.1	['Athal.Athal_block_29', 'Athal.Athal_block_95']	1	1	2	['AT1G12320.1']	ankyrin repeat/KH domain protein (DUF1442);(source:Araport11)
AT1G62870.1	['Athal.Athal_block_29', 'Athal.Athal_block_95']	1	1	2	['AT1G12380.1']	hypothetical protein;(source:Araport11)
AT1G62880.2	['Athal.Athal_block_29', 'Athal.Athal_block_95']	1	1	2	['AT1G12390.1']	ER cargo receptor
AT1G62920.1	['Athal.Athal_block_29', 'Athal.Athal_block_95']	1	1	2	['AT1G12400.1']	proteasome maturation factor;(source:Araport11)
AT1G62950.1	['Athal.Athal_block_29', 'Athal.Athal_block_95']	1	1	2	['AT1G12460.1']	leucine-rich repeat transmembrane protein kinase family protein;(source:Araport11)
AT1G62975.1	['Athal.Athal_block_29', 'Athal.Athal_block_95']	1	1	2	['AT1G12540.1']	basic helix-loop-helix (bHLH) DNA-binding superfamily protein;(source:Araport11)
AT1G62980.1	['Athal.Athal_block_29', 'Athal.Athal_block_95']	1	1	2	['AT1G12560.1']	Alpha-expansin 18. Naming convention from the Expansin Working Group (Kende et al; 2004. Plant Mol Bio)
AT1G63030.1	['Athal.Athal_block_29', 'Athal.Athal_block_95']	1	1	2	['AT1G12610.1']	encodes a member of the DREB subfamily A-1 of ERF/AP2 transcription factor family (DDF2). The protein contains one AP2 domain. There are six members in this subfamily; including CBF1, CBF2, and CBF3. Overexpression of this gene results in the reduction of gibberellic acid biosynthesis. This gene is expressed in all tissues examined, but most abundantly expressed in rosette leaves and stems. Overe…
AT1G63050.1	['Athal.Athal_block_29', 'Athal.Athal_block_95']	1	1	2	['AT1G12640.1']	Encodes a lysophosphatidylcholine acyltransferase (LPCAT). Participates in the Lands cycle in developing seeds. Involved in triacylglycerol biosynthesis.
AT1G63090.1	['Athal.Athal_block_29', 'Athal.Athal_block_95']	1	1	2	['AT1G12710.1']	phloem protein 2-A11;(source:Araport11)
AT1G63110.1	['Athal.Athal_block_29', 'Athal.Athal_block_95']	1	1	2	['AT1G12730.1']	GPI transamidase subunit PIG-U;(source:Araport11)
AT1G63120.1	['Athal.Athal_block_29', 'Athal.Athal_block_95']	1	1	2	['AT1G12750.1']	AtRBL2 has been identified as a rhomboid protein involved in regulated intramembrane proteolysis (RIP). The enzyme has the proteolytic activity and substrate specificity comparable to the Drosophila Rho-1 protein.
AT1G63170.1	['Athal.Athal_block_29', 'Athal.Athal_block_95']	1	1	2	['AT1G12760.1']	Zinc finger; C3HC4 type (RING finger) family protein;(source:Araport11)
AT1G63180.1	['Athal.Athal_block_29', 'Athal.Athal_block_95']	1	1	2	['AT1G12780.1']	Encodes a protein with UDP-D-glucose 4-epimerase activity. Involved in pollen development.
AT1G63300.1	['Athal.Athal_block_96', 'Athal.Athal_block_449']	1	1	2	['AT5G41140.1']	Myosin heavy chain-related protein;(source:Araport11)
AT1G63400.1	['Athal.Athal_block_96', 'Athal.Athal_block_449']	1	1	2	['AT5G41170.1']	Pentatricopeptide repeat (PPR) superfamily protein;(source:Araport11)
AT1G63430.1	['Athal.Athal_block_96', 'Athal.Athal_block_449']	1	1	2	['AT5G41180.1']	Leucine-rich repeat protein kinase family protein;(source:Araport11)
AT1G63450.1	['Athal.Athal_block_96', 'Athal.Athal_block_449']	1	1	2	['AT5G41250.1']	Encodes a xyloglucan-specific galacturonosyltransferase (XUT1) that forms the beta-d-galactosyluronic acid-(1->2)-alpha-d-xylosyl linkage.
AT1G63500.1	['Athal.Athal_block_96', 'Athal.Athal_block_449']	1	1	2	['AT5G41260.1']	kinase with tetratricopeptide repeat domain-containing protein;(source:Araport11)
AT1G63600.1	['Athal.Athal_block_96']	1	0	1	['AT5G41280.1']	Receptor-like protein kinase-related family protein;(source:Araport11)
AT1G63640.1	['Athal.Athal_block_96']	1	0	1	['AT5G41310.1']	P-loop nucleoside triphosphate hydrolases superfamily protein with CH (Calponin Homology) domain-containing protein;(source:Araport11)
AT1G63650.1	['Athal.Athal_block_96']	1	0	1	['AT5G41315.3']	Mutant has reduced trichomes; anthocyanin, and seed coat mucilage and abnormally patterned stomates. Mutants are defective in jasmonate-induced anthocyanin accumulation. Encodes a bHLH Transcription Factor 1. The protein is functionally redundant with GL3 and TT8 and interacts with TTG1, the myb proteins GL1, PAP1 and 2, CPC and TRY, and it will form heterodimers with GL3. Expression in N (non-ha…
AT1G63800.1	['Athal.Athal_block_97', 'Athal.Athal_block_450']	1	1	2	['AT5G41340.1']	ubiquitin-conjugating enzyme 5;(source:Araport11)
AT1G63820.1	['Athal.Athal_block_97', 'Athal.Athal_block_450']	1	1	2	['AT5G41380.1']	CCT motif family protein;(source:Araport11)
AT1G63830.1	['Athal.Athal_block_97', 'Athal.Athal_block_450']	1	1	2	['AT5G41390.1']	PLAC8 family protein;(source:Araport11)
AT1G63840.1	['Athal.Athal_block_97', 'Athal.Athal_block_98', 'Athal.Athal_block_326', 'Athal.Athal_block_450']	2	2	4	['AT5G41400.1', 'AT4G11370.1']	RING/U-box superfamily protein;(source:Araport11)
AT1G63870.1	['Athal.Athal_block_97', 'Athal.Athal_block_450']	1	1	2	['AT5G41550.1']	Disease resistance protein (TIR-NBS-LRR class) family;(source:Araport11)
AT1G64000.1	['Athal.Athal_block_97', 'Athal.Athal_block_450']	1	1	2	['AT5G41570.1']	member of WRKY Transcription Factor; Group II-c
AT1G64090.1	['Athal.Athal_block_97', 'Athal.Athal_block_98', 'Athal.Athal_block_326', 'Athal.Athal_block_450']	2	2	4	['AT5G41600.1', 'AT4G11220.1']	Reticulon which inhibits ER fusion activity of RHD3; partly by interfering with RHD3 dimerization.
AT1G64170.1	['Athal.Athal_block_97', 'Athal.Athal_block_450']	1	1	2	['AT5G41610.1']	member of Putative Na+/H+ antiporter family
AT1G64180.1	['Athal.Athal_block_97', 'Athal.Athal_block_450']	1	1	2	['AT5G41620.1']	intracellular protein transport protein USO1-like protein;(source:Araport11)
AT1G64185.1	['Athal.Athal_block_97', 'Athal.Athal_block_450']	1	1	2	['AT5G41650.1']	Vicinal oxygen chelate (VOC) superfamily member.
AT1G64190.1	['Athal.Athal_block_97', 'Athal.Athal_block_450']	1	1	2	['AT5G41670.1']	6-phosphogluconate dehydrogenase family protein;(source:Araport11)
AT1G64210.1	['Athal.Athal_block_97', 'Athal.Athal_block_450']	1	1	2	['AT5G41680.1']	Leucine-rich repeat protein kinase family protein;(source:Araport11)
AT1G64220.1	['Athal.Athal_block_97', 'Athal.Athal_block_450']	1	1	2	['AT5G41685.1']	translocase of outer membrane 7 kDa subunit 2;(source:Araport11)
AT1G64230.1	['Athal.Athal_block_97', 'Athal.Athal_block_450']	1	1	2	['AT5G41700.1']	ubiquitin-conjugating enzyme 28;(source:Araport11)
AT1G64290.1	['Athal.Athal_block_97', 'Athal.Athal_block_450']	1	1	2	['AT5G41720.1']	F-box protein-like protein;(source:Araport11)
AT1G64300.1	['Athal.Athal_block_97', 'Athal.Athal_block_450']	1	1	2	['AT5G41730.1']	HeLo domain-containing mixed lineage kinase domain-like protein (MLKL) associated with plasma membrane and cytoplasmic microtubules. A pseudokinase; mediates necroptotic cell death in animals.In Arabidopsis, mutations in the activation loop of MLKL1 resulted in enhanced resistance to powdery mildew pathogen.
AT1G64320.1	['Athal.Athal_block_97', 'Athal.Athal_block_450']	1	1	2	['AT5G41780.1']	myosin heavy chain-like protein;(source:Araport11)
AT1G64330.1	['Athal.Athal_block_97', 'Athal.Athal_block_450']	1	1	2	['AT5G41790.1']	myosin heavy chain-like protein;(source:Araport11)
AT1G64340.1	['Athal.Athal_block_97', 'Athal.Athal_block_450']	1	1	2	['AT5G41810.1']	Serine/Threonine-kinase;(source:Araport11)
AT1G63930.1	['Athal.Athal_block_98', 'Athal.Athal_block_326']	1	1	2	['AT4G11300.1']	EXO70 interactor and presumed negative secretion regulator.
AT1G64040.1	['Athal.Athal_block_98', 'Athal.Athal_block_326']	1	1	2	['AT4G11240.1']	Encodes the catalytic subunit of a Type 1 phosphoprotein Ser/Thr phosphatase; expressed in roots, shoots and flowers.
AT1G64060.1	['Athal.Athal_block_98', 'Athal.Athal_block_326']	1	1	2	['AT4G11230.1']	Interacts with AtrbohD gene to fine tune the spatial control of ROI production and hypersensitive response to cell in and around infection site.
AT1G64160.1	['Athal.Athal_block_98', 'Athal.Athal_block_326']	1	1	2	['AT4G11180.1']	Encodes a dirigent protein involved in the synthesis of (-)pinoresinol. Dirigent proteins impart stereoselectivity on the phenoxy radical coupling reaction yielding optically active lignans from two molecules of coniferyl alcohol.
AT1G64200.1	['Athal.Athal_block_98', 'Athal.Athal_block_326']	1	1	2	['AT4G11150.1']	vacuolar H+-ATPase subunit E isoform 3;(source:Araport11)
AT1G64380.1	['Athal.Athal_block_99', 'Athal.Athal_block_350']	1	1	2	['AT4G23750.1']	encodes a member of the DREB subfamily A-6 of ERF/AP2 transcription factor family. The protein contains one AP2 domain. There are 8 members in this subfamily including RAP2.4.
AT1G64400.1	['Athal.Athal_block_99', 'Athal.Athal_block_350']	1	1	2	['AT4G23850.1']	AMP-dependent synthetase and ligase family protein;(source:Araport11)
AT1G64440.1	['Athal.Athal_block_99', 'Athal.Athal_block_350']	1	1	2	['AT4G23920.1']	Encodes a protein with UDP-D-glucose 4-epimerase activity. Mutants in RHD1 have abnormally shaped root hairs with a bulbous region at the base. Allelic to REB1 encoding a UDP-D-glucose 4-epimerase involved in cell wall biosynthesis.Involved in growth and cell wall carbohydrate biosynthesis.
AT1G64450.1	['Athal.Athal_block_99', 'Athal.Athal_block_350']	1	1	2	['AT4G23930.1']	Glycine-rich protein family;(source:Araport11)
AT1G64530.1	['Athal.Athal_block_99', 'Athal.Athal_block_350']	1	1	2	['AT4G24020.1']	Nitrate inducible DNA binding transcriptional activator.
AT1G64584.1	['Athal.Athal_block_99', 'Athal.Athal_block_350']	1	1	2	['AT4G24030.1']	hypothetical protein;(source:Araport11)
AT1G64590.1	['Athal.Athal_block_99', 'Athal.Athal_block_350']	1	1	2	['AT4G24050.1']	NAD(P)-binding Rossmann-fold superfamily protein;(source:Araport11)
AT1G64620.1	['Athal.Athal_block_99', 'Athal.Athal_block_350']	1	1	2	['AT4G24060.1']	Plant-specific Dof transcription factor which regulates vascular cell differentiation and lignin biosynthesis.
AT1G64670.2	['Athal.Athal_block_99', 'Athal.Athal_block_100', 'Athal.Athal_block_350', 'Athal.Athal_block_451']	2	2	4	['AT4G24140.1', 'AT5G41900.1']	Encodes a epidermally expressed extracellular protein that likely functions as an alpha-beta hydrolase and is required for normal cuticle formation. Homozygous mutant plants are dwarfed and have abnormal leaves; collapsed cells, reduced numbers of trichomes. The specific role of BDG is unclear: it may function in cutin biosynthesis or as a cross-linking enzyme in the cell wall itself.
AT1G64490.1	['Athal.Athal_block_100', 'Athal.Athal_block_451']	1	1	2	['AT5G42060.1']	DEK; chromatin associated protein;(source:Araport11)
AT1G64520.1	['Athal.Athal_block_100', 'Athal.Athal_block_451']	1	1	2	['AT5G42040.1']	regulatory particle non-ATPase 12A;(source:Araport11)
AT1G64610.1	['Athal.Athal_block_100', 'Athal.Athal_block_451']	1	1	2	['AT5G42010.1']	Transducin/WD40 repeat-like superfamily protein;(source:Araport11)
AT1G64630.uORF1	['Athal.Athal_block_100', 'Athal.Athal_block_451']	1	1	2	['AT5G41990.uORF1']	with no lysine (K) kinase 10;(source:Araport11)
AT1G64630.1	['Athal.Athal_block_100', 'Athal.Athal_block_451']	1	1	2	['AT5G41990.1']	with no lysine (K) kinase 10;(source:Araport11)
AT1G66000.1	['Athal.Athal_block_101']	1	0	1	['AT5G37420.1']	hypothetical protein (DUF577);(source:Araport11)
AT1G66070.1	['Athal.Athal_block_101', 'Athal.Athal_block_442']	1	1	2	['AT5G37475.1']	Translation initiation factor eIF3 subunit;(source:Araport11)
AT1G66160.1	['Athal.Athal_block_101', 'Athal.Athal_block_442']	1	1	2	['AT5G37490.1']	CYS; MET, PRO, and GLY protein 1;(source:Araport11)
AT1G66180.1	['Athal.Athal_block_101', 'Athal.Athal_block_442']	1	1	2	['AT5G37540.1']	The gene encodes a putative aspartyl protease (ASP). Its expression is induced in response to light and ascorbate. The mRNA is cell-to-cell mobile.
AT1G66190.1	['Athal.Athal_block_101', 'Athal.Athal_block_442']	1	1	2	['AT5G37550.1']	hypothetical protein;(source:Araport11)
AT1G66200.1	['Athal.Athal_block_101', 'Athal.Athal_block_442']	1	1	2	['AT5G37600.1']	encodes a cytosolic glutamate synthetase; this enzyme has low affinity with substrate ammonium
AT1G66260.1	['Athal.Athal_block_101', 'Athal.Athal_block_442']	1	1	2	['AT5G37720.1']	RNA-binding (RRM/RBD/RNP motifs) family protein;(source:Araport11)
AT1G66360.1	['Athal.Athal_block_101', 'Athal.Athal_block_442']	1	1	2	['AT5G37740.1']	CAR protein.
AT1G66400.1	['Athal.Athal_block_101', 'Athal.Athal_block_442']	1	1	2	['AT5G37770.1']	Encodes a calmodulin-like protein. Regulates nitric oxide levels and transition to flowering.
AT1G66410.1	['Athal.Athal_block_101', 'Athal.Athal_block_442']	1	1	2	['AT5G37780.1']	encodes a calmodulin
AT1G66460.3	['Athal.Athal_block_101', 'Athal.Athal_block_442']	1	1	2	['AT5G37790.1']	Protein kinase superfamily protein;(source:Araport11)
AT1G66470.1	['Athal.Athal_block_101', 'Athal.Athal_block_442']	1	1	2	['AT5G37800.1']	Basic helix loop helix transcription factor that regulates root hair initiation.
AT1G66480.1	['Athal.Athal_block_101', 'Athal.Athal_block_442']	1	1	2	['AT5G37840.1']	Involved in chloroplast avoidance movement under intermediate and high light intensities; PADRE protein up-regulated after infection by S. sclerotiorun.
AT1G66610.1	['Athal.Athal_block_102', 'Athal.Athal_block_443']	1	1	2	['AT5G37930.1']	TRAF-like superfamily protein;(source:Araport11)
AT1G66690.1	['Athal.Athal_block_102', 'Athal.Athal_block_443']	1	1	2	['AT5G37970.1']	SABATH family methyltransferase.
AT1G66740.1	['Athal.Athal_block_102', 'Athal.Athal_block_443']	1	1	2	['AT5G38110.1']	Located on the SSL2 region of Arabidopsis thaliana; which is homeologous to the Brassica S locus for self incompatibility. Expressed in both vegetative and reproductive organs suggesting AtSP7 might not be involved in self incompatibility. Its expression is regulated during cell cycle progression through E2F transcription factors. The protein interacts with acetylated histones H3 and H4 and HAM a…
AT1G66840.1	['Athal.Athal_block_102', 'Athal.Athal_block_443']	1	1	2	['AT5G38150.1']	Encodes a coiled-coil protein WEB2 (weak chloroplast movement under blue light 2; also named PMI2/plastid movement impaired 2). Involved in chloroplast avoidance movement under intermediate and high light intensities. WEB2, together with another coiled-coil protein WEB1 (AT2G26570), maintains the chloroplast photorelocation movement velocity.
AT1G66850.1	['Athal.Athal_block_102', 'Athal.Athal_block_443']	1	1	2	['AT5G38160.1']	Bifunctional inhibitor/lipid-transfer protein/seed storage 2S albumin superfamily protein;(source:Araport11)
AT1G66880.1	['Athal.Athal_block_102', 'Athal.Athal_block_443']	1	1	2	['AT5G38210.1']	Protein kinase superfamily protein;(source:Araport11)
AT1G66900.1	['Athal.Athal_block_102', 'Athal.Athal_block_443']	1	1	2	['AT5G38220.1']	Encodes a de-S-acylation enzyme which specifically reduces protein S-acylation levels of five immunity-related proteins.
AT1G67490.1	['Athal.Athal_block_54', 'Athal.Athal_block_103']	1	1	2	['AT1G24320.1']	Encodes an alpha-glucosidase I enzyme that catalyzes the first step in N-linked glycan processing. Localized to the endoplasmic reticulum (ER).
AT1G67530.1	['Athal.Athal_block_54', 'Athal.Athal_block_103']	1	1	2	['AT1G24330.1']	ARM repeat superfamily protein;(source:Araport11)
AT1G67600.1	['Athal.Athal_block_54', 'Athal.Athal_block_103']	1	1	2	['AT1G24350.1']	Acid phosphatase/vanadium-dependent haloperoxidase-related protein;(source:Araport11)
AT1G67640.1	['Athal.Athal_block_54', 'Athal.Athal_block_103']	1	1	2	['AT1G24400.1']	Transmembrane amino acid transporter family protein;(source:Araport11)
AT1G67670.1	['Athal.Athal_block_54', 'Athal.Athal_block_103']	1	1	2	['AT1G24405.1']	hypothetical protein;(source:Araport11)
AT1G67730.1	['Athal.Athal_block_54', 'Athal.Athal_block_103']	1	1	2	['AT1G24470.1']	Encodes one of the two Arabidopsis homologues to YBR159w encoding a S. cerevisiae beta-ketoacyl reductase (KCR); which catalyzes the first reduction during VLCFA (very long chain fatty acids, >18 carbon) elongation: KCR1 (At1g67730), KCR2 (At1g24470). Complementation of the yeast ybr159Delta mutant demonstrated that the two KCR proteins are divergent and that only AtKCR1 can restore heterologous …
AT1G67760.1	['Athal.Athal_block_54', 'Athal.Athal_block_103']	1	1	2	['AT1G24510.1']	TCP-1/cpn60 chaperonin family protein;(source:Araport11)
AT1G67800.2	['Athal.Athal_block_54', 'Athal.Athal_block_103']	1	1	2	['AT1G24540.1']	Copine (Calcium-dependent phospholipid-binding protein) family;(source:Araport11)
AT1G67850.1	['Athal.Athal_block_54', 'Athal.Athal_block_103']	1	1	2	['AT1G24570.1']	lysine ketoglutarate reductase trans-splicing protein (DUF707);(source:Araport11)
AT1G67856.1	['Athal.Athal_block_54', 'Athal.Athal_block_103']	1	1	2	['AT1G24580.1']	RING/U-box superfamily protein;(source:Araport11)
AT1G67910.1	['Athal.Athal_block_54', 'Athal.Athal_block_103']	1	1	2	['AT1G24577.1']	hypothetical protein;(source:Araport11)
AT1G67920.1	['Athal.Athal_block_54', 'Athal.Athal_block_103']	1	1	2	['AT1G24600.1']	hypothetical protein;(source:Araport11)
AT1G67990.1	['Athal.Athal_block_54', 'Athal.Athal_block_103']	1	1	2	['AT1G24735.1']	Encodes a tapetum-specific O-methyltransferase. In vitro enzyme assay indicated activity with caffeoyl-CoA; caffeoyl glucose, chlorogenic acid and polyamine conjugates. RNAi mutants had impaired silique development and seed setting.
AT1G68060.1	['Athal.Athal_block_54', 'Athal.Athal_block_103']	1	1	2	['AT1G24764.3']	Encodes a microtubule associated protein (MAP70-1). Expressed in all tissues.
AT1G68320.1	['Athal.Athal_block_55', 'Athal.Athal_block_104']	1	1	2	['AT1G25340.3']	putative transcription factor: R2R3-MYB transcription family. Involved in regulation of phosphate starvation responses and gibberellic acid biosynthesis.
AT1G68325.1	['Athal.Athal_block_55', 'Athal.Athal_block_104']	1	1	2	['AT1G25350.1']	glutamine-tRNA ligase/glutaminyl-tRNA protein;(source:Araport11)
AT1G68340.1	['Athal.Athal_block_55', 'Athal.Athal_block_104']	1	1	2	['AT1G25370.1']	hypothetical protein (DUF1639);(source:Araport11)
AT1G68440.1	['Athal.Athal_block_55', 'Athal.Athal_block_104']	1	1	2	['AT1G25400.1']	Transmembrane protein;(source:Araport11). Expression induced by abiotic stressors such as ABA; drought, heat, light, NaCl, osmotic stress and wounding.
AT1G68460.1	['Athal.Athal_block_55', 'Athal.Athal_block_104']	1	1	2	['AT1G25410.1']	Encodes a putative adenylate isopentenyltransferase. It catalyzes the formation of isopentenyladenosine 5'-monophosphate (iPMP) from AMP and dimethylallylpyrophosphate (DMAPP); but it has a lower Km for ADP and likely works using ADP or ATP in plants. It is involved in cytokinin biosynthesis.
AT1G68500.1	['Athal.Athal_block_55', 'Athal.Athal_block_104']	1	1	2	['AT1G25422.1']	hypothetical protein;(source:Araport11)
AT1G68520.1	['Athal.Athal_block_55', 'Athal.Athal_block_104']	1	1	2	['AT1G25440.1']	B-box type zinc finger protein with CCT domain-containing protein;(source:Araport11). Putative transcriptional regulatory protein.
AT1G68530.1	['Athal.Athal_block_55', 'Athal.Athal_block_104']	1	1	2	['AT1G25450.1']	Encodes KCS6; a member of the 3-ketoacyl-CoA synthase family involved in the biosynthesis of VLCFA (very long chain fatty acids).
AT1G68540.1	['Athal.Athal_block_55', 'Athal.Athal_block_104']	1	1	2	['AT1G25460.1']	NAD(P)-binding Rossmann-fold superfamily protein;(source:Araport11)
AT1G68550.1	['Athal.Athal_block_55', 'Athal.Athal_block_104']	1	1	2	['AT1G25470.1']	encodes a member of the ERF (ethylene response factor) subfamily B-6 of ERF/AP2 transcription factor family. The protein contains one AP2 domain. There are 12 members in this subfamily including RAP2.11.
AT1G68550.uORF1	['Athal.Athal_block_55', 'Athal.Athal_block_104']	1	1	2	['AT1G25470.uORF1']	encodes a member of the ERF (ethylene response factor) subfamily B-6 of ERF/AP2 transcription factor family. The protein contains one AP2 domain. There are 12 members in this subfamily including RAP2.11.
AT1G68600.1	['Athal.Athal_block_55', 'Athal.Athal_block_104']	1	1	2	['AT1G25480.1']	Mediates vacuolar fumarate import and regulates the malate/fumarate balance.
AT1G68650.1	['Athal.Athal_block_55', 'Athal.Athal_block_104']	1	1	2	['AT1G25520.1']	Member of the UPF0016 family of membrane proteins; belongs to the conserved group of Mn/Ca transporters. Might act to fine tune Mn allocation into the endoplasmic reticulum of specific cell types.
AT1G68670.1	['Athal.Athal_block_55', 'Athal.Athal_block_104']	1	1	2	['AT1G25550.1']	HHO2 is a HRS1 homolog. Nitrate-inducible expression. Also induced in roots by low Pi and is likely involved in maintaining phosphate homeostasis. It is target of PHR1.Both HHO2 and HRS1 are involved in Ni cross regulation of Pi signaling. They function as transcriptional repressors of SPX1; SPX2, and SPX4 as part of a cascade to regulate nitrogen and phosphorus balance. Transcriptional repressor…
AT1G68690.1	['Athal.Athal_block_55', 'Athal.Athal_block_104']	1	1	2	['AT1G26150.1']	Encodes a member of the proline-rich extensin-like receptor kinase (PERK) family. This family consists of 15 predicted receptor kinases (PMID: 15653807).
AT1G68710.1	['Athal.Athal_block_105', 'Athal.Athal_block_260']	1	1	2	['AT3G25610.1']	ATPase E1-E2 type family protein / haloacid dehalogenase-like hydrolase family protein;(source:Araport11)
AT1G68780.1	['Athal.Athal_block_105', 'Athal.Athal_block_260']	1	1	2	['AT3G25670.1']	RNI-like superfamily protein;(source:Araport11)
AT1G68810.1	['Athal.Athal_block_105', 'Athal.Athal_block_260']	1	1	2	['AT3G25710.1']	basic helix-loop-helix (bHLH) DNA-binding superfamily protein;(source:Araport11)
AT1G68825.1	['Athal.Athal_block_105', 'Athal.Athal_block_260']	1	1	2	['AT3G25717.1']	Member of RTFL/DVL family. Acts redundantly with other family members- quadruple mutants show defects in root elongation and ABA signaling.
AT1G68840.1	['Athal.Athal_block_105', 'Athal.Athal_block_260']	1	1	2	['AT3G25730.1']	Rav2 is part of a complex that has been named `regulator of the (H+)-ATPase of the vacuolar and endosomal membranes' (RAVE) The mRNA is cell-to-cell mobile.
AT1G68870.1	['Athal.Athal_block_56', 'Athal.Athal_block_106']	1	1	2	['AT1G26210.1']	AtSOFL1 acts redundantly with AtSOFL2 as positive regulator of cytokinin levels and cytokinin-mediated development.
AT1G68920.1	['Athal.Athal_block_56', 'Athal.Athal_block_106']	1	1	2	['AT1G26260.1']	basic helix-loop-helix (bHLH) DNA-binding superfamily protein;(source:Araport11)
AT1G69030.1	['Athal.Athal_block_56', 'Athal.Athal_block_106']	1	1	2	['AT1G26300.1']	BSD domain-containing protein;(source:Araport11)
AT1G69120.1	['Athal.Athal_block_56', 'Athal.Athal_block_106', 'Athal.Athal_block_107', 'Athal.Athal_block_140']	2	2	4	['AT1G26310.1', 'AT2G03710.1']	Floral homeotic gene encoding a MADS domain protein homologous to SRF transcription factors. Specifies floral meristem and sepal identity. Required for the transcriptional activation of AGAMOUS. Interacts with LEAFY.Binds to promoter and regulates the expression of flowering time genes SVP; SOC1 and AGL24.
AT1G69230.1	['Athal.Athal_block_56', 'Athal.Athal_block_106', 'Athal.Athal_block_107', 'Athal.Athal_block_140']	2	2	4	['AT1G26355.1', 'AT2G03680.1']	SPIRAL1-LIKE2 belongs to a six-member gene family in Arabidopsis; all members share a high sequence similarity in amino- and carboxy-terminal regions. Regulates cortical microtubule organization. Mutant plants exhibit altered patterns of root and organ growth as a result of defective anisotropic cell expansion.
AT1G69240.1	['Athal.Athal_block_56', 'Athal.Athal_block_106']	1	1	2	['AT1G26360.1']	Encodes a protein predicted to act as a carboxylesterase. It has similarity to the SABP2 methyl salicylate esterase from tobacco but no enzymatic activity has been identified for this protein.
AT1G69295.2	['Athal.Athal_block_56', 'Athal.Athal_block_106']	1	1	2	['AT1G26450.1']	Encodes a member of the X8-GPI family of proteins. It localizes to the plasmodesmata and is predicted to bind callose.
AT1G69320.1	['Athal.Athal_block_56', 'Athal.Athal_block_106']	1	1	2	['AT1G26600.2']	Member of a large family of putative ligands homologous to the Clavata3 gene. Consists of a single exon.
AT1G69360.1	['Athal.Athal_block_56', 'Athal.Athal_block_106']	1	1	2	['AT1G26620.1']	T-box transcription factor; putative (DUF863);(source:Araport11)
AT1G69410.1	['Athal.Athal_block_56', 'Athal.Athal_block_106']	1	1	2	['AT1G26630.1']	Encodes eIF5A-2; a putative eukaryotic translation initiation factor. There are three eIF5A coding genes in Arabidopsis: eIF5A-1/At1g13950, eIF5A-2/At1g26630 and eIF5A-3/At1g69410.
AT1G69430.1	['Athal.Athal_block_56', 'Athal.Athal_block_106']	1	1	2	['AT1G26650.1']	Son of sevenless protein;(source:Araport11)
AT1G69460.1	['Athal.Athal_block_56', 'Athal.Athal_block_106', 'Athal.Athal_block_108', 'Athal.Athal_block_266']	2	2	4	['AT1G26690.1', 'AT3G29070.1']	emp24/gp25L/p24 family/GOLD family protein;(source:Araport11)
AT1G69480.1	['Athal.Athal_block_56', 'Athal.Athal_block_106', 'Athal.Athal_block_108', 'Athal.Athal_block_266']	2	2	4	['AT1G26730.1', 'AT3G29060.1']	EXS (ERD1/XPR1/SYG1) family protein;(source:Araport11)
AT1G69485.1	['Athal.Athal_block_56', 'Athal.Athal_block_106']	1	1	2	['AT1G26740.1']	Ribosomal L32p protein family;(source:Araport11)
AT1G69530.3	['Athal.Athal_block_56', 'Athal.Athal_block_106', 'Athal.Athal_block_108', 'Athal.Athal_block_266']	2	2	4	['AT1G26770.2', 'AT3G29030.1']	Member of Alpha-Expansin Gene Family. Naming convention from the Expansin Working Group (Kende et al; Plant Mol Bio). Involved in the formation of nematode-induced syncytia in roots of Arabidopsis thaliana.
AT1G69560.2	['Athal.Athal_block_56', 'Athal.Athal_block_106', 'Athal.Athal_block_108', 'Athal.Athal_block_266']	2	2	4	['AT1G26780.2', 'AT3G29020.2']	Encodes LOF2 (LATERAL ORGAN FUSION2); a MYB-domain transcription factor expressed in organ boundaries. Functions in boundary specification, meristem initiation and maintenance, and organ patterning. Also see LOF1 (At1g26780).
AT1G69570.1	['Athal.Athal_block_56', 'Athal.Athal_block_106']	1	1	2	['AT1G26790.1']	CDF5 is a circadian regulated transcript that is antiphasic with respect to its natural antisense transcript (NAT) FLORE (AT1G69572).CDF5 transcript accumulation delays flowering. CDF5 links circadian oscillation and photoperiodism.
AT1G69670.1	['Athal.Athal_block_56', 'Athal.Athal_block_106']	1	1	2	['AT1G26830.1']	cullin; putative, contains similarity to Cullin homolog 3 (CUL-3) SP:Q13618, GI:3639052 from (Homo sapiens); contains Pfam profile PF00888: Cullin family. Interacts with members of AtBPM family and RBX1 suggesting it is part of an E3 ligase complex involved in RUB modification.
AT1G69760.1	['Athal.Athal_block_56', 'Athal.Athal_block_106']	1	1	2	['AT1G26920.1']	suppressor SRP40-like protein;(source:Araport11)
AT1G69780.1	['Athal.Athal_block_56', 'Athal.Athal_block_106']	1	1	2	['AT1G26960.1']	Encodes a homeodomain leucine zipper class I (HD-Zip I) protein which is expressed during the seed-to-seedling transition; regulates some of the network nodes, and affects late seedling establishment. Knock-out mutants for athb13 showed increased primary root length as compared with wild type (Col-0) seedlings, suggesting that this transcription factor is a negative regulator of early root growth…
AT1G69790.1	['Athal.Athal_block_56', 'Athal.Athal_block_106']	1	1	2	['AT1G26970.1']	Protein kinase superfamily protein;(source:Araport11)
AT1G69850.1	['Athal.Athal_block_56', 'Athal.Athal_block_90', 'Athal.Athal_block_106', 'Athal.Athal_block_109']	2	2	4	['AT1G27040.1', 'AT1G59740.1']	Encodes an inducible component of low-affinity nitrate uptake. mRNA found primarily in root hairs and the epidermis of roots. It also acts as an ABA importer at the site of ABA biosynthesis and is important for the regulation of stomatal aperture in inflorescence stems.
AT1G69870.1	['Athal.Athal_block_56', 'Athal.Athal_block_106']	1	1	2	['AT1G27080.1']	Encodes a low affinity nitrate transporter NRT1.7. Expressed in phloem. Responsible for source-to-sink remobilization of nitrate. The mRNA is cell-to-cell mobile.
AT1G69900.1	['Athal.Athal_block_56', 'Athal.Athal_block_106']	1	1	2	['AT1G27100.1']	Involved in pattern-triggered immunity response to flg22 and Pep1.
AT1G69920.1	['Athal.Athal_block_56', 'Athal.Athal_block_106']	1	1	2	['AT1G27130.1']	Encodes glutathione transferase belonging to the tau class of GSTs. Naming convention according to Wagner et al. (2002).
AT1G69990.1	['Athal.Athal_block_56', 'Athal.Athal_block_106']	1	1	2	['AT1G27190.1']	Leucine-rich repeat protein kinase family protein;(source:Araport11)
AT1G70060.1	['Athal.Athal_block_52', 'Athal.Athal_block_56', 'Athal.Athal_block_90', 'Athal.Athal_block_106', 'Athal.Athal_block_109', 'Athal.Athal_block_110']	3	3	6	['AT1G27220.1', 'AT1G59890.4', 'AT1G24190.3']	Encodes a homolog of the transcriptional repressor SIN3 (AT1G24190). The mRNA is cell-to-cell mobile.
AT1G69040.2	['Athal.Athal_block_107', 'Athal.Athal_block_140']	1	1	2	['AT2G03730.1']	ACT-domain containing protein involved in feedback regulation of amino acid metabolism
AT1G69080.1	['Athal.Athal_block_107', 'Athal.Athal_block_140']	1	1	2	['AT2G03720.2']	Adenine nucleotide alpha hydrolases-like superfamily protein;(source:Araport11)
AT1G69250.1	['Athal.Athal_block_107', 'Athal.Athal_block_140']	1	1	2	['AT2G03640.1']	Ras GTPase-activating protein SH3 domain-binding protein (G3BP); belongs to the highly conserved family of RNA-binding proteins.
AT1G69490.1	['Athal.Athal_block_108', 'Athal.Athal_block_266']	1	1	2	['AT3G29035.1']	Encodes a member of the NAC transcription factor gene family. It is expressed in floral primordia and upregulated by AP3 and PI. Its expression is associated with leaf senescence. The mRNA is cell-to-cell mobile.
AT1G69960.1	['Athal.Athal_block_90', 'Athal.Athal_block_109']	1	1	2	['AT1G59830.1']	type 2A serine/threonine protein phosphatase (PP2A) mRNA; positive regulators of SPCH and thus stomatal production.
AT1G70140.1	['Athal.Athal_block_52', 'Athal.Athal_block_90', 'Athal.Athal_block_109', 'Athal.Athal_block_110']	2	2	4	['AT1G59910.1', 'AT1G24150.1']	Encodes a group I formin. Binds to F-actin barbed ends. Has severing actin filaments activity. Binds profilin. Involved in the initiation and tip growth of root hairs through regulation of actin cytoskeleton.
AT1G70170.1	['Athal.Athal_block_52', 'Athal.Athal_block_90', 'Athal.Athal_block_109', 'Athal.Athal_block_110']	2	2	4	['AT1G59970.1', 'AT1G24140.1']	Matrix metalloprotease. Expression induced by fungal and bacterial pathogens. Mutants are late flowering with early senescence.
AT1G70260.1	['Athal.Athal_block_90', 'Athal.Athal_block_109']	1	1	2	['AT1G60050.1']	Encodes an endoplasmic reticulum (ER)-localized nodulin MtN21-like transporter family protein that negatively regulates resistance against biotrophic pathogens but not the necrotrophic pathogen; B. cinerea, possibly by regulating ROS production, cell death and PR1 expression.
AT1G70290.1	['Athal.Athal_block_52', 'Athal.Athal_block_90', 'Athal.Athal_block_109', 'Athal.Athal_block_110']	2	2	4	['AT1G60140.1', 'AT1G23870.1']	Encodes an enzyme putatively involved in trehalose biosynthesis. Though the protein has both trehalose-6-phosphate synthase (TPS)-like and trehalose-6-phosphate phosphatase (TPP)-like domains; neither activity has been detected in enzymatic assays nor has the protein been able to complement yeast TPS or TPP mutants.
AT1G70300.1	['Athal.Athal_block_90', 'Athal.Athal_block_109']	1	1	2	['AT1G60160.1']	potassium transporter
AT1G70400.3	['Athal.Athal_block_90', 'Athal.Athal_block_109']	1	1	2	['AT1G60170.1']	NOSIC domain protein;(source:Araport11)
AT1G70090.1	['Athal.Athal_block_52', 'Athal.Athal_block_110']	1	1	2	['AT1G24170.1']	Encodes a protein with putative galacturonosyltransferase activity.
AT1G70100.3	['Athal.Athal_block_52', 'Athal.Athal_block_110']	1	1	2	['AT1G24160.1']	neurofilament heavy protein;(source:Araport11)
AT1G70110.1	['Athal.Athal_block_52', 'Athal.Athal_block_110']	1	1	2	['AT1G24159.1']	Concanavalin A-like lectin protein kinase family protein;(source:Araport11)
AT1G70220.1	['Athal.Athal_block_52', 'Athal.Athal_block_110']	1	1	2	['AT1G24050.1']	RNA-processing; Lsm domain-containing protein;(source:Araport11)
AT1G70270.2	['Athal.Athal_block_52', 'Athal.Athal_block_110']	1	1	2	['AT1G23965.1']	transcription factor;(source:Araport11)
AT1G70280.2	['Athal.Athal_block_52', 'Athal.Athal_block_110']	1	1	2	['AT1G23880.1']	NHL domain-containing protein;(source:Araport11)
AT1G70310.1	['Athal.Athal_block_52', 'Athal.Athal_block_110']	1	1	2	['AT1G23820.1']	Spermidine synthase.
AT1G70340.1	['Athal.Athal_block_52', 'Athal.Athal_block_110']	1	1	2	['AT1G23790.1']	Member of a novel; plant specific family of microtubule associated proteins.Involved in microtubule nucleation and assembly.
AT1G70360.1	['Athal.Athal_block_52', 'Athal.Athal_block_110']	1	1	2	['AT1G23780.1']	F-box family protein;(source:Araport11)
AT1G70370.1	['Athal.Athal_block_52', 'Athal.Athal_block_110']	1	1	2	['AT1G23760.1']	Polygalacturonase involved in cell wall modification.
AT1G70410.2	['Athal.Athal_block_52', 'Athal.Athal_block_110']	1	1	2	['AT1G23730.1']	Encodes a putative beta-carbonic anhydrase betaCA4. Together with betaCA1 (At3g01500) regulates CO2-controlled stomatal movements in guard cells; as well as attenuates immunity. Differential CA gene expression in response to changing atmospheric CO2 conditions contribute to altered disease resistance levels.
AT1G70420.1	['Athal.Athal_block_52', 'Athal.Athal_block_110']	1	1	2	['AT1G23710.1']	DNA ligase-like protein; putative (DUF1645);(source:Araport11)
AT1G70430.1	['Athal.Athal_block_52', 'Athal.Athal_block_110']	1	1	2	['AT1G23700.3']	Protein kinase superfamily protein
AT1G70440.1	['Athal.Athal_block_52', 'Athal.Athal_block_110']	1	1	2	['AT1G23550.1']	Encodes a protein with similarity to RCD1 but without the WWE domain. The protein does have a PARP signature upstream of the C-terminal protein interaction domain. The PARP signature may bind NAD+ and attach the ADP-ribose-moiety from NAD+ to the target molecule. Its presence suggests a role for the protein in ADP ribosylation.
AT1G70460.1	['Athal.Athal_block_52', 'Athal.Athal_block_110']	1	1	2	['AT1G23540.1']	Encodes a member of the proline-rich extensin-like receptor kinase (PERK) family. This family consists of 15 predicted receptor kinases (PMID: 15653807); modulates phosphate deficiency-induced root hair elongation.
AT1G70475.1	['Athal.Athal_block_52', 'Athal.Athal_block_110']	1	1	2	['AT1G23530.1']	hypothetical protein;(source:Araport11)
AT1G70480.2	['Athal.Athal_block_52', 'Athal.Athal_block_110']	1	1	2	['AT1G23670.1']	Protein residing in the chloroplast outer membrane; has channel-like properties facilitating the export of the jasmonate precursor 12-oxophytodienoic acid (OPDA) from the chloroplast.
AT1G70490.1	['Athal.Athal_block_52', 'Athal.Athal_block_110']	1	1	2	['AT1G23490.1']	A member of ARF GTPase family. A thaliana has 21 members of this family; known to be essential for vesicle coating and uncoating and functions in GTP-binding. Gene encoding ADP-ribosylation factor and similar to other ARFs and ARF-like proteins. The gene is shown to play a role in cell division, cell expansion and cellulose production using antisense construct.
AT1G70500.1	['Athal.Athal_block_52', 'Athal.Athal_block_110']	1	1	2	['AT1G23460.1']	Pectin lyase-like superfamily protein;(source:Araport11)
AT1G70510.1	['Athal.Athal_block_52', 'Athal.Athal_block_110']	1	1	2	['AT1G23380.1']	A member of class I knotted1-like homeobox gene family (together with KNAT1). Similar to the knotted1 (kn1) homeobox gene of maize. KNAT2 acts synergistically with cytokinins and antagonistically with ethylene based on ectopic expression studies in different mutant backgrounds and hormone treatments. In addition; KNAT2 is negatively regulated by AS and YABBY genes. KNAT2 is strongly expressed in …
AT1G70530.1	['Athal.Athal_block_52', 'Athal.Athal_block_110']	1	1	2	['AT1G23540.1']	Encodes a cysteine-rich receptor-like protein kinase.
AT1G70540.1	['Athal.Athal_block_52', 'Athal.Athal_block_110']	1	1	2	['AT1G23350.1']	Plant invertase/pectin methylesterase inhibitor superfamily protein;(source:Araport11)
AT1G70550.1	['Athal.Athal_block_52', 'Athal.Athal_block_110']	1	1	2	['AT1G23340.1']	NEP-interacting protein; putative (DUF239);(source:Araport11)
AT1G70560.1	['Athal.Athal_block_52', 'Athal.Athal_block_110']	1	1	2	['AT1G23320.1']	TAA1 is involved in the shade-induced production of indole-3-pyruvate (IPA); a precursor to IAA, a biologically active auxin. It is also involved in regulating many aspects of plant growth and development from embryogenesis to flower formation and plays a role in ethylene-mediated signaling. This enzyme can catalyze the formation of IPA from L-tryptophan. Though L-Trp is expected to be the prefer…
AT1G70580.1	['Athal.Athal_block_52', 'Athal.Athal_block_110']	1	1	2	['AT1G23310.1']	Encodes a protein with glyoxylate aminotransferase activity. It can act on a number of different small substrates and amino acids in vitro.
AT1G70600.1	['Athal.Athal_block_52', 'Athal.Athal_block_110']	1	1	2	['AT1G23290.1']	Ribosomal protein L18e/L15 superfamily protein;(source:Araport11)
AT1G70650.2	['Athal.Athal_block_52', 'Athal.Athal_block_110']	1	1	2	['AT1G23260.1']	Ran BP2/NZF zinc finger-like superfamily protein;(source:Araport11)
AT1G70710.1	['Athal.Athal_block_52', 'Athal.Athal_block_110']	1	1	2	['AT1G23210.1']	endo-1;4-beta-glucanase. Involved in cell elongation.
AT1G70720.2	['Athal.Athal_block_52', 'Athal.Athal_block_110']	1	1	2	['AT1G23205.1']	Plant invertase/pectin methylesterase inhibitor superfamily protein;(source:Araport11)
AT1G70730.2	['Athal.Athal_block_52', 'Athal.Athal_block_110']	1	1	2	['AT1G23190.1']	Encodes a cytosolic phosphoglucomutase (PGM). Two Arabidopsis PGM proteins (AT1G70730/PGM2 and AT1G23190/PGM3) have high sequence similarities and redundant functions. Mature plants possessing a single cPGM allele had a major reduction in cPGM activity. Whereas pgm2 and pgm3 single mutants are undistinguishable from the wild type; loss of both PGM2 and PGM3 severely impairs male and female gameto…
AT1G70770.1	['Athal.Athal_block_52', 'Athal.Athal_block_110']	1	1	2	['AT1G23170.1']	Involved in cell wall modifications resulting in resistance to the biotroph Hpa.
AT1G70780.1	['Athal.Athal_block_52', 'Athal.Athal_block_110']	1	1	2	['AT1G23150.1']	hypothetical protein;(source:Araport11)
AT1G70780.uORF1	['Athal.Athal_block_52', 'Athal.Athal_block_110']	1	1	2	['AT1G23150.uORF1']	hypothetical protein;(source:Araport11)
AT1G70790.1	['Athal.Athal_block_52', 'Athal.Athal_block_110']	1	1	2	['AT1G23140.1']	C2-domain ABA-related (CAR) protein; involved in the recruitment of ABA receptors to the plasma membrane to facilitate ABA signaling. Its stability and dynamic localization is regulated by LOT1. Phosphorylated by FER, which further regulates the interaction with lipids. RALF1-FER participates in the regulation of membrane curvature by regulating the phosphorylation of CAR9.
AT1G70850.1	['Athal.Athal_block_52', 'Athal.Athal_block_110']	1	1	2	['AT1G23130.1']	MLP-like protein 34;(source:Araport11)
AT1G70870.1	['Athal.Athal_block_52', 'Athal.Athal_block_110']	1	1	2	['AT1G23120.2']	Polyketide cyclase/dehydrase and lipid transport superfamily protein;(source:Araport11)
AT1G70900.1	['Athal.Athal_block_52', 'Athal.Athal_block_110']	1	1	2	['AT1G23110.1']	hypothetical protein;(source:Araport11)
AT1G70940.1	['Athal.Athal_block_52', 'Athal.Athal_block_110', 'Athal.Athal_block_111', 'Athal.Athal_block_134']	2	2	4	['AT1G23080.1', 'AT2G01420.1']	A regulator of auxin efflux and involved in differential growth. PIN3 is expressed in gravity-sensing tissues; with PIN3 protein accumulating predominantly at the lateral cell surface. PIN3 localizes to the plasma membrane and to vesicles. In roots, PIN3 is expressed without pronounced polarity in tiers two and three of the columella cells, at the basal side of vascular cells, and to the lateral …
AT1G70950.1	['Athal.Athal_block_52', 'Athal.Athal_block_110']	1	1	2	['AT1G23060.1']	Microtubule-stabilizing protein. Module with MREL57 regulates microtubule disassembly to mediate stomatal closure in response to drought stress and ABA treatment. MREL57 interacts with; ubiquitinates and degrades WDL7, effect is enhanced by ABA.
AT1G70985.1	['Athal.Athal_block_52', 'Athal.Athal_block_110']	1	1	2	['AT1G23050.1']	hydroxyproline-rich glycoprotein family protein;(source:Araport11)
AT1G70990.1	['Athal.Athal_block_52', 'Athal.Athal_block_110']	1	1	2	['AT1G23040.1']	Short extensin family protein required during the first phase of dark-grown hypocotyl elongation; regulates the moment and extent of the growth acceleration by modulating cell wall extensibility.
AT1G71020.1	['Athal.Athal_block_52', 'Athal.Athal_block_110']	1	1	2	['AT1G23030.1']	Encodes a nuclear localized plant U-Box protein that interacts with MYC2 and regulates its stability by acting as an E3 ubiquitin ligase and polyubiquitinating MYC2. By this mechanism; it targets MYC2 for destruction thereby affecting JA signaling.
AT1G71040.1	['Athal.Athal_block_52', 'Athal.Athal_block_110']	1	1	2	['AT1G23010.1']	Encodes LPR2. Function together with LPR1 (AT1G23010) and a P5-type ATPase (At5g23630/PDR2) in a common pathway that adjusts root meristem activity to Pi (inorganic phosphate) availability.
AT1G71050.1	['Athal.Athal_block_52', 'Athal.Athal_block_110']	1	1	2	['AT1G22990.1']	Heavy metal transport/detoxification superfamily protein;(source:Araport11)
AT1G71130.1	['Athal.Athal_block_52', 'Athal.Athal_block_110']	1	1	2	['AT1G22985.1']	encodes a member of the ERF (ethylene response factor) subfamily B-5 of ERF/AP2 transcription factor family. The protein contains one AP2 domain. There are 7 members in this subfamily.
AT1G71150.1	['Athal.Athal_block_52', 'Athal.Athal_block_110']	1	1	2	['AT1G22980.1']	cyclin-D1-binding protein;(source:Araport11)
AT1G71230.1	['Athal.Athal_block_52', 'Athal.Athal_block_110']	1	1	2	['AT1G22920.1']	Encodes a subunit of the COP9 complex; similar to JAB1, a specific mammalian coactivator of AP-1 transcription. Involved in protein deneddylation. Double mutants with CSN5A are constitutively photomorphogenic (de-etiolated) and have abnormal auxin responses.
AT1G70895.1	['Athal.Athal_block_111', 'Athal.Athal_block_134']	1	1	2	['AT2G01505.1']	Member of a large family of putative ligands homologous to the Clavata3 gene. Consists of a single exon.Functions along with CLE16 to regulate root stem cell differentiation and lateral root emergence.
AT1G70920.1	['Athal.Athal_block_111', 'Athal.Athal_block_134']	1	1	2	['AT2G01430.1']	homeobox-leucine zipper protein 18;(source:Araport11)
AT1G71015.1	['Athal.Athal_block_111', 'Athal.Athal_block_134']	1	1	2	['AT2G01340.1']	PADRE protein.
AT1G71100.1	['Athal.Athal_block_111', 'Athal.Athal_block_134']	1	1	2	['AT2G01290.1']	Encodes a ribose 5-phosphate isomerase involved in the formation of uridine used for the synthesis of UDP-sugars. Mutants of this gene are affected in cellulose biosynthesis.
AT1G71360.2	['Athal.Athal_block_51', 'Athal.Athal_block_112']	1	1	2	['AT1G22882.1']	Encodes a member of the mid-SUN subfamily of SUN-domain proteins that is localized to both the nuclear envelope and the ER. It is involved in early seed development and nuclear morphology.
AT1G71380.1	['Athal.Athal_block_51', 'Athal.Athal_block_112']	1	1	2	['AT1G22880.1']	cellulase 3;(source:Araport11)
AT1G71410.1	['Athal.Athal_block_51', 'Athal.Athal_block_112']	1	1	2	['AT1G22870.1']	One of two paralogs in Arabidopsis.SCYL2B is a membrane localized protein that interacts with components of clathrin-mediated vesicle trafficking pathways. Loss of both SCYL2B and .SCYL2A results in severe growth defects.
AT1G71420.1	['Athal.Athal_block_51', 'Athal.Athal_block_112']	1	1	2	['AT1G22830.1']	Tetratricopeptide repeat (TPR)-like superfamily protein;(source:Araport11)
AT1G71450.1	['Athal.Athal_block_51', 'Athal.Athal_block_112']	1	1	2	['AT1G22810.1']	Encodes a member of the DREB subfamily A-4 of ERF/AP2 transcription factor family. The protein contains one AP2 domain. There are 17 members in this subfamily including TINY. FUF1 appears to negatively regulate certain ethylene responsive EDF genes thereby negatively regulating flower senescence.
AT1G71770.1	['Athal.Athal_block_49', 'Athal.Athal_block_113']	1	1	2	['AT1G22760.1']	Encodes a Class I polyA-binding protein. Expressed in floral organs. Binds polyA sepharose in vitro.
AT1G71890.1	['Athal.Athal_block_49', 'Athal.Athal_block_113']	1	1	2	['AT1G22710.1']	Encodes a sucrose transporter that is expressed in the endosperm. Mutants have delayed accumulation of fatty acids and embryo maturation.
AT1G71970.1	['Athal.Athal_block_49', 'Athal.Athal_block_113']	1	1	2	['AT1G22680.1']	hypothetical protein;(source:Araport11)
AT1G71980.1	['Athal.Athal_block_49', 'Athal.Athal_block_113']	1	1	2	['AT1G22670.1']	RMR2 is a secretory pathway protein localized to the trans-golgi network. It belongs to a family of vacuolar sorting receptors. If forms heterodimers with RMR1.
AT1G72000.1	['Athal.Athal_block_49', 'Athal.Athal_block_113']	1	1	2	['AT1G22650.1']	Plant neutral invertase family protein;(source:Araport11)
AT1G72100.1	['Athal.Athal_block_49', 'Athal.Athal_block_113']	1	1	2	['AT1G22600.1']	late embryogenesis abundant domain-containing protein / LEA domain-containing protein;(source:Araport11)
AT1G72140.1	['Athal.Athal_block_49', 'Athal.Athal_block_113']	1	1	2	['AT1G22540.1']	Tonoplast localized pH dependent; low affinity nitrogen transporter.In shoots, expressed in leaf veins and mesophyll. In roots, GUS activity was detected in root vascular stele. More highly expressed in roots.
AT1G72150.1	['Athal.Athal_block_49', 'Athal.Athal_block_113']	1	1	2	['AT1G22530.1']	novel cell-plate-associated protein that is related in sequence to proteins involved in membrane trafficking in other eukaryotes The mRNA is cell-to-cell mobile.
AT1G72170.1	['Athal.Athal_block_49', 'Athal.Athal_block_113']	1	1	2	['AT1G22520.2']	MICOS complex subunit; putative (DUF543);(source:Araport11)
AT1G72175.1	['Athal.Athal_block_49', 'Athal.Athal_block_113']	1	1	2	['AT1G22510.1']	E3 ubiquitin-protein ligase RNF170-like protein (DUF 1232);(source:Araport11)
AT1G72220.1	['Athal.Athal_block_49', 'Athal.Athal_block_113']	1	1	2	['AT1G22500.1']	RING/U-box superfamily protein;(source:Araport11)
AT1G72230.1	['Athal.Athal_block_49', 'Athal.Athal_block_113']	1	1	2	['AT1G22480.1']	Cupredoxin superfamily protein;(source:Araport11)
AT1G72240.1	['Athal.Athal_block_49', 'Athal.Athal_block_113']	1	1	2	['AT1G22470.1']	hypothetical protein;(source:Araport11)
AT1G72300.1	['Athal.Athal_block_41', 'Athal.Athal_block_114']	1	1	2	['AT1G17230.1']	Encodes a leucine-rich repeat receptor kinase (LRR-RK) involved in the perception of PSY1. PSY1 is an 18-aa tyrosine-sulfated glycopeptide encoded by AT5G58650 that promotes cellular proliferation and expansion.
AT1G72330.1	['Athal.Athal_block_41', 'Athal.Athal_block_114']	1	1	2	['AT1G17290.1']	Encodes for alanine aminotransferase ALAAT2.
AT1G72350.1	['Athal.Athal_block_41', 'Athal.Athal_block_114']	1	1	2	['AT1G17310.2']	MADS-box transcription factor family protein;(source:Araport11)
AT1G72420.1	['Athal.Athal_block_114']	1	0	1	['AT1G17350.2']	NADH:ubiquinone oxidoreductase intermediate-associated protein 30;(source:Araport11)
AT1G72450.1	['Athal.Athal_block_41', 'Athal.Athal_block_114']	1	1	2	['AT1G17380.1']	JAZ6 transcript levels rise in response to a jasmonate stimulus and a GFP:JAZ6 fusion protein localizes to the nucleus. Application of jasmonate methyl ester to Arabidopsis roots reduces the levels of a JAZ6:GUS fusion protein; presumably by stimulating ubiquitin-proteasome-mediated degradation.
AT1G72490.1	['Athal.Athal_block_41', 'Athal.Athal_block_114']	1	1	2	['AT1G17400.1']	DRO1 is a member of the IGT gene family and has a unknown function . It is expressed in roots and involved in leaf root architecture; specifically the orientation of lateral root angles. Involved in determining lateral root branch angle.
AT1G72520.1	['Athal.Athal_block_41', 'Athal.Athal_block_114']	1	1	2	['AT1G17420.1']	13-lipoxygenase that is induced by or abiotic stresses and triggers defense respones.
AT1G72620.1	['Athal.Athal_block_41', 'Athal.Athal_block_114']	1	1	2	['AT1G17430.1']	alpha/beta-Hydrolases superfamily protein;(source:Araport11)
AT1G72630.1	['Athal.Athal_block_41', 'Athal.Athal_block_114']	1	1	2	['AT1G17455.1']	ELF4-like 2;(source:Araport11)
AT1G72650.1	['Athal.Athal_block_41', 'Athal.Athal_block_114']	1	1	2	['AT1G17460.1']	Arabidopsis thaliana myb family transcription factor (At1g72650)
AT1G72660.1	['Athal.Athal_block_41', 'Athal.Athal_block_114']	1	1	2	['AT1G17470.1']	P-loop containing nucleoside triphosphate hydrolases superfamily protein;(source:Araport11)
AT1G72670.1	['Athal.Athal_block_41', 'Athal.Athal_block_114']	1	1	2	['AT1G17480.1']	Member of IQ67 (CaM binding) domain containing family. IQ67 DOMAIN proteins facilitate preprophase band formation and division-plane orientation.
AT1G72690.1	['Athal.Athal_block_41', 'Athal.Athal_block_114', 'Athal.Athal_block_115', 'Athal.Athal_block_474']	2	2	4	['AT1G17490.1', 'AT5G57000.1']	neurofilament heavy protein;(source:Araport11)
AT1G72700.1	['Athal.Athal_block_41', 'Athal.Athal_block_114']	1	1	2	['AT1G17500.1']	ATPase E1-E2 type family protein / haloacid dehalogenase-like hydrolase family protein;(source:Araport11)
AT1G72740.1	['Athal.Athal_block_41', 'Athal.Athal_block_114']	1	1	2	['AT1G17520.1']	Single Myb Histone (SMH) gene family member. Contains terminal acidic SANT domain.
AT1G72750.1	['Athal.Athal_block_41', 'Athal.Athal_block_114']	1	1	2	['AT1G17530.2']	translocase inner membrane subunit 23-2;(source:Araport11)
AT1G72760.2	['Athal.Athal_block_41', 'Athal.Athal_block_114', 'Athal.Athal_block_115', 'Athal.Athal_block_474']	2	2	4	['AT1G17540.1', 'AT5G57035.1']	Protein kinase superfamily protein;(source:Araport11)
AT1G72770.1	['Athal.Athal_block_41', 'Athal.Athal_block_114', 'Athal.Athal_block_115', 'Athal.Athal_block_474']	2	2	4	['AT1G17550.1', 'AT5G57050.1']	mutant has ABA hypersensitive inhibition of seed germination; Protein Phosphatase 2C; regulates the activation of the Snf1-related kinase OST1 by abscisic acid. The mRNA is cell-to-cell mobile.
AT1G72830.1	['Athal.Athal_block_41', 'Athal.Athal_block_114']	1	1	2	['AT1G17590.1']	Encodes a subunit of CCAAT-binding complex; binds to CCAAT box motif present in some plant promoter sequences. One of three members of this class (HAP2A, HAP2B, HAP2C), it is expressed in vegetative and reproductive tissues. Expression is upregulated in the shoot of cax1/cax3 mutant.
AT1G72860.2	['Athal.Athal_block_41', 'Athal.Athal_block_114']	1	1	2	['AT1G17600.1']	NBS TIR LRR protein. It is induced in response to bacterial pathogens and overexpression results in cell death in leaves.
AT1G72710.1	['Athal.Athal_block_115', 'Athal.Athal_block_474']	1	1	2	['AT5G57015.1']	Encodes a member of the casein kinase 1 protein family that is localized to the cytoplasm and nucleus. The mRNA is cell-to-cell mobile.
AT1G72790.1	['Athal.Athal_block_115', 'Athal.Athal_block_474']	1	1	2	['AT5G57070.1']	hydroxyproline-rich glycoprotein family protein;(source:Araport11)
AT1G73010.1	['Athal.Athal_block_42', 'Athal.Athal_block_116']	1	1	2	['AT1G17710.1']	Encodes PPsPase1; a pyrophosphate-specific phosphatase catalyzing the specific cleavage of pyrophosphate (Km 38.8 uM) with an alkaline catalytic pH optimum. Expression is upregulated in the shoot of cax1/cax3 mutant.
AT1G73030.1	['Athal.Athal_block_42', 'Athal.Athal_block_116']	1	1	2	['AT1G17730.1']	Encodes an ESCRT-related protein: CHMP1A/AT1G73030; CHMP1B/AT1G17730. CHMP1A and B mediate multivesicular body sorting of auxin carriers and are required for plant development. ESCRT: Endosomal Sorting Complexes Required For Transport machinery; CHMP: Charged Multivesicular Body Protein/Chromatin Modifying Protein.
AT1G73080.1	['Athal.Athal_block_42', 'Athal.Athal_block_116']	1	1	2	['AT1G17750.1']	Encodes a leucine-rich repeat receptor kinase. Functions as a receptor for AtPep1 to amplify innate immunity response to pathogen attacks. The mRNA is cell-to-cell mobile.
AT1G73100.1	['Athal.Athal_block_42', 'Athal.Athal_block_116']	1	1	2	['AT1G17770.1']	Encodes a SU(VAR)3-9 homolog; a SET domain protein. Known SET domain proteins are involved in epigenetic control of gene expression and act as histone methyltransferases. There are 10 SUVH genes in Arabidopsis and members of this subfamily of the SET proteins have an additional conserved SRA domain.
AT1G73150.1	['Athal.Athal_block_42', 'Athal.Athal_block_116']	1	1	2	['AT1G17790.1']	Bromodomain and extra terminal domain family protein. Binds to acetyl-histone H3. Binding is reduced when GTE3 is SUMOylated by SIZ1.
AT1G73190.1	['Athal.Athal_block_42', 'Athal.Athal_block_116']	1	1	2	['AT1G17810.1']	Moves to the Protein Storage Vacuole in a Golgi independent manner
AT1G73200.1	['Athal.Athal_block_42', 'Athal.Athal_block_116']	1	1	2	['AT1G17820.1']	testis-expressed sequence 2-like protein (DUF2404);(source:Araport11)
AT1G73210.1	['Athal.Athal_block_42', 'Athal.Athal_block_116']	1	1	2	['AT1G17830.1']	hypothetical protein (DUF789);(source:Araport11)
AT1G73230.1	['Athal.Athal_block_42', 'Athal.Athal_block_116']	1	1	2	['AT1G17880.1']	Nascent polypeptide-associated complex NAC;(source:Araport11)
AT1G73250.1	['Athal.Athal_block_42', 'Athal.Athal_block_116']	1	1	2	['AT1G17890.1']	encodes a bifunctional 3; 5-epimerase-4-reductase in L-fucose synthesis and converts GDP-D-mannose to GDP-L-fucose in vitro along with MUR1 (GDP-D-mannose 4,6-dehydratase). It is expressed in all tissues examined, but most abundantly in roots and flowers.
AT1G73480.1	['Athal.Athal_block_43', 'Athal.Athal_block_117']	1	1	2	['AT1G18360.1']	alpha/beta-Hydrolases superfamily protein;(source:Araport11)
AT1G73500.1	['Athal.Athal_block_43', 'Athal.Athal_block_117']	1	1	2	['AT1G18350.1']	member of MAP Kinase Kinase family. Autophosphorylates and also phosphorylates MPK3 and MPK6. Independently involved in ethylene and calmalexin biosynthesis. Induces transcription of ACS2; ACS6, ERF1, ERF2, ERF5, ERF6, CYP79B2, CYP79B3, CYP71A13 and PAD3.
AT1G73540.1	['Athal.Athal_block_43', 'Athal.Athal_block_117']	1	1	2	['AT1G18300.1']	NUDIX phosphatase; involved in Inositol pyrophosphate (PP-InsPs) degradation. PPIP5K; PFA-DSP and NUDT inositol pyrophosphate phosphatases regulate growth and development by collectively shaping plant PP-InsP pools.
AT1G73550.1	['Athal.Athal_block_43', 'Athal.Athal_block_117']	1	1	2	['AT1G18280.1']	Encodes a Protease inhibitor/seed storage/LTP family protein
AT1G73570.1	['Athal.Athal_block_43', 'Athal.Athal_block_117']	1	1	2	['AT1G18260.1']	HCP-like superfamily protein;(source:Araport11)
AT1G73620.1	['Athal.Athal_block_43', 'Athal.Athal_block_117']	1	1	2	['AT1G18250.1']	Pathogenesis-related thaumatin superfamily protein;(source:Araport11)
AT1G73630.1	['Athal.Athal_block_43', 'Athal.Athal_block_117']	1	1	2	['AT1G18210.1']	EF hand calcium-binding protein family;(source:Araport11)
AT1G73640.1	['Athal.Athal_block_43', 'Athal.Athal_block_117']	1	1	2	['AT1G18200.1']	RAB GTPase homolog A6A;(source:Araport11)
AT1G73650.3	['Athal.Athal_block_43', 'Athal.Athal_block_117']	1	1	2	['AT1G18180.1']	3-oxo-5-alpha-steroid 4-dehydrogenase (DUF1295);(source:Araport11)
AT1G73655.1	['Athal.Athal_block_43', 'Athal.Athal_block_117']	1	1	2	['AT1G18170.1']	Peptidyl-prolyl cis-trans isomerase family protein; protein interaction with begomovirus movement proteins.
AT1G73660.1	['Athal.Athal_block_43', 'Athal.Athal_block_117']	1	1	2	['AT1G18160.1']	Encodes a protein with similarity to MAPKKKs. May function as a negative regulator of salt tolerance.
AT1G73670.1	['Athal.Athal_block_43', 'Athal.Athal_block_117']	1	1	2	['AT1G18150.1']	member of MAP Kinase The mRNA is cell-to-cell mobile.
AT1G73690.1	['Athal.Athal_block_43', 'Athal.Athal_block_117']	1	1	2	['AT1G18040.1']	cyclin dependent kinase activator CDKD;1. Nuclear localization. Involved in cell cycle regulation and cell differentiation.
AT1G73760.1	['Athal.Athal_block_43', 'Athal.Athal_block_117']	1	1	2	['AT1G17970.1']	RING/U-box superfamily protein;(source:Araport11)
AT1G73830.1	['Athal.Athal_block_44', 'Athal.Athal_block_118']	1	1	2	['AT1G18400.1']	Encodes the brassinosteroid signaling component BEE3 (BR-ENHANCED EXPRESSION 3). Positively modulates the shade avoidance syndrome in Arabidopsis seedlings.
AT1G73860.1	['Athal.Athal_block_44', 'Athal.Athal_block_118']	1	1	2	['AT1G18410.1']	P-loop containing nucleoside triphosphate hydrolases superfamily protein;(source:Araport11)
AT1G73910.3	['Athal.Athal_block_44', 'Athal.Athal_block_118']	1	1	2	['AT1G18450.1']	Encodes a gene similar to actin-related proteins in other organisms. Member of nuclear ARP family of genes. Component of chromatin remodeling complexes; involved in chromatin-mediated gene regulation.
AT1G73920.1	['Athal.Athal_block_44', 'Athal.Athal_block_118']	1	1	2	['AT1G18460.1']	alpha/beta-Hydrolases superfamily protein;(source:Araport11)
AT1G73950.1	['Athal.Athal_block_44', 'Athal.Athal_block_118']	1	1	2	['AT1G18470.1']	Transmembrane Fragile-X-F-associated protein;(source:Araport11)
AT1G74040.1	['Athal.Athal_block_44', 'Athal.Athal_block_118']	1	1	2	['AT1G18500.1']	Encodes an active Arabidopsis isopropylmalate synthase IPMS2. Involved in leucine biosynthesis. Do not participate in the chain elongation of glucosinolates. Expressed constitutively throughout the plant. Loss of IPMS2 can be compensated by a second isopropylmalate synthase gene IPMS1 (At1g18500).
AT1G74045.1	['Athal.Athal_block_44', 'Athal.Athal_block_118']	1	1	2	['AT1G18510.1']	Member of TETRASPANIN family
AT1G74050.1	['Athal.Athal_block_44', 'Athal.Athal_block_118']	1	1	2	['AT1G18540.1']	Ribosomal protein L6 family protein;(source:Araport11)
AT1G74080.1	['Athal.Athal_block_44', 'Athal.Athal_block_118']	1	1	2	['AT1G18570.1']	Encodes a putative transcription factor; member of the R2R3 factor gene family (MYB122). Involved in immunity against C. higginsianum.
AT1G74088.2	['Athal.Athal_block_44', 'Athal.Athal_block_118']	1	1	2	['AT1G18580.1']	galacturonosyltransferase;(source:Araport11)
AT1G74090.1	['Athal.Athal_block_44', 'Athal.Athal_block_118']	1	1	2	['AT1G18590.1']	encodes a desulfoglucosinolate sulfotransferase; involved in the final step of glucosinolate core structure biosynthesis. Has a broad-substrate specificity with preference with methionine-derived desulfoglucosinolates.
AT1G74140.1	['Athal.Athal_block_44', 'Athal.Athal_block_118']	1	1	2	['AT1G18600.1']	Rhomboid-related intramembrane serine protease family protein;(source:Araport11)
AT1G74150.1	['Athal.Athal_block_44', 'Athal.Athal_block_118']	1	1	2	['AT1G18610.1']	Galactose oxidase/kelch repeat superfamily protein;(source:Araport11)
AT1G74160.1	['Athal.Athal_block_44', 'Athal.Athal_block_118']	1	1	2	['AT1G18620.2']	Member of a small gene family in Arabidopsis. Quadruple mutants in this family display defects in cell elongation.
AT1G74230.1	['Athal.Athal_block_44', 'Athal.Athal_block_118']	1	1	2	['AT1G18630.1']	encodes a glycine-rich RNA binding protein. The mRNA is cell-to-cell mobile.
AT1G74330.2	['Athal.Athal_block_44', 'Athal.Athal_block_118']	1	1	2	['AT1G18670.1']	Protein kinase superfamily protein;(source:Araport11)
AT1G74380.1	['Athal.Athal_block_44', 'Athal.Athal_block_118']	1	1	2	['AT1G18690.1']	Golgi localized xyloglucan alpha-1;6-xylosyltransferase.
AT1G74430.1	['Athal.Athal_block_44', 'Athal.Athal_block_118']	1	1	2	['AT1G18710.1']	Encodes a putative transcription factor (MYB95). The mRNA is cell-to-cell mobile.
AT1G74440.1	['Athal.Athal_block_44', 'Athal.Athal_block_118']	1	1	2	['AT1G18720.1']	Similar to MPH1; can complement mph1-1 salt sensitivity phenotype. Involved in the production of odd chain fatty acids and may function redundantly with MPH in sphingolipid catabolism.
AT1G74450.1	['Athal.Athal_block_44', 'Athal.Athal_block_118']	1	1	2	['AT1G18740.1']	Plants overexpressing At1g74450 are stunted in height and have reduced male fertility.
AT1G74480.1	['Athal.Athal_block_44', 'Athal.Athal_block_118']	1	1	2	['AT1G18790.1']	RWP-RK domain-containing protein;(source:Araport11)
AT1G74560.3	['Athal.Athal_block_44', 'Athal.Athal_block_118']	1	1	2	['AT1G18800.1']	Double nrp1-1 nrp2-1 mutants show arrest of cell cycle progression at G2/M and disordered cellular organization occurred in root tips. Localize in the nucleus and can form homomeric and heteromeric protein complexes with NRP2. Bind histones Histone2A and Histone2B and associate with chromatin in vivo. Plant mutated in both NRP1 and NRP2 genes show hypersensitivity to genotoxic stresses including …
AT1G74660.2	['Athal.Athal_block_44', 'Athal.Athal_block_118']	1	1	2	['AT1G18835.1']	Encodes MINI ZINC FINGER 1 (MIF1) which has a zinc finger domain but lacks other protein motifs normally present in transcription factors. MIF1 physically interact with a group of zinc finger-homeodomain (ZHD) transcription factors; such as ZHD5 (AT1G75240), that regulate floral architecture and leaf development. Gel mobility shift assays revealed that MIF1 blocks the DNA binding activity of ZHD5…
AT1G74690.1	['Athal.Athal_block_44', 'Athal.Athal_block_118']	1	1	2	['AT1G18840.1']	Encodes a microtubule-associated protein.Member of IQ67 (CaM binding) domain containing family.
AT1G74710.2	['Athal.Athal_block_44', 'Athal.Athal_block_118']	1	1	2	['AT1G18870.1']	Encodes a protein with isochorismate synthase activity. Mutants fail to accumulate salicylic acid. Its function may be redundant with that of ICS2 (AT1G18870).
AT1G74740.1	['Athal.Athal_block_44', 'Athal.Athal_block_118']	1	1	2	['AT1G18890.1']	member of Calcium Dependent Protein Kinase; interferes with root growth and endomembrane trafficking.
AT1G74750.1	['Athal.Athal_block_44', 'Athal.Athal_block_118']	1	1	2	['AT1G18900.3']	Pentatricopeptide repeat (PPR) superfamily protein;(source:Araport11)
AT1G74770.1	['Athal.Athal_block_44', 'Athal.Athal_block_118']	1	1	2	['AT1G18910.1']	E3 ubiquitin ligase; functions redundantly with BTSL1 in Fe regulation.
AT1G74780.1	['Athal.Athal_block_44', 'Athal.Athal_block_118']	1	1	2	['AT1G18940.1']	Nodulin-like / Major Facilitator Superfamily protein;(source:Araport11)
AT1G74820.1	['Athal.Athal_block_44', 'Athal.Athal_block_118']	1	1	2	['AT1G18970.1']	RmlC-like cupins superfamily protein;(source:Araport11)
AT1G74830.1	['Athal.Athal_block_44', 'Athal.Athal_block_118']	1	1	2	['AT1G18990.1']	myosin
AT1G74840.1	['Athal.Athal_block_44', 'Athal.Athal_block_118']	1	1	2	['AT1G19000.1']	Homeodomain-like superfamily protein;(source:Araport11)
AT1G74860.1	['Athal.Athal_block_44', 'Athal.Athal_block_118']	1	1	2	['AT1G19010.1']	hypothetical protein;(source:Araport11)
AT1G74890.1	['Athal.Athal_block_44', 'Athal.Athal_block_118']	1	1	2	['AT1G19050.1']	Encodes a nuclear response regulator that acts as a negative regulator in cytokinin-mediated signal transduction. Transcript accumulates in leaves and roots in response to cytokinin treatment.
AT1G74950.1	['Athal.Athal_block_44', 'Athal.Athal_block_118']	1	1	2	['AT1G19180.1']	Key regulator in alternative splicing in the jasmonate signaling pathway; alone and in collaboration with other regulators.
AT1G74990.1	['Athal.Athal_block_44', 'Athal.Athal_block_118']	1	1	2	['AT1G19310.1']	RING/U-box superfamily protein;(source:Araport11)
AT1G75040.1	['Athal.Athal_block_44', 'Athal.Athal_block_118']	1	1	2	['AT1G19320.1']	Thaumatin-like protein involved in response to pathogens. mRNA level of the PR-5 gene (At1g75040)is significantly changed after cutting the inflorescence stem indicating the existence of a network of signal transducing pathways as other stress-regulated genes (At5g01410; At3g17800, At1g29930)do not response to the treatment. The mRNA is cell-to-cell mobile.
AT1G75060.1	['Athal.Athal_block_44', 'Athal.Athal_block_118']	1	1	2	['AT1G19330.1']	Evening-expressed key component of Sin3-HDAC complex; which bind directly to the CIRCADIAN CLOCK ASSOCIATED 1 (CCA1) and PSEUDO-RESPONSE REGULATOR 9 (PRR9) promoters and catalyze histone 3 (H3) deacetylation at the cognate regions to repress expression, allowing the declining phase of their expression at dusk.
AT1G75080.1	['Athal.Athal_block_44', 'Athal.Athal_block_118']	1	1	2	['AT1G19350.3']	Encodes a positive regulator of the brassinosteroid (BR) signalling pathway that mediates both downstream BR responses and negative feedback regulation of BR biosynthesis. There is evidence for phosphorylation-dependent nucleocytoplasmic shuttling of BZR1. GSK3-like kinases (including BIN2); 14-3-3 proteins, and the phosphatase BSU1 seem to participate in this process. Phosphorylation also appear…
AT1G75120.1	['Athal.Athal_block_44', 'Athal.Athal_block_118']	1	1	2	['AT1G19360.1']	Encodes an arabinosyltransferase that modifies extensin proteins in root hair cells.
AT1G75140.1	['Athal.Athal_block_44', 'Athal.Athal_block_118']	1	1	2	['AT1G19370.1']	membrane protein;(source:Araport11)
AT1G75180.1	['Athal.Athal_block_44', 'Athal.Athal_block_118']	1	1	2	['AT1G19400.1']	Erythronate-4-phosphate dehydrogenase family protein;(source:Araport11)
AT1G75220.1	['Athal.Athal_block_44', 'Athal.Athal_block_118']	1	1	2	['AT1G19450.1']	Encodes a vacuolar glucose exporter that is induced in response to factors that activate vacuolar glucose pools like darkness; heat stress and wounding and repressed during conditions that trigger glucose accumulation in the vacuole like cold stress and external sugar supply.
AT1G75230.1	['Athal.Athal_block_44', 'Athal.Athal_block_118']	1	1	2	['AT1G19480.1']	DNA glycosylase superfamily protein;(source:Araport11)
AT1G75250.2	['Athal.Athal_block_44', 'Athal.Athal_block_118', 'Athal.Athal_block_119', 'Athal.Athal_block_120', 'Athal.Athal_block_379', 'Athal.Athal_block_388']	3	3	6	['AT1G19510.1', 'AT4G36570.1', 'AT4G39250.1']	RAD-like 6;(source:Araport11)
AT1G75300.1	['Athal.Athal_block_118', 'Athal.Athal_block_120', 'Athal.Athal_block_121', 'Athal.Athal_block_374', 'Athal.Athal_block_388']	3	2	5	['AT1G19540.1', 'AT4G39230.1', 'AT4G34540.1']	encodes a protein whose sequence is similar to an isoflavone reductase
AT1G75370.2	['Athal.Athal_block_44', 'Athal.Athal_block_118', 'Athal.Athal_block_119', 'Athal.Athal_block_120', 'Athal.Athal_block_121', 'Athal.Athal_block_122', 'Athal.Athal_block_147', 'Athal.Athal_block_374', 'Athal.Athal_block_379', 'Athal.Athal_block_388']	5	5	10	['AT1G19650.1', 'AT4G36490.1', 'AT4G39170.1', 'AT4G34580.1', 'AT2G18180.2']	Sec14 protein which together with SFH7 mediates interorganelle transport of phosphatidic acid and regulates chloroplast development.
AT1G75380.1	['Athal.Athal_block_44', 'Athal.Athal_block_118']	1	1	2	['AT1G19660.1']	Encodes a nuclease involved in ABA-mediated callose deposition. It has been shown to interact with JAZ proteins; binds to a jasmonic acid-responsive element (JARE) and repress AtJMT expression.
AT1G75400.1	['Athal.Athal_block_44', 'Athal.Athal_block_118', 'Athal.Athal_block_120', 'Athal.Athal_block_388']	2	2	4	['AT1G19680.1', 'AT4G39140.1']	RING/U-box superfamily protein;(source:Araport11)
AT1G75410.1	['Athal.Athal_block_44', 'Athal.Athal_block_118', 'Athal.Athal_block_121', 'Athal.Athal_block_374']	2	2	4	['AT1G19700.1', 'AT4G34610.1']	BEL1-like homeodomain 3 (BLH3)
AT1G75420.1	['Athal.Athal_block_44', 'Athal.Athal_block_118']	1	1	2	['AT1G19710.1']	UDP-Glycosyltransferase superfamily protein;(source:Araport11)
AT1G75460.1	['Athal.Athal_block_44', 'Athal.Athal_block_118']	1	1	2	['AT1G19740.1']	ATP-dependent protease La (LON) domain protein;(source:Araport11)
AT1G75470.1	['Athal.Athal_block_44', 'Athal.Athal_block_118']	1	1	2	['AT1G19770.1']	Member of a family of proteins related to PUP1; a purine transporter. May be involved in the transport of purine and purine derivatives such as cytokinins, across the plasma membrane.
AT1G75590.1	['Athal.Athal_block_44', 'Athal.Athal_block_118', 'Athal.Athal_block_122', 'Athal.Athal_block_147']	2	2	4	['AT1G19840.1', 'AT2G18010.1']	SAUR-like auxin-responsive protein family;(source:Araport11)
AT1G75600.1	['Athal.Athal_block_44', 'Athal.Athal_block_118']	1	1	2	['AT1G19890.1']	Histone superfamily protein;(source:Araport11)
AT1G75620.1	['Athal.Athal_block_44', 'Athal.Athal_block_118']	1	1	2	['AT1G19900.1']	Galactose oxydase; may function in tissues that require mechanical reinforcements in the absence of lignification.
AT1G75630.1	['Athal.Athal_block_44', 'Athal.Athal_block_118']	1	1	2	['AT1G19910.1']	vacuolar H+-pumping ATPase 16 kD proteolipid (ava-p) mRNA; The mRNA is cell-to-cell mobile.
AT1G75680.1	['Athal.Athal_block_44', 'Athal.Athal_block_118', 'Athal.Athal_block_120', 'Athal.Athal_block_388']	2	2	4	['AT1G19940.1', 'AT4G39010.1']	glycosyl hydrolase 9B7;(source:Araport11)
AT1G75700.1	['Athal.Athal_block_44', 'Athal.Athal_block_118']	1	1	2	['AT1G19950.1']	HVA22-like protein G;(source:Araport11)
AT1G75760.1	['Athal.Athal_block_44', 'Athal.Athal_block_118']	1	1	2	['AT1G19970.1']	ER lumen protein retaining receptor family protein;(source:Araport11)
AT1G75780.1	['Athal.Athal_block_44', 'Athal.Athal_block_118']	1	1	2	['AT1G20010.1']	beta tubulin gene downregulated by phytochrome A (phyA)-mediated far-red light high-irradiance and the phytochrome B (phyB)-mediated red light high-irradiance responses
AT1G75800.1	['Athal.Athal_block_44', 'Athal.Athal_block_118']	1	1	2	['AT1G20030.2']	Pathogenesis-related thaumatin superfamily protein;(source:Araport11)
AT1G75170.1	['Athal.Athal_block_119', 'Athal.Athal_block_379']	1	1	2	['AT4G36640.1']	Sec14p-like phosphatidylinositol transfer family protein;(source:Araport11)
AT1G75310.1	['Athal.Athal_block_119', 'Athal.Athal_block_379']	1	1	2	['AT4G36520.1']	auxin-like 1 protein;(source:Araport11)
AT1G75440.1	['Athal.Athal_block_119', 'Athal.Athal_block_379']	1	1	2	['AT4G36410.1']	ubiquitin-conjugating enzyme 16;(source:Araport11)
AT1G75520.1	['Athal.Athal_block_119', 'Athal.Athal_block_122', 'Athal.Athal_block_147', 'Athal.Athal_block_379']	2	2	4	['AT4G36260.1', 'AT2G18120.1']	A member of SHI gene family. Arabidopsis thaliana has ten members that encode proteins with a RING finger-like zinc finger motif. Despite being highly divergent in sequence; many of the SHI-related genes are partially redundant in function and synergistically promote gynoecium, stamen and leaf development in Arabidopsis.SRS5 is a positive regulator of photomorphogenesis.
AT1G75550.2	['Athal.Athal_block_119', 'Athal.Athal_block_379']	1	1	2	['AT4G36230.1']	glycine-rich protein;(source:Araport11)
AT1G75640.1	['Athal.Athal_block_119', 'Athal.Athal_block_379']	1	1	2	['AT4G36180.1']	Encodes a Leucine-Rich Repeat Receptor-Like Kinase MUSTACHES (MUS). Regulates stomatal bilateral symmetry. Mutants have abnormally shaped guard cells; absent or skewed stomatal pores.
AT1G75540.1	['Athal.Athal_block_120', 'Athal.Athal_block_388']	1	1	2	['AT4G39070.1']	Encodes a B-box zinc finger transcription factor BBX21 (also named STH2/salt tolerance homolog2 and LHUS/long hypocotyl under shade). Interacts with COP1 to control de-etiolation. Also genetically interacts with COP1 to regulate shade avoidance. The mRNA is cell-to-cell mobile.
AT1G75390.uORF1	['Athal.Athal_block_121', 'Athal.Athal_block_122', 'Athal.Athal_block_147', 'Athal.Athal_block_374']	2	2	4	['AT4G34590.uORF1', 'AT2G18160.uORF1']	basic leucine-zipper 44;(source:Araport11)
AT1G75390.1	['Athal.Athal_block_121', 'Athal.Athal_block_122', 'Athal.Athal_block_147', 'Athal.Athal_block_374']	2	2	4	['AT4G34590.1', 'AT2G18160.1']	basic leucine-zipper 44;(source:Araport11)
AT1G75840.1	['Athal.Athal_block_45', 'Athal.Athal_block_123']	1	1	2	['AT1G20090.1']	Belongs to the plant-specific ROP group of Rho GTPases; localized to the plasma membrane of tips of root hairs; involved in polar growth control. The mRNA is cell-to-cell mobile.
AT1G75860.2	['Athal.Athal_block_45', 'Athal.Athal_block_123']	1	1	2	['AT1G20100.1']	DNA ligase;(source:Araport11)
AT1G75920.4	['Athal.Athal_block_45', 'Athal.Athal_block_123']	1	1	2	['AT1G20130.2']	GDSL-motif esterase/acyltransferase/lipase. Enzyme group with broad substrate specificity that may catalyze acyltransfer or hydrolase reactions with lipid and non-lipid substrates. The mRNA is cell-to-cell mobile.
AT1G75950.1	['Athal.Athal_block_45', 'Athal.Athal_block_123']	1	1	2	['AT1G20140.1']	SKP1 is core component of the SCF family of E3 ubiquitin ligases and serves to tether the rest of the complex to an F-box protein; which provides specificity in binding to ubiquitin ligase substrate proteins. Predominately expressed from leptotene to pachytene. Negatively regulates recombination. Interacts with P0, a silencing suppressor protein encoded by poleroviruses by means of a conserved mi…
AT1G75990.1	['Athal.Athal_block_45', 'Athal.Athal_block_123']	1	1	2	['AT1G20200.1']	PAM domain (PCI/PINT associated module) protein;(source:Araport11)
AT1G76010.1	['Athal.Athal_block_45', 'Athal.Athal_block_123']	1	1	2	['AT1G20220.1']	Together with other ALBA proteins phase separates into stress granules and processing bodies under heat stress and directly binds to and recruits mRNAs to protect from degradation. Confers thermotolerance through stabilizing HSF messenger RNAs in cytoplasmic granules.
AT1G76020.1	['Athal.Athal_block_45', 'Athal.Athal_block_123']	1	1	2	['AT1G20225.1']	Thioredoxin superfamily protein;(source:Araport11)
AT1G76030.1	['Athal.Athal_block_45', 'Athal.Athal_block_123']	1	1	2	['AT1G20260.1']	One of three genes encoding the vacuolar ATP synthase subunit B1. This subunit was shown to interact with the gene product of hexokinase1 (ATHXK1). This interaction; however, is solely restricted to the nucleus. The protein binds to and co-localizes with F-actin, bundles F-actin to form higher-order structure, and stabilizes actin filaments in vitro. The mRNA is cell-to-cell mobile.
AT1G76070.1	['Athal.Athal_block_45', 'Athal.Athal_block_123']	1	1	2	['AT1G20310.1']	hypothetical protein;(source:Araport11)
AT1G76090.1	['Athal.Athal_block_45', 'Athal.Athal_block_123']	1	1	2	['AT1G20330.1']	Encodes S-adenosyl-methionine-sterol-C-methyltransferase; an enzyme in the sterol biosynthetic pathway.
AT1G76100.2	['Athal.Athal_block_45', 'Athal.Athal_block_123']	1	1	2	['AT1G20340.1']	One of two Arabidopsis plastocyanin genes. Expressed at 1/10th level of PETE2. Does not respond to increased copper levels and is thought to be the isoform that participates in electron transport under copper-limiting conditions. Mutation of this gene does not have obvious effect on photosynthesis.
AT1G76140.1	['Athal.Athal_block_45', 'Athal.Athal_block_123']	1	1	2	['AT1G20380.1']	Putative prolyl oligopeptidase.
AT1G76180.1	['Athal.Athal_block_45', 'Athal.Athal_block_123']	1	1	2	['AT1G20440.1']	Encodes a dehydrin protein whose expression is induced early on in response to dehydration stress. This gene's expression to cold occurs in two waves; with early induction occurring within 1 h and secondary induction occurring 5 h after the beginning of cold stress. Expression is also induced in response to ABA but not in response to 2,4-D, BA, and GA3. ERD14 protein is capable of binding Ca2+, e…
AT1G76185.1	['Athal.Athal_block_45', 'Athal.Athal_block_123']	1	1	2	['AT1G20460.1']	NADH-ubiquinone oxidoreductase chain;(source:Araport11)
AT1G76190.1	['Athal.Athal_block_45', 'Athal.Athal_block_123']	1	1	2	['AT1G20470.1']	SAUR-like auxin-responsive protein family;(source:Araport11)
AT1G76210.1	['Athal.Athal_block_45', 'Athal.Athal_block_123']	1	1	2	['AT1G20520.1']	DUF241 domain protein; putative (DUF241);(source:Araport11)
AT1G76260.1	['Athal.Athal_block_45', 'Athal.Athal_block_123']	1	1	2	['AT1G20540.1']	DWD (DDB1-binding WD40 protein) hypersensitive to ABA 2;(source:Araport11)
AT1G76270.1	['Athal.Athal_block_45', 'Athal.Athal_block_123']	1	1	2	['AT1G20550.1']	O-fucosyltransferase family protein;(source:Araport11)
AT1G76290.1	['Athal.Athal_block_45', 'Athal.Athal_block_123']	1	1	2	['AT1G20560.1']	AMP-dependent synthetase and ligase family protein;(source:Araport11)
AT1G76300.1	['Athal.Athal_block_45', 'Athal.Athal_block_123']	1	1	2	['AT1G20580.1']	snRNP core protein SMD3;(source:Araport11)
AT1G76310.1	['Athal.Athal_block_45', 'Athal.Athal_block_123']	1	1	2	['AT1G20610.1']	core cell cycle genes
AT1G76350.1	['Athal.Athal_block_45', 'Athal.Athal_block_123']	1	1	2	['AT1G20640.1']	(NODULE INCEPTION)-LIKE PROTEIN; together with NLP4 controls a rhizobia-induced decrease in cell elongation rates, while additional cell divisions occurred independently of NLP4.
AT1G76360.1	['Athal.Athal_block_45', 'Athal.Athal_block_123']	1	1	2	['AT1G20650.1']	Protein kinase superfamily protein;(source:Araport11)
AT1G76380.1	['Athal.Athal_block_45', 'Athal.Athal_block_123']	1	1	2	['AT1G20670.1']	DNA-binding bromodomain-containing protein; interacts with core SWI/SNF complex components. Identified as a specific subunit of BRM-associated SWI/SNF (BAS) complexes (PMID:36471048).
AT1G76390.1	['Athal.Athal_block_46', 'Athal.Athal_block_124']	1	1	2	['AT1G20780.1']	Plant U-box type E3 ubiquitin ligase (PUB).
AT1G76405.2	['Athal.Athal_block_46', 'Athal.Athal_block_124']	1	1	2	['AT1G20816.1']	outer envelope pore 21B-like protein;(source:Araport11)
AT1G76410.1	['Athal.Athal_block_46', 'Athal.Athal_block_124']	1	1	2	['AT1G20823.1']	RING/U-box superfamily protein;(source:Araport11)
AT1G76430.1	['Athal.Athal_block_46', 'Athal.Athal_block_124']	1	1	2	['AT1G20860.2']	Encodes Pht1;9; a member of the Pht1 family of phosphate transporters which include: Pht1;1/At5g43350, Pht1;2/At5g43370, Pht1;3/At5g43360, Pht1;4/At2g38940, Pht1;5/At2g32830, Pht1;6/At5g43340, Pht1;7/At3g54700, Pht1;8/At1g20860, Pht1;9/At1g76430 (Plant Journal 2002, 31:341).
AT1G76440.1	['Athal.Athal_block_46', 'Athal.Athal_block_124']	1	1	2	['AT1G20870.1']	&#945;-crystalline domain containing protein; member of the MBD5/6 complex which is involved in gene silencing through DNA methylation.
AT1G76460.1	['Athal.Athal_block_46', 'Athal.Athal_block_124']	1	1	2	['AT1G20880.1']	RNA-binding (RRM/RBD/RNP motifs) family protein;(source:Araport11)
AT1G76480.1	['Athal.Athal_block_46', 'Athal.Athal_block_124']	1	1	2	['AT1G20890.1']	caveolin-1 protein;(source:Araport11)
AT1G76500.1	['Athal.Athal_block_46', 'Athal.Athal_block_124']	1	1	2	['AT1G20900.1']	Encodes an AT hook domain containing protein. Identified in a screen of activation tagged lines that suppress the long-hypocotyl phenotype of a weak phyB allele. Affects cell elongation in the hypocotyl and leaves.Acts redundantly with ESC to modulate hypocotyl growth inhibition in response to light
AT1G76510.3	['Athal.Athal_block_46', 'Athal.Athal_block_124']	1	1	2	['AT1G20910.1']	ARID/BRIGHT DNA-binding domain-containing protein;(source:Araport11)
AT1G76520.1	['Athal.Athal_block_46', 'Athal.Athal_block_124']	1	1	2	['AT1G20925.1']	Auxin transport facilitator which abundance is controlled by ER stress; resulting in protein turnover in a tissue-dependent manner. This process allows for the integration of environmental input with phytochrome auxin signaling, contributing to stress-induced growth adaptation.
AT1G76540.1	['Athal.Athal_block_46', 'Athal.Athal_block_124']	1	1	2	['AT1G20930.1']	Encodes a cyclin-dependent protein kinase involved in regulation of the G2/M transition of the mitotic cell cycle. Specifically binds to the cyclin CYCD4;1; expressed in shoot meristem, young leaves and vascular tissue during the G2/M phase. Required for proper organization of the shoot apical meristem and for hormone signaling.
AT1G76550.1	['Athal.Athal_block_46', 'Athal.Athal_block_124']	1	1	2	['AT1G20950.1']	Phosphofructokinase family protein. Target of miRNA sRNA6.
AT1G76580.1	['Athal.Athal_block_46', 'Athal.Athal_block_124']	1	1	2	['AT1G20980.1']	Squamosa promoter-binding protein-like (SBP domain) transcription factor family protein;(source:Araport11)
AT1G76590.1	['Athal.Athal_block_46', 'Athal.Athal_block_124']	1	1	2	['AT1G21000.1']	PLATZ transcription factor family protein;(source:Araport11)
AT1G76600.1	['Athal.Athal_block_46', 'Athal.Athal_block_124']	1	1	2	['AT1G21010.1']	PADRE protein up-regulated after infection by S. sclerotiorun.
AT1G76610.1	['Athal.Athal_block_46', 'Athal.Athal_block_124']	1	1	2	['AT1G21050.2']	MIZU-KUSSEI-like protein (Protein of unknown function; DUF617);(source:Araport11)
AT1G76620.1	['Athal.Athal_block_46', 'Athal.Athal_block_124']	1	1	2	['AT1G21060.1']	Serine/Threonine-kinase; putative (Protein of unknown function, DUF547);(source:Araport11)
AT1G76670.1	['Athal.Athal_block_46', 'Athal.Athal_block_124']	1	1	2	['AT1G21070.1']	Nucleotide-sugar transporter family protein;(source:Araport11)
AT1G76700.1	['Athal.Athal_block_46', 'Athal.Athal_block_124']	1	1	2	['AT1G21080.1']	DNAJ heat shock N-terminal domain-containing protein;(source:Araport11)
AT1G76790.1	['Athal.Athal_block_46', 'Athal.Athal_block_124']	1	1	2	['AT1G21120.2']	Encodes a protein with similarity to N-acetylserotonin O-methyltransferase (ASMT) but it does not have ASMT activity in vitro.
AT1G76800.1	['Athal.Athal_block_46', 'Athal.Athal_block_124']	1	1	2	['AT1G21140.1']	The gene encodes nodulin-like2 whose transcript abundance was repressed under conditions of Fe-deficient growth.
AT1G76810.1	['Athal.Athal_block_46', 'Athal.Athal_block_124']	1	1	2	['AT1G21160.1']	Functions in 18S rRNA maturation at the late 40S assembly stage as part of a regulatory crosstalk among ribosome biogenesis; messenger RNA (mRNA) translation initiation, and siRNA biogenesis in plants.
AT1G76850.1	['Athal.Athal_block_46', 'Athal.Athal_block_124']	1	1	2	['AT1G21170.1']	Encodes a member of the exocyst complex gene family. The exocyst is a protein complex involved in tethering vesicles to the plasma membrane during regulated or polarized secretion. The mRNA is cell-to-cell mobile.
AT1G76860.1	['Athal.Athal_block_46', 'Athal.Athal_block_124']	1	1	2	['AT1G21190.1']	Small nuclear ribonucleoprotein family protein;(source:Araport11)
AT1G76870.1	['Athal.Athal_block_46', 'Athal.Athal_block_124']	1	1	2	['AT1G21200.1']	transcription factor;(source:Araport11)
AT1G76930.1	['Athal.Athal_block_46', 'Athal.Athal_block_124']	1	1	2	['AT1G21310.1']	Encodes an Arabidopsis extensin gene that belongs to cell-wall hydroxyproline-rich glycoproteins. The cross-link of extensins enforces cell wall strength. Transgenic plants overexpressing this gene show an increase in stem thickness.
AT1G76940.1	['Athal.Athal_block_46', 'Athal.Athal_block_124']	1	1	2	['AT1G21320.2']	RNA-binding (RRM/RBD/RNP motifs) family protein;(source:Araport11)
AT1G76970.1	['Athal.Athal_block_46', 'Athal.Athal_block_124']	1	1	2	['AT1G21380.1']	Encodes a member of the Arabidopsis TOL (TOM1-LIKE) family of ubiquitin binding proteins that acts redundantly in the recognition and further endocytic sorting of a PIN-FORMED (PIN)-type auxin carrier protein at the plasma membrane; modulating dynamic auxin distribution and associated growth responses.
AT1G76980.2	['Athal.Athal_block_46', 'Athal.Athal_block_124']	1	1	2	['AT1G21390.1']	patatin-like phospholipase domain protein;(source:Araport11)
AT1G77000.1	['Athal.Athal_block_46', 'Athal.Athal_block_124']	1	1	2	['AT1G21410.1']	AtSKP2;2 is a homolog of human SKP2; the human F-box protein that recruits E2F1. Contains an F-box motif at the N-terminal region and a C-terminal Leu-rich repeat domain. Forms part of an E3-ubiquitin-ligase SCF (Skp1, cullin, F-box) complex and recruits phosphorylated AtE2Fc, a transcriptional factor that might play a role in cell division and during the transition from skotomorphogenesis to pho…
AT1G77060.1	['Athal.Athal_block_46', 'Athal.Athal_block_124']	1	1	2	['AT1G21440.1']	Phosphoenolpyruvate carboxylase family protein;(source:Araport11)
AT1G77260.1	['Athal.Athal_block_125', 'Athal.Athal_block_497']	1	1	2	['AT5G64030.1']	S-adenosyl-L-methionine-dependent methyltransferases superfamily protein;(source:Araport11)
AT1G77280.1	['Athal.Athal_block_125', 'Athal.Athal_block_497']	1	1	2	['AT5G63940.1']	kinase with adenine nucleotide alpha hydrolases-like domain-containing protein;(source:Araport11)
AT1G77380.1	['Athal.Athal_block_125', 'Athal.Athal_block_497']	1	1	2	['AT5G63850.1']	Amino acid permease which transports basic amino acids.
AT1G77410.1	['Athal.Athal_block_125', 'Athal.Athal_block_497']	1	1	2	['AT5G63800.1']	beta-galactosidase 16;(source:Araport11)
AT1G77450.1	['Athal.Athal_block_125', 'Athal.Athal_block_497']	1	1	2	['AT5G63790.2']	NAC domain transcriptional regulator that is induced by ROS in roots where it regulates the expression of downstream genes such as MYB30.
AT1G77400.1	['Athal.Athal_block_47', 'Athal.Athal_block_126']	1	1	2	['AT1G21695.1']	extensin-like protein;(source:Araport11)
AT1G77440.2	['Athal.Athal_block_47', 'Athal.Athal_block_126']	1	1	2	['AT1G21720.1']	Encodes beta subunit of 20s proteosome complex which is involved in protein degradation.
AT1G77500.1	['Athal.Athal_block_47', 'Athal.Athal_block_126']	1	1	2	['AT1G21740.1']	DUF630 family protein; putative (DUF630 and DUF632);(source:Araport11)
AT1G77510.1	['Athal.Athal_block_47', 'Athal.Athal_block_126']	1	1	2	['AT1G21750.2']	Encodes a protein disulfide isomerase-like (PDIL) protein; a member of a multigene family within the thioredoxin (TRX) superfamily. Transcript levels for this gene are up-regulated in response to three different chemical inducers of ER stress (dithiothreitol, beta-mercaptoethanol, and tunicamycin). AtIRE1-2 does not appear to be required for this response, but the atbzip60 mutant has a diminished…
AT1G77540.1	['Athal.Athal_block_47', 'Athal.Athal_block_126']	1	1	2	['AT1G21770.1']	Encodes a H3/H4 histone acetyltransferase. Belongs to the GNAT family; whose many members are involved in histone acetylation and chromatin remodeling, and are important for the regulation of cell growth and development.
AT1G77580.2	['Athal.Athal_block_47', 'Athal.Athal_block_126']	1	1	2	['AT1G21810.1']	filament-like protein (DUF869);(source:Araport11)
AT1G77610.1	['Athal.Athal_block_47', 'Athal.Athal_block_126']	1	1	2	['AT1G21870.1']	EamA-like transporter family protein;(source:Araport11)
AT1G77630.1	['Athal.Athal_block_47', 'Athal.Athal_block_126']	1	1	2	['AT1G21880.2']	Encodes a lysin-motif protein mediating bacterial peptidoglycan sensing and immunity to bacterial infection. Induction of chitin-responsive genes by chitin treatment is not blocked in the mutant. It contains a C-terminal GPI anchor signal and is an ortholog of OsLYP4 and OsLYP6.
AT1G77640.1	['Athal.Athal_block_47', 'Athal.Athal_block_126']	1	1	2	['AT1G21910.1']	encodes a member of the DREB subfamily A-5 of ERF/AP2 transcription factor family. The protein contains one AP2 domain. There are 15 members in this subfamily including RAP2.1; RAP2.9 and RAP2.10.
AT1G77660.1	['Athal.Athal_block_47', 'Athal.Athal_block_126']	1	1	2	['AT1G21920.1']	Phosphatidylinositol 4-phosphate 5-kinase (PIP5K) enzyme family member.
AT1G77740.1	['Athal.Athal_block_47', 'Athal.Athal_block_126']	1	1	2	['AT1G21980.1']	Encodes PIP5K2; a phosphatidylinositol-4-phosphate 5-kinase (PtdIns(4)P 5-kinase 2; or PIP5K2 that is involved in regulating lateral root formation and root gravity response. The mRNA is cell-to-cell mobile.
AT1G77810.1	['Athal.Athal_block_47', 'Athal.Athal_block_126']	1	1	2	['AT1G22015.1']	Galactosyltransferase family protein;(source:Araport11)
AT1G77855.1	['Athal.Athal_block_47', 'Athal.Athal_block_126']	1	1	2	['AT1G22030.1']	Phosphatidylinositol 4-phosphate 5-kinase (PIP5K) enzyme family member.
AT1G77870.1	['Athal.Athal_block_47', 'Athal.Athal_block_126']	1	1	2	['AT1G22050.1']	membrane-anchored ubiquitin-fold protein 5 precursor;(source:Araport11)
AT1G77885.1	['Athal.Athal_block_47', 'Athal.Athal_block_126']	1	1	2	['AT1G22065.1']	hypothetical protein;(source:Araport11)
AT1G77920.1	['Athal.Athal_block_47', 'Athal.Athal_block_126']	1	1	2	['AT1G22070.1']	TGA7 belongs to group D of the basic leucine zipper (bZIP) transcription factors. During systemic acquired resistance (SAR); TGA7 binds to the activation sequence-1 (as-1) in the promoter region of SAR related genes and regulates their expressions in an NPR1 dependent manner.
AT1G77932.1	['Athal.Athal_block_47', 'Athal.Athal_block_126']	1	1	2	['AT1G22110.1']	FANTASTIC four protein; putative (DUF3049);(source:Araport11)
AT1G77950.1	['Athal.Athal_block_47', 'Athal.Athal_block_126']	1	1	2	['AT1G22130.1']	Cooperates with the histone mark reader EBS to modulate seed germination under high temperature.
AT1G77990.1	['Athal.Athal_block_47', 'Athal.Athal_block_126', 'Athal.Athal_block_127', 'Athal.Athal_block_319']	2	2	4	['AT1G22150.1', 'AT4G08620.1']	Encodes a low-affinity sulfate transporter.
AT1G78020.1	['Athal.Athal_block_47', 'Athal.Athal_block_126']	1	1	2	['AT1G22160.1']	FCS like zinc finger 6 is induced during energy starvation through SnRK1 signaling. Mutants accumulate more SnRK1alpha1 which results in the inhibition of seedling growth under favorable growth conditions. Increased SnRK1 activity in the mutant also results in the downregulation of TOR signaling (DOI:10.1111/tpj.13854).
AT1G78050.1	['Athal.Athal_block_47', 'Athal.Athal_block_126']	1	1	2	['AT1G22170.1']	phosphoglycerate/bisphosphoglycerate mutase;(source:Araport11)
AT1G78080.1	['Athal.Athal_block_47', 'Athal.Athal_block_69', 'Athal.Athal_block_126', 'Athal.Athal_block_128']	2	2	4	['AT1G22190.1', 'AT1G36060.1']	Encodes a member of the DREB subfamily A-6 of ERF/AP2 transcription factor family (RAP2.4). The protein contains one AP2 domain. Role in mediating light and ethylene signaling. The mRNA is cell-to-cell mobile.
AT1G78090.1	['Athal.Athal_block_47', 'Athal.Athal_block_69', 'Athal.Athal_block_126', 'Athal.Athal_block_128']	2	2	4	['AT1G22210.1', 'AT1G35910.1']	homologous to the C-terminal part of microbial trehalose-6-phosphate phosphatases
AT1G78100.1	['Athal.Athal_block_47', 'Athal.Athal_block_126']	1	1	2	['AT1G22220.1']	F-box family protein;(source:Araport11)
AT1G78110.1	['Athal.Athal_block_47', 'Athal.Athal_block_126']	1	1	2	['AT1G22230.1']	nucleolar GTP-binding protein;(source:Araport11)
AT1G78160.2	['Athal.Athal_block_47', 'Athal.Athal_block_69', 'Athal.Athal_block_126', 'Athal.Athal_block_127', 'Athal.Athal_block_128', 'Athal.Athal_block_319']	3	3	6	['AT1G22240.1', 'AT4G08840.1', 'AT1G35730.2']	Encodes a member of the Arabidopsis Pumilio (APUM) proteins containing PUF domain (eight repeats of approximately 36 amino acids each). PUF proteins regulate both mRNA stability and translation through sequence-specific binding to the 3 Prime UTR of target mRNA transcripts.
AT1G78170.1	['Athal.Athal_block_47', 'Athal.Athal_block_126', 'Athal.Athal_block_127', 'Athal.Athal_block_319']	2	2	4	['AT1G22250.1', 'AT4G08910.1']	EAR (Ethylene-responsive element binding factor-associated Amphiphilic Repression) motif-containing ABA up-regulated transcription repressor which regulates ABA response together with EAU2.
AT1G78190.1	['Athal.Athal_block_47', 'Athal.Athal_block_126']	1	1	2	['AT1G22270.1']	Trm112p-like protein;(source:Araport11)
AT1G78200.1	['Athal.Athal_block_47', 'Athal.Athal_block_126']	1	1	2	['AT1G22280.1']	Protein phosphatase 2C family protein;(source:Araport11)
AT1G78220.1	['Athal.Athal_block_47', 'Athal.Athal_block_126', 'Athal.Athal_block_127', 'Athal.Athal_block_319']	2	2	4	['AT1G22300.1', 'AT4G09000.1']	14-3-3 protein GF14 pi
AT1G78260.1	['Athal.Athal_block_47', 'Athal.Athal_block_126']	1	1	2	['AT1G22330.1']	RNA-binding (RRM/RBD/RNP motifs) family protein;(source:Araport11)
[truncated: 4,693 more rows]

## Sheet: deleted_region_gene_block_count
DatasetS1. Genes (both syntenic and non-syntenic) within targeted retained duplicated regions and blocks that a gene is associated with are indicated.
[truncated: 262 more rows]
