# Supplementary material for: Targeted deletions of large syntenic regions in Arabidopsis thaliana
Source: Proc Natl Acad Sci U S A. 2025 Aug 11;122(33):e2419744122. doi: 10.1073/pnas.2419744122 (PMC12377758; doi:10.1073/pnas.2419744122)
Supplement: Supplementary file 3 — Dataset S02 (XLSX) [file pnas.2419744122.sd02.xlsx]

## Sheet: File_description
File description
This Dataset provides detailed information related to the gene content for deleted syntenic regions and their paired blocks. Genes within each region are listed along with their paralogue(s). Further descriptions of each column are provided within the "1_block_271" sheet. The deleted block tabs are immediately followed by their paired block (e.g. the deleted block_271 is followed by its pair, blo…

## Sheet: 1_block_271
DatasetS2. This sheet describes the genes deleted within block 271, as well as the associated paralogous genes, tandem duplicates, phenotypes, functional information, and expression fold changes of paralogues in deletion lines.
#	Block1	Block2	Block3	Block4	Tandem_duplicate	Phenotype (from TAIR)	Description	Preferred_name	GO_terms	EC_number	KEGG_KO	KEGG_pathway	KEGG_module	KEGG_reaction	KEGG_rclass	BRITE	KEGG_TC	CAZy	BiGG_reaction	Annot_lvl	matching_OGs	Best_OG	COG_cat	OG_description	Block1_OG	Block2_OG	Block3_OG	Block4_OG	Orthogroups	log2FoldChange of block2 gene (pAP141 t1 vs. Col-0 t1)	p_adj.	log2FoldChange of block2 gene (pAP141 t2 vs. Col-0 t2)	p_adj.
1	AT3G45330	AT5G60320	.	.	yes	none listed	LecRK-I.1__Concanavalin A-like lectin protein kinase family protein	0	GO:0000166,GO:0001101,GO:0002229,GO:0002239,GO:0003674,GO:0003824,GO:0004672,GO:0004674,GO:0004675,GO:0004888,GO:0005488,GO:0005524,GO:0005575,GO:0005622,GO:0005623,GO:0005737,GO:0005739,GO:0005886,GO:0005911,GO:0006464,GO:0006468,GO:0006793,GO:0006796,GO:0006807,GO:0006950,GO:0006952,GO:0006970,GO:0007044,GO:0007045,GO:0007154,GO:0007155,GO:0007160,GO:0007165,GO:0007166,GO:0007167,GO:0007178,GO:…	0	0	0	0	0	0	0	0	0	0	Viridiplantae	2QSJ4@2759,37JWA@33090,3GAQ6@35493,3HY56@3699,COG0515@1	NA|NA|NA	T	lectin protein kinase family	OG0022450	OG0000024	.	.	OG0000024, OG0022450	-0.77517	NA	-0.170203	NA
2	AT3G45390	AT5G60320	.	.	yes	none listed	LecRK-I.2__Concanavalin A-like lectin protein kinase family protein	0	GO:0000166,GO:0001101,GO:0002229,GO:0002239,GO:0003674,GO:0003824,GO:0004672,GO:0004674,GO:0004675,GO:0004888,GO:0005488,GO:0005524,GO:0005575,GO:0005622,GO:0005623,GO:0005737,GO:0005739,GO:0005886,GO:0005911,GO:0006464,GO:0006468,GO:0006793,GO:0006796,GO:0006807,GO:0006950,GO:0006952,GO:0006970,GO:0007044,GO:0007045,GO:0007154,GO:0007155,GO:0007160,GO:0007165,GO:0007166,GO:0007167,GO:0007178,GO:…	0	0	0	0	0	0	0	0	0	0	Viridiplantae	2QSJ4@2759,37JWA@33090,3GAQ6@35493,3HY56@3699,COG0515@1	NA|NA|NA	T	lectin protein kinase family	OG0022450	OG0000024	.	.	OG0000024, OG0022450	-0.77517	NA	-0.170203	NA
3	AT3G45400	.	.	.	no	none listed	exostosin family protein	0	GO:0000139,GO:0000271,GO:0003674,GO:0003824,GO:0005575,GO:0005622,GO:0005623,GO:0005737,GO:0005768,GO:0005794,GO:0005802,GO:0005975,GO:0005976,GO:0008150,GO:0008152,GO:0008194,GO:0009058,GO:0009059,GO:0009987,GO:0010393,GO:0010398,GO:0012505,GO:0016020,GO:0016051,GO:0016740,GO:0016757,GO:0016763,GO:0017144,GO:0031090,GO:0031410,GO:0031982,GO:0031984,GO:0035252,GO:0042285,GO:0043170,GO:0043226,GO:…	0	0	0	0	0	0	0	0	0	0	Viridiplantae	37QEE@33090,3G8XA@35493,3HQ8Z@3699,KOG1021@1,KOG1021@2759	NA|NA|NA	GMW	arabinosyltransferase ARAD1	OG0001608	.	.	.	OG0001608
4	AT3G45410	AT5G60320	.	.	yes	none listed	LecRK-I.3__Concanavalin A-like lectin protein kinase family protein	0	GO:0000166,GO:0001101,GO:0002229,GO:0002239,GO:0003674,GO:0003824,GO:0004672,GO:0004674,GO:0004675,GO:0004888,GO:0005488,GO:0005524,GO:0005575,GO:0005622,GO:0005623,GO:0005737,GO:0005739,GO:0005886,GO:0005911,GO:0006464,GO:0006468,GO:0006793,GO:0006796,GO:0006807,GO:0006950,GO:0006952,GO:0006970,GO:0007044,GO:0007045,GO:0007154,GO:0007155,GO:0007160,GO:0007165,GO:0007166,GO:0007167,GO:0007178,GO:…	0	0	0	0	0	0	0	0	0	0	Viridiplantae	2QSJ4@2759,37JWA@33090,3GAQ6@35493,COG0515@1	NA|NA|NA	T	Lectin-domain containing receptor kinase	OG0000024	OG0000024	.	.	OG0000024	-0.77517	NA	-0.170203	NA
5	AT3G45420	AT5G60320	.	.	yes	none listed	LecRK-I.4__Concanavalin A-like lectin protein kinase family protein	0	GO:0000166,GO:0001101,GO:0002229,GO:0002239,GO:0003674,GO:0003824,GO:0004672,GO:0004674,GO:0004675,GO:0004888,GO:0005488,GO:0005524,GO:0005575,GO:0005622,GO:0005623,GO:0005737,GO:0005739,GO:0005886,GO:0005911,GO:0006464,GO:0006468,GO:0006793,GO:0006796,GO:0006807,GO:0006950,GO:0006952,GO:0006970,GO:0007044,GO:0007045,GO:0007154,GO:0007155,GO:0007160,GO:0007165,GO:0007166,GO:0007167,GO:0007178,GO:…	0	0	0	0	0	0	0	0	0	0	Viridiplantae	2QSJ4@2759,37JWA@33090,3GAQ6@35493,COG0515@1	NA|NA|NA	T	Lectin-domain containing receptor kinase	OG0000024	OG0000024	.	.	OG0000024	-0.77517	NA	-0.170203	NA
6	AT3G45430	AT5G60300	.	.	yes	none listed	LecRK-I.5_P2K2__Concanavalin A-like lectin protein kinase family protein	0	GO:0000166,GO:0001101,GO:0002229,GO:0002239,GO:0003674,GO:0003824,GO:0004672,GO:0004674,GO:0004675,GO:0004888,GO:0005488,GO:0005524,GO:0005575,GO:0005622,GO:0005623,GO:0005737,GO:0005739,GO:0005886,GO:0005911,GO:0006464,GO:0006468,GO:0006793,GO:0006796,GO:0006807,GO:0006950,GO:0006952,GO:0006970,GO:0007044,GO:0007045,GO:0007154,GO:0007155,GO:0007160,GO:0007165,GO:0007166,GO:0007167,GO:0007178,GO:…	0	0	0	0	0	0	0	0	0	0	Viridiplantae	2QSJ4@2759,37JWA@33090,3GAQ6@35493,3HYI9@3699,COG0515@1	NA|NA|NA	T	lectin protein kinase family	OG0024663	OG0020852	.	.	OG0020852, OG0024663	-0.357829	0.128328	-0.407472	0.286431
7	AT3G45440	AT5G60320	.	.	yes	none listed	LecRK-I.6__Concanavalin A-like lectin protein kinase family protein	0	GO:0000166,GO:0001101,GO:0002229,GO:0002239,GO:0003674,GO:0003824,GO:0004672,GO:0004674,GO:0004675,GO:0004888,GO:0005488,GO:0005524,GO:0005575,GO:0005622,GO:0005623,GO:0005737,GO:0005739,GO:0005886,GO:0005911,GO:0006464,GO:0006468,GO:0006793,GO:0006796,GO:0006807,GO:0006950,GO:0006952,GO:0006970,GO:0007044,GO:0007045,GO:0007154,GO:0007155,GO:0007160,GO:0007165,GO:0007166,GO:0007167,GO:0007178,GO:…	0	0	0	0	0	0	0	0	0	0	Viridiplantae	2QSJ4@2759,37JWA@33090,3GAQ6@35493,3HY56@3699,COG0515@1	NA|NA|NA	T	lectin protein kinase family	OG0000024	OG0000024	.	.	OG0000024	-0.77517	NA	-0.170203	NA
8	AT3G45443	.	.	.	yes	none listed		0	GO:0000166,GO:0001101,GO:0002229,GO:0002239,GO:0003674,GO:0003824,GO:0004672,GO:0004674,GO:0004675,GO:0004888,GO:0005488,GO:0005524,GO:0005575,GO:0005622,GO:0005623,GO:0005737,GO:0005739,GO:0005886,GO:0005911,GO:0006464,GO:0006468,GO:0006793,GO:0006796,GO:0006807,GO:0006950,GO:0006952,GO:0006970,GO:0007044,GO:0007045,GO:0007154,GO:0007155,GO:0007160,GO:0007165,GO:0007166,GO:0007167,GO:0007178,GO:…	0	0	0	0	0	0	0	0	0	0	Viridiplantae	2QSJ4@2759,37JWA@33090,3GAQ6@35493,3HY56@3699,COG0515@1	NA|NA|NA	T	lectin protein kinase family	OG0055114	.	.	.	OG0055114
9	AT3G45450	.	.	.	no	none listed	Double Clp-N motif-containing P-loop nucleoside triphosphate hydrolases superfamily protein	CLPC1	GO:0003674,GO:0003824,GO:0004176,GO:0005488,GO:0005515,GO:0005575,GO:0005618,GO:0005622,GO:0005623,GO:0005737,GO:0005739,GO:0006508,GO:0006605,GO:0006807,GO:0006810,GO:0006886,GO:0006996,GO:0008104,GO:0008150,GO:0008152,GO:0008233,GO:0009507,GO:0009526,GO:0009528,GO:0009532,GO:0009534,GO:0009535,GO:0009536,GO:0009570,GO:0009579,GO:0009657,GO:0009658,GO:0009706,GO:0009719,GO:0009725,GO:0009735,GO:…	0	ko:K03696	ko01100,map01100	0	0	0	ko00000,ko03110	0	0	0	Viridiplantae	37RK8@33090,3GD7P@35493,COG0542@1,KOG1051@2759	NA|NA|NA	O	Belongs to the ClpA ClpB family	OG0055115	.	.	.	OG0055115
10	AT3G45460	AT5G60250	.	.	yes	none listed	RFA7__IBR domain containing protein	0	0	0	0	0	0	0	0	0	0	0	0	Viridiplantae	KOG1812@1,KOG1812@2759	NA|NA|NA	S	protein polyubiquitination	OG0001158	OG0001158	.	.	OG0001158	-0.636861	0.0727059	-0.31428	0.610663
11	AT3G45470	AT5G60250	.	.	yes	none listed	IBR domain containing protein	0	GO:0000151,GO:0000209,GO:0003674,GO:0003824,GO:0004842,GO:0005488,GO:0005515,GO:0005575,GO:0005622,GO:0005623,GO:0005737,GO:0006464,GO:0006807,GO:0008150,GO:0008152,GO:0009653,GO:0009893,GO:0009894,GO:0009896,GO:0009987,GO:0010604,GO:0016567,GO:0016740,GO:0019222,GO:0019538,GO:0019787,GO:0019899,GO:0030154,GO:0030162,GO:0030435,GO:0031323,GO:0031325,GO:0031329,GO:0031331,GO:0031624,GO:0032268,GO:…	2.3.2.31	ko:K11968	0	0	0	0	ko00000,ko01000,ko04121	0	0	0	Viridiplantae	37RQU@33090,KOG1812@1,KOG1812@2759	NA|NA|NA	O	Zinc finger (C3HC4-type RING finger) family protein	OG0001158	OG0001158	.	.	OG0001158	-0.636861	0.0727059	-0.31428	0.610663
12	AT3G45480	AT5G60250	.	.	yes	none listed	RFA6__RING/U-box protein with C6HC-type zinc finger	0	0	0	0	0	0	0	0	0	0	0	0	Viridiplantae	KOG1812@1,KOG1812@2759	NA|NA|NA	S	protein polyubiquitination	OG0001158	OG0001158	.	.	OG0001158	-0.636861	0.0727059	-0.31428	0.610663
13	AT3G45490	AT5G60250	.	.	yes	none listed		0	0	0	0	0	0	0	0	0	0	0	0	Viridiplantae	KOG1812@1,KOG1812@2759	NA|NA|NA	S	protein polyubiquitination	OG0015735	OG0001158	.	.	OG0001158, OG0015735	-0.636861	0.0727059	-0.31428	0.610663
14	AT3G45500	AT5G60250	.	.	yes	none listed		0	0	0	0	0	0	0	0	0	0	0	0	Viridiplantae	KOG1812@1,KOG1812@2759	NA|NA|NA	S	protein polyubiquitination	OG0015735	OG0001158	.	.	OG0001158, OG0015735	-0.636861	0.0727059	-0.31428	0.610663
15	AT3G45510	AT5G60250	.	.	yes	none listed	RING/U-box protein	0	0	0	0	0	0	0	0	0	0	0	0	Viridiplantae	KOG1812@1,KOG1812@2759	NA|NA|NA	S	protein polyubiquitination	OG0001158	OG0001158	.	.	OG0001158	-0.636861	0.0727059	-0.31428	0.610663
16	AT3G45525	.	.	.	yes	none listed		0	0	0	0	0	0	0	0	0	0	0	0	Viridiplantae	KOG1812@1,KOG1812@2759	NA|NA|NA	S	protein polyubiquitination	OG0001158	.	.	.	OG0001158
17	AT3G45530	.	.	.	no	none listed	Cysteine/Histidine-rich C1 domain family protein	0	0	0	0	0	0	0	0	0	0	0	0	Viridiplantae	293RU@1,2RANS@2759,37P1B@33090,3GXRE@35493,3HZSJ@3699	NA|NA|NA	S	BEST Arabidopsis thaliana protein match is Cysteine Histidine-rich C1 domain family protein (TAIR	OG0000545	.	.	.	OG0000545
18	AT3G45540	AT5G60250	.	.	yes	none listed	RFA8__RING/U-box protein with C6HC-type zinc finger	0	0	0	0	0	0	0	0	0	0	0	0	Viridiplantae	KOG1812@1,KOG1812@2759	NA|NA|NA	S	protein polyubiquitination	OG0001158	OG0001158	.	.	OG0001158	-0.636861	0.0727059	-0.31428	0.610663
19	AT3G45555	AT5G60250	.	.	yes	none listed	RING/U-box protein	0	0	0	0	0	0	0	0	0	0	0	0	Viridiplantae	KOG1812@1,KOG1812@2759	NA|NA|NA	S	protein polyubiquitination	OG0001158	OG0001158	.	.	OG0001158	-0.636861	0.0727059	-0.31428	0.610663
20	AT3G45560	AT5G60250	.	.	yes	none listed	zinc finger (C3HC4-type RING finger) family protein	0	0	0	0	0	0	0	0	0	0	0	0	Viridiplantae	KOG1812@1,KOG1812@2759	NA|NA|NA	S	protein polyubiquitination	OG0001158	OG0001158	.	.	OG0001158	-0.636861	0.0727059	-0.31428	0.610663
21	AT3G45570	AT5G60250	.	.	yes	none listed	RFA2__RING/U-box protein with C6HC-type zinc finger domain	0	0	0	0	0	0	0	0	0	0	0	0	Viridiplantae	KOG1812@1,KOG1812@2759	NA|NA|NA	S	protein polyubiquitination	OG0001158	OG0001158	.	.	OG0001158	-0.636861	0.0727059	-0.31428	0.610663
22	AT3G45577	AT5G60230	.	.	yes	none listed	tRNA-intron endonucleases	SEN2	GO:0000003,GO:0000213,GO:0000214,GO:0000278,GO:0000281,GO:0000379,GO:0000394,GO:0000910,GO:0003006,GO:0003674,GO:0003824,GO:0004518,GO:0004519,GO:0004521,GO:0004540,GO:0004549,GO:0005575,GO:0005622,GO:0005623,GO:0005634,GO:0006139,GO:0006388,GO:0006396,GO:0006399,GO:0006725,GO:0006807,GO:0007049,GO:0007275,GO:0008033,GO:0008150,GO:0008152,GO:0008356,GO:0008380,GO:0009790,GO:0009791,GO:0009793,GO:…	3.1.27.9	ko:K15322	0	0	0	0	ko00000,ko03016	0	0	0	Viridiplantae	37T5C@33090,3G72R@35493,3HPD0@3699,COG1676@1,KOG4685@2759	NA|NA|NA	J	Constitutes one of the two catalytic subunit of the tRNA-splicing endonuclease complex, a complex responsible for identification and cleavage of the splice sites in pre-tRNA. It cleaves pre-tRNA at the 5'- and 3'-splice sites to release the intron. The products are an intron and two tRNA half-molecules bearing 2',3'-cyclic phosphate and 5'-OH termini. There are no conserved sequences at the splic…	OG0004956	OG0004956	.	.	OG0004956	-0.0492366	NA	0.176779	0.705827
23	AT3G45580	AT5G60250	.	.	yes	none listed	RFA3__RING/U-box protein with C6HC-type zinc finger	0	0	0	0	0	0	0	0	0	0	0	0	Viridiplantae	KOG1812@1,KOG1812@2759	NA|NA|NA	S	protein polyubiquitination	OG0001158	OG0001158	.	.	OG0001158	-0.636861	0.0727059	-0.31428	0.610663
24	AT3G45590	AT5G60230	.	.	yes	Segregate zygote lethal (no division in the arrested zygote) at 25% (reported for sen1/2 double mutant)	ATSEN1_SEN1__splicing endonuclease 1	SEN2	GO:0000003,GO:0000213,GO:0000214,GO:0000278,GO:0000281,GO:0000379,GO:0000394,GO:0000910,GO:0003006,GO:0003674,GO:0003824,GO:0004518,GO:0004519,GO:0004521,GO:0004540,GO:0004549,GO:0005575,GO:0005622,GO:0005623,GO:0005634,GO:0006139,GO:0006388,GO:0006396,GO:0006399,GO:0006725,GO:0006807,GO:0007049,GO:0007275,GO:0008033,GO:0008150,GO:0008152,GO:0008356,GO:0008380,GO:0009790,GO:0009791,GO:0009793,GO:…	3.1.27.9	ko:K15322	0	0	0	0	ko00000,ko03016	0	0	0	Viridiplantae	37T5C@33090,3G72R@35493,3HPD0@3699,COG1676@1,KOG4685@2759	NA|NA|NA	J	Constitutes one of the two catalytic subunit of the tRNA-splicing endonuclease complex, a complex responsible for identification and cleavage of the splice sites in pre-tRNA. It cleaves pre-tRNA at the 5'- and 3'-splice sites to release the intron. The products are an intron and two tRNA half-molecules bearing 2',3'-cyclic phosphate and 5'-OH termini. There are no conserved sequences at the splic…	OG0004956	OG0004956	.	.	OG0004956	-0.0492366	NA	0.176779	0.705827
25	AT3G45600	AT5G60220	.	.	no	none listed	TET3__tetraspanin3	0	GO:0005575,GO:0005623,GO:0005886,GO:0005911,GO:0009506,GO:0016020,GO:0030054,GO:0044464,GO:0055044,GO:0071944	0	0	0	0	0	0	0	0	0	0	Viridiplantae	28IDS@1,2QU76@2759,37SVD@33090,3G76Y@35493,3HXXQ@3699	NA|NA|NA	S	Belongs to the tetraspanin (TM4SF) family	OG0005369	OG0005369	.	.	OG0005369	-0.488746	NA	-0.396093	NA
26	AT3G45610	AT5G60200	.	.	no	30% of plants have slowly elongating roots that show a reduction in radial growth (in quintuple mutant) reduced radial growth	DOF6__Dof-type zinc finger DNA-binding family protein	0	GO:0001067,GO:0003674,GO:0003676,GO:0003677,GO:0003700,GO:0005488,GO:0005575,GO:0005622,GO:0005623,GO:0005634,GO:0006355,GO:0007275,GO:0008150,GO:0009889,GO:0010468,GO:0010556,GO:0019219,GO:0019222,GO:0022622,GO:0031323,GO:0031326,GO:0032501,GO:0032502,GO:0043226,GO:0043227,GO:0043229,GO:0043231,GO:0043565,GO:0044212,GO:0044424,GO:0044464,GO:0048364,GO:0048731,GO:0048856,GO:0050789,GO:0050794,GO:…	0	0	0	0	0	0	0	0	0	0	Viridiplantae	28K3S@1,2RB9Y@2759,37P7U@33090,3G9ZJ@35493,3HW8Z@3699	NA|NA|NA	K	zinc finger	OG0000063	OG0000063	.	.	OG0000063	0.0878914	0.672845	-0.0470032	0.906508
27	AT3G45620	.	.	.	no	none listed	Transducin/WD40 repeat-like superfamily protein	0	GO:0000151,GO:0005575,GO:0005622,GO:0005623,GO:0005634,GO:0005654,GO:0005737,GO:0005739,GO:0005829,GO:0006464,GO:0006807,GO:0008150,GO:0008152,GO:0009987,GO:0019538,GO:0031461,GO:0031974,GO:0031981,GO:0032991,GO:0036211,GO:0043170,GO:0043226,GO:0043227,GO:0043229,GO:0043231,GO:0043233,GO:0043412,GO:0043687,GO:0044237,GO:0044238,GO:0044260,GO:0044267,GO:0044422,GO:0044424,GO:0044428,GO:0044444,GO:…	0	ko:K11795,ko:K11804,ko:K11807	0	0	0	0	ko00000,ko04121	0	0	0	Viridiplantae	37KS6@33090,3G9QM@35493,3HN4A@3699,KOG1334@1,KOG1334@2759	NA|NA|NA	S	WD40 repeats	OG0012519	.	.	.	OG0012519
	Column Abbreviations
	TAIR - The Arabidopsis Information Resource
	GO - Gene Ontology
	EC - Enzyme Commission
	KEGG - Kyoto Encyclopedia of Genes and Genomes
	KO - KEGG Orthology
	CAZy - Carbohydrate-Active Enzymes
	BiGG - Biochemical, Genetic and Genomic knowledgebase
	OG - Orthogroup
	COG - Clusters of Orthologous Groups
	p_adj. - Adjusted p-value

## Sheet: 1_block_488
DatasetS2. This sheet describes the genes within block 488, as well as the associated paralogous genes, tandem duplicates, phenotypes, and functional information.
#	Block1	Block2	Block3	Block4	Tandem_duplicate	phenotype (from TAIR)	Description	Preferred_name	GO_terms	EC_number	KEGG_KO	KEGG_pathway	KEGG_module	KEGG_reaction	KEGG_rclass	BRITE	KEGG_TC	CAZy	BiGG_reaction	Annot_lvl	matching_OGs	Best_OG	COG_cat	OG_description	Block1_OG	Block2_OG	Block3_OG	Block4_OG	Orthogroups
1	AT5G60200	AT3G45610	AT1G07640	.	no	anthocyanin build up in leaves and cotyledons; reduced apical dominance; reduced radial growth; Transcription factor (TF) expressed in a tissue-enriched manner in roots: nuclear GFP expression in the pericycle of the phloem pole starting from above the quiescent center to the hypocotyl (2/6); nuclear GFP in the stele of the promeristem, no GFP in the late meristematic and early elongation zone bu…	DOF5.3_TMO6__TARGET OF MONOPTEROS 6	0	GO:0001067,GO:0003674,GO:0003676,GO:0003677,GO:0003700,GO:0005488,GO:0005575,GO:0005622,GO:0005623,GO:0005634,GO:0006355,GO:0007275,GO:0008150,GO:0009889,GO:0010468,GO:0010556,GO:0019219,GO:0019222,GO:0022622,GO:0031323,GO:0031326,GO:0032501,GO:0032502,GO:0043226,GO:0043227,GO:0043229,GO:0043231,GO:0043565,GO:0044212,GO:0044424,GO:0044464,GO:0048364,GO:0048731,GO:0048856,GO:0050789,GO:0050794,GO:…	0	0	0	0	0	0	0	0	0	0	Viridiplantae	28K3S@1,2RB9Y@2759,37P7U@33090,3G9ZJ@35493,3HW8Z@3699	NA|NA|NA	K	zinc finger	OG0000063	OG0000063	OG0013669	.	OG0000063, OG0013669
2	AT5G60210	.	.	AT2G37080	no	none listed	RIP5__ROP interactive partner 5	0	GO:0000226,GO:0005575,GO:0005622,GO:0005623,GO:0005634,GO:0005737,GO:0005856,GO:0005874,GO:0005886,GO:0006996,GO:0007010,GO:0007017,GO:0008150,GO:0009507,GO:0009536,GO:0009664,GO:0009987,GO:0015630,GO:0016020,GO:0016043,GO:0030865,GO:0031122,GO:0043226,GO:0043227,GO:0043228,GO:0043229,GO:0043231,GO:0043232,GO:0043622,GO:0044422,GO:0044424,GO:0044430,GO:0044444,GO:0044446,GO:0044464,GO:0045229,GO:…	0	ko:K10352	ko04530,map04530	0	0	0	ko00000,ko00001,ko04147,ko04812	0	0	0	Viridiplantae	28KMF@1,2QT2U@2759,37KRY@33090,3GBNM@35493,3HVMS@3699	NA|NA|NA	S	Interactor of constitutive active ROPs	OG0001160	.	.	OG0001160	OG0001160
3	AT5G60215	.	.	.	no	none listed		0	GO:0000226,GO:0005575,GO:0005622,GO:0005623,GO:0005634,GO:0005737,GO:0005856,GO:0005874,GO:0005886,GO:0006996,GO:0007010,GO:0007017,GO:0008150,GO:0009507,GO:0009536,GO:0009664,GO:0009987,GO:0015630,GO:0016020,GO:0016043,GO:0030865,GO:0031122,GO:0043226,GO:0043227,GO:0043228,GO:0043229,GO:0043231,GO:0043232,GO:0043622,GO:0044422,GO:0044424,GO:0044430,GO:0044444,GO:0044446,GO:0044464,GO:0045229,GO:…	0	ko:K10352	ko04530,map04530	0	0	0	ko00000,ko00001,ko04147,ko04812	0	0	0	Viridiplantae	28KMF@1,2QT2U@2759,37KRY@33090,3GBNM@35493,3HVMS@3699	NA|NA|NA	S	Interactor of constitutive active ROPs	OG0055705	.	.	.	OG0055705
4	AT5G60220	AT3G45600	.	.	no	none listed	TET4__tetraspanin4	0	GO:0005575,GO:0005623,GO:0005886,GO:0005911,GO:0009506,GO:0016020,GO:0030054,GO:0044464,GO:0055044,GO:0071944	0	0	0	0	0	0	0	0	0	0	Viridiplantae	28IDS@1,2QU76@2759,37SVD@33090,3G76Y@35493,3HXXQ@3699	NA|NA|NA	S	Belongs to the tetraspanin (TM4SF) family	OG0005369	OG0005369	.	.	OG0005369
5	AT5G60230	AT3G45590	.	.	no	Segregate zygote lethal (no division in the arrested zygote) at 25%	ATSEN2_SEN2__splicing endonuclease 2	SEN2	GO:0000003,GO:0000213,GO:0000214,GO:0000278,GO:0000281,GO:0000379,GO:0000394,GO:0000910,GO:0003006,GO:0003674,GO:0003824,GO:0004518,GO:0004519,GO:0004521,GO:0004540,GO:0004549,GO:0005575,GO:0005622,GO:0005623,GO:0005634,GO:0006139,GO:0006388,GO:0006396,GO:0006399,GO:0006725,GO:0006807,GO:0007049,GO:0007275,GO:0008033,GO:0008150,GO:0008152,GO:0008356,GO:0008380,GO:0009790,GO:0009791,GO:0009793,GO:…	3.1.27.9	ko:K15322	0	0	0	0	ko00000,ko03016	0	0	0	Viridiplantae	37T5C@33090,3G72R@35493,3HPD0@3699,COG1676@1,KOG4685@2759	NA|NA|NA	J	Constitutes one of the two catalytic subunit of the tRNA-splicing endonuclease complex, a complex responsible for identification and cleavage of the splice sites in pre-tRNA. It cleaves pre-tRNA at the 5'- and 3'-splice sites to release the intron. The products are an intron and two tRNA half-molecules bearing 2',3'-cyclic phosphate and 5'-OH termini. There are no conserved sequences at the splic…	OG0004956	OG0004956	.	.	OG0004956
6	AT5G60240	.	.	.	no	none listed		SEN2	GO:0000003,GO:0000213,GO:0000214,GO:0000278,GO:0000281,GO:0000379,GO:0000394,GO:0000910,GO:0003006,GO:0003674,GO:0003824,GO:0004518,GO:0004519,GO:0004521,GO:0004540,GO:0004549,GO:0005575,GO:0005622,GO:0005623,GO:0005634,GO:0006139,GO:0006388,GO:0006396,GO:0006399,GO:0006725,GO:0006807,GO:0007049,GO:0007275,GO:0008033,GO:0008150,GO:0008152,GO:0008356,GO:0008380,GO:0009790,GO:0009791,GO:0009793,GO:…	3.1.27.9	ko:K15322	0	0	0	0	ko00000,ko03016	0	0	0	Viridiplantae	37T5C@33090,3G72R@35493,3HPD0@3699,COG1676@1,KOG4685@2759	NA|NA|NA	J	Constitutes one of the two catalytic subunit of the tRNA-splicing endonuclease complex, a complex responsible for identification and cleavage of the splice sites in pre-tRNA. It cleaves pre-tRNA at the 5'- and 3'-splice sites to release the intron. The products are an intron and two tRNA half-molecules bearing 2',3'-cyclic phosphate and 5'-OH termini. There are no conserved sequences at the splic…	OG0055706	.	.	.	OG0055706
7	AT5G60250	AT3G45580	.	.	no	none listed	zinc finger (C3HC4-type RING finger) family protein	0	GO:0000151,GO:0000209,GO:0003674,GO:0003824,GO:0004842,GO:0005488,GO:0005515,GO:0005575,GO:0005622,GO:0005623,GO:0005737,GO:0006464,GO:0006807,GO:0008150,GO:0008152,GO:0009653,GO:0009893,GO:0009894,GO:0009896,GO:0009987,GO:0010604,GO:0016567,GO:0016740,GO:0019222,GO:0019538,GO:0019787,GO:0019899,GO:0030154,GO:0030162,GO:0030435,GO:0031323,GO:0031325,GO:0031329,GO:0031331,GO:0031624,GO:0032268,GO:…	2.3.2.31	ko:K11968	0	0	0	0	ko00000,ko01000,ko04121	0	0	0	Viridiplantae	37RQU@33090,3GX6Z@35493,3HXZ8@3699,KOG1812@1,KOG1812@2759	NA|NA|NA	O	Reverse transcriptase-like	OG0001158	OG0001158	.	.	OG0001158
8	AT5G60260	.	.	.	no	none listed		0	GO:0000151,GO:0000209,GO:0003674,GO:0003824,GO:0004842,GO:0005488,GO:0005515,GO:0005575,GO:0005622,GO:0005623,GO:0005737,GO:0006464,GO:0006807,GO:0008150,GO:0008152,GO:0009653,GO:0009893,GO:0009894,GO:0009896,GO:0009987,GO:0010604,GO:0016567,GO:0016740,GO:0019222,GO:0019538,GO:0019787,GO:0019899,GO:0030154,GO:0030162,GO:0030435,GO:0031323,GO:0031325,GO:0031329,GO:0031331,GO:0031624,GO:0032268,GO:…	2.3.2.31	ko:K11968	0	0	0	0	ko00000,ko01000,ko04121	0	0	0	Viridiplantae	37RQU@33090,3GX6Z@35493,3HXZ8@3699,KOG1812@1,KOG1812@2759	NA|NA|NA	O	Reverse transcriptase-like	OG0055707	.	.	.	OG0055707
9	AT5G60265	.	.	.	no	none listed		0	GO:0000151,GO:0000209,GO:0003674,GO:0003824,GO:0004842,GO:0005488,GO:0005515,GO:0005575,GO:0005622,GO:0005623,GO:0005737,GO:0006464,GO:0006807,GO:0008150,GO:0008152,GO:0009653,GO:0009893,GO:0009894,GO:0009896,GO:0009987,GO:0010604,GO:0016567,GO:0016740,GO:0019222,GO:0019538,GO:0019787,GO:0019899,GO:0030154,GO:0030162,GO:0030435,GO:0031323,GO:0031325,GO:0031329,GO:0031331,GO:0031624,GO:0032268,GO:…	2.3.2.31	ko:K11968	0	0	0	0	ko00000,ko01000,ko04121	0	0	0	Viridiplantae	37RQU@33090,3GX6Z@35493,3HXZ8@3699,KOG1812@1,KOG1812@2759	NA|NA|NA	O	Reverse transcriptase-like	OG0055708	.	.	.	OG0055708
10	AT5G60270	AT3G45440	AT5G03140	.	yes	none listed	LecRK-I.7__Concanavalin A-like lectin protein kinase family protein	0	GO:0000166,GO:0001101,GO:0002229,GO:0002239,GO:0003674,GO:0003824,GO:0004672,GO:0004674,GO:0004675,GO:0004888,GO:0005488,GO:0005524,GO:0005575,GO:0005622,GO:0005623,GO:0005737,GO:0005739,GO:0005886,GO:0005911,GO:0006464,GO:0006468,GO:0006793,GO:0006796,GO:0006807,GO:0006950,GO:0006952,GO:0006970,GO:0007044,GO:0007045,GO:0007154,GO:0007155,GO:0007160,GO:0007165,GO:0007166,GO:0007167,GO:0007178,GO:…	0	0	0	0	0	0	0	0	0	0	Viridiplantae	2QSJ4@2759,37JWA@33090,3GAQ6@35493,COG0515@1	NA|NA|NA	T	Lectin-domain containing receptor kinase	OG0019248	OG0000024	OG0005827	.	OG0000024, OG0005827, OG0019248
11	AT5G60280	AT3G45440	AT5G03140	.	yes	none listed	LecRK-I.8__Concanavalin A-like lectin protein kinase family protein	0	GO:0000166,GO:0001101,GO:0002229,GO:0002239,GO:0003674,GO:0003824,GO:0004672,GO:0004674,GO:0004675,GO:0004888,GO:0005488,GO:0005524,GO:0005575,GO:0005622,GO:0005623,GO:0005737,GO:0005739,GO:0005886,GO:0005911,GO:0006464,GO:0006468,GO:0006793,GO:0006796,GO:0006807,GO:0006950,GO:0006952,GO:0006970,GO:0007044,GO:0007045,GO:0007154,GO:0007155,GO:0007160,GO:0007165,GO:0007166,GO:0007167,GO:0007178,GO:…	0	0	0	0	0	0	0	0	0	0	Viridiplantae	2QSJ4@2759,37JWA@33090,3GAQ6@35493,COG0515@1	NA|NA|NA	T	Lectin-domain containing receptor kinase	OG0024841	OG0000024	OG0005827	.	OG0000024, OG0005827, OG0024841
12	AT5G60290	.	.	.	no	none listed		0	GO:0000166,GO:0001101,GO:0002229,GO:0002239,GO:0003674,GO:0003824,GO:0004672,GO:0004674,GO:0004675,GO:0004888,GO:0005488,GO:0005524,GO:0005575,GO:0005622,GO:0005623,GO:0005737,GO:0005739,GO:0005886,GO:0005911,GO:0006464,GO:0006468,GO:0006793,GO:0006796,GO:0006807,GO:0006950,GO:0006952,GO:0006970,GO:0007044,GO:0007045,GO:0007154,GO:0007155,GO:0007160,GO:0007165,GO:0007166,GO:0007167,GO:0007178,GO:…	0	0	0	0	0	0	0	0	0	0	Viridiplantae	2QSJ4@2759,37JWA@33090,3GAQ6@35493,COG0515@1	NA|NA|NA	T	Lectin-domain containing receptor kinase	OG0055709	.	.	.	OG0055709
13	AT5G60300	AT3G45430	AT5G03140	.	yes	amplified response to eATP, through accumulation of superoxide, altered cell wall integrity, and ultimate cell death in the primary root tip	DORN1_LecRK-I.9_P2K1__Concanavalin A-like lectin protein kinase family protein	0	GO:0000166,GO:0001101,GO:0002229,GO:0002239,GO:0003674,GO:0003824,GO:0004672,GO:0004674,GO:0004675,GO:0004888,GO:0005488,GO:0005524,GO:0005575,GO:0005622,GO:0005623,GO:0005737,GO:0005739,GO:0005886,GO:0005911,GO:0006464,GO:0006468,GO:0006793,GO:0006796,GO:0006807,GO:0006950,GO:0006952,GO:0006970,GO:0007044,GO:0007045,GO:0007154,GO:0007155,GO:0007160,GO:0007165,GO:0007166,GO:0007167,GO:0007178,GO:…	0	0	0	0	0	0	0	0	0	0	Viridiplantae	2QSJ4@2759,37JWA@33090,3GAQ6@35493,3HYI9@3699,COG0515@1	NA|NA|NA	T	lectin protein kinase family	OG0020852	OG0024663	OG0005827	.	OG0005827, OG0020852, OG0024663
14	AT5G60310	AT3G45430	AT5G03140	.	yes	none listed	LecRK-I.10__Concanavalin A-like lectin protein kinase family protein	0	GO:0000166,GO:0001101,GO:0002229,GO:0002239,GO:0003674,GO:0003824,GO:0004672,GO:0004674,GO:0004675,GO:0004888,GO:0005488,GO:0005524,GO:0005575,GO:0005622,GO:0005623,GO:0005737,GO:0005739,GO:0005886,GO:0005911,GO:0006464,GO:0006468,GO:0006793,GO:0006796,GO:0006807,GO:0006950,GO:0006952,GO:0006970,GO:0007044,GO:0007045,GO:0007154,GO:0007155,GO:0007160,GO:0007165,GO:0007166,GO:0007167,GO:0007178,GO:…	0	0	0	0	0	0	0	0	0	0	Viridiplantae	2QSJ4@2759,37JWA@33090,3GAQ6@35493,3HYI9@3699,COG0515@1	NA|NA|NA	T	lectin protein kinase family	OG0020853	OG0024663	OG0005827	.	OG0005827, OG0020853, OG0024663
15	AT5G60320	AT3G45330	.	.	yes	none listed	LecRK-I.11__Concanavalin A-like lectin protein kinase family protein	0	GO:0000166,GO:0001101,GO:0002229,GO:0002239,GO:0003674,GO:0003824,GO:0004672,GO:0004674,GO:0004675,GO:0004888,GO:0005488,GO:0005524,GO:0005575,GO:0005622,GO:0005623,GO:0005737,GO:0005739,GO:0005886,GO:0005911,GO:0006464,GO:0006468,GO:0006793,GO:0006796,GO:0006807,GO:0006950,GO:0006952,GO:0006970,GO:0007044,GO:0007045,GO:0007154,GO:0007155,GO:0007160,GO:0007165,GO:0007166,GO:0007167,GO:0007178,GO:…	0	0	0	0	0	0	0	0	0	0	Viridiplantae	2QSJ4@2759,37JWA@33090,3GAQ6@35493,3HY56@3699,COG0515@1	NA|NA|NA	T	lectin protein kinase family	OG0000024	OG0022450	.	.	OG0000024, OG0022450

## Sheet: 2_block_438
DatasetS2. This sheet describes the genes deleted within block 438, as well as the associated paralogous genes, tandem duplicates, phenotypes, functional information, and expression fold changes of paralogues in deletion lines.
#	Block1	Block2	Block3	Block4	Tandem_duplicate	Phenotypen (from TAIR)	Description	Preferred_name	GO_terms	EC_number	KEGG_KO	KEGG_pathway	KEGG_module	KEGG_reaction	KEGG_rclass	BRITE	KEGG_TC	CAZy	BiGG_reaction	Annot_lvl	matching_OGs	Best_OG	COG_cat	OG_description	Block1_OG	Block2_OG	Block3_OG	Block4_OG	Orthogroups	log2FoldChange of block2 gene (pAP142 t1 vs. Col-0 t1)	p_adj.	log2FoldChange of block2 gene (pAP142 t2 vs. Col-0 t2)	p_adj.	log2FoldChange of block2 gene (pAP142 (non-TOD) vs. Col-0 (non-TOD))	p_adj.
1	AT5G28030	AT3G04940	.	.	yes	Early flowering Enhanced antioxidant defenses and tolerance to conditions that promote oxidative stress	DES1__L-cysteine desulfhydrase 1	0	GO:0000096,GO:0000097,GO:0003674,GO:0003824,GO:0004124,GO:0005488,GO:0005575,GO:0005622,GO:0005623,GO:0005737,GO:0006082,GO:0006520,GO:0006534,GO:0006535,GO:0006563,GO:0006790,GO:0006807,GO:0008144,GO:0008150,GO:0008152,GO:0008652,GO:0009058,GO:0009069,GO:0009070,GO:0009987,GO:0016053,GO:0016740,GO:0016765,GO:0016829,GO:0016846,GO:0019344,GO:0019752,GO:0019842,GO:0030170,GO:0036094,GO:0042592,GO:…	2.5.1.47	ko:K01738	ko00270,ko00920,ko01100,ko01110,ko01120,ko01130,ko01200,ko01230,map00270,map00920,map01100,map01110,map01120,map01130,map01200,map01230	M00021	R00897,R03601,R04859	RC00020,RC02814,RC02821	ko00000,ko00001,ko00002,ko01000	0	0	0	Viridiplantae	37K14@33090,3GHKI@35493,COG0031@1,KOG1252@2759	NA|NA|NA	E	Belongs to the cysteine synthase cystathionine beta- synthase family	OG0000416	OG0000416	.	.	OG0000416	-0.268528	0.00227969	-0.0255482	0.893403	-0.223638	0.0696636
2	AT5G28040	AT3G04930	.	.	no	No obvious morphological defect Mutants do show changes in the expression (reduction) of genes involved in stress responses	VFP4__DNA-binding storekeeper protein-related transcriptional regulator	0	GO:0003674,GO:0003676,GO:0003677,GO:0005488,GO:0006355,GO:0008150,GO:0009889,GO:0010468,GO:0010556,GO:0019219,GO:0019222,GO:0031323,GO:0031326,GO:0043565,GO:0050789,GO:0050794,GO:0051171,GO:0051252,GO:0060255,GO:0065007,GO:0080090,GO:0097159,GO:1901363,GO:1903506,GO:2000112,GO:2001141	0	0	0	0	0	0	0	0	0	0	Viridiplantae	2CN76@1,2QUAW@2759,37RVQ@33090,3GGTZ@35493,3HXE3@3699	NA|NA|NA	K	transcription regulator	OG0002342	OG0002342	.	.	OG0002342	0.208126	0.0644035	0.128911	0.432228	0.0989814	0.753074
3	AT5G28050	AT3G05300	.	.	no	None listed	GSDA__Cytidine/deoxycytidylate deaminase family protein	0	GO:0006139,GO:0006725,GO:0006807,GO:0008150,GO:0008152,GO:0009451,GO:0009987,GO:0016070,GO:0034641,GO:0043170,GO:0043412,GO:0044237,GO:0044238,GO:0046483,GO:0071704,GO:0090304,GO:1901360	0	0	0	0	0	0	0	0	0	0	Viridiplantae	37KTE@33090,3GFQC@35493,3HQ3A@3699,COG0590@1,KOG1018@2759	NA|NA|NA	F	deaminase	OG0003808	OG0003808	.	.	OG0003808	2.93909	NA	0	NA	NA	NA
4	AT5G28060	AT3G04920	.	.	no	Delayed leaf development	RPS24B__Ribosomal protein S24e family protein	RPS24	GO:0000462,GO:0003674,GO:0003676,GO:0003723,GO:0003729,GO:0003735,GO:0005198,GO:0005488,GO:0005575,GO:0005618,GO:0005622,GO:0005623,GO:0005634,GO:0005730,GO:0005737,GO:0005773,GO:0005774,GO:0005829,GO:0005840,GO:0005844,GO:0005886,GO:0006139,GO:0006364,GO:0006396,GO:0006725,GO:0006807,GO:0008150,GO:0008152,GO:0009507,GO:0009536,GO:0009987,GO:0010467,GO:0015935,GO:0016020,GO:0016070,GO:0016072,GO:…	0	ko:K02974	ko03010,map03010	M00177,M00179	0	0	br01610,ko00000,ko00001,ko00002,ko03011	0	0	0	Viridiplantae	37TZF@33090,3GI0Y@35493,3HTIZ@3699,COG2004@1,KOG3424@2759	NA|NA|NA	J	40S ribosomal protein	OG0002079	OG0002079	.	.	OG0002079	0.332599	0.0169548	0.0499921	0.857449	0.346375	0.00373308
5	AT5G28080	AT3G04910	.	.	no	None listed	AtWNK9_WNK9__Protein kinase superfamily protein	WNK1	GO:0000003,GO:0003006,GO:0003674,GO:0003824,GO:0004672,GO:0004674,GO:0005575,GO:0005622,GO:0005623,GO:0005737,GO:0005829,GO:0006464,GO:0006468,GO:0006793,GO:0006796,GO:0006807,GO:0007154,GO:0007165,GO:0007275,GO:0007623,GO:0008150,GO:0008152,GO:0009314,GO:0009416,GO:0009628,GO:0009648,GO:0009791,GO:0009987,GO:0010228,GO:0016020,GO:0016301,GO:0016310,GO:0016740,GO:0016772,GO:0016773,GO:0019538,GO:…	2.7.11.1	ko:K08867	0	0	0	0	ko00000,ko01000,ko01001,ko01009	0	0	0	Viridiplantae	37J6K@33090,3G9KP@35493,KOG0584@1,KOG0584@2759	NA|NA|NA	T	serine threonine-protein kinase	OG0002399	OG0002399	.	.	OG0002399	-0.333224	0.00978715	-0.116436	0.590217	0.0380874	0.815085
6	AT5G28090	.	.	.	no	None listed		WNK1	GO:0000003,GO:0003006,GO:0003674,GO:0003824,GO:0004672,GO:0004674,GO:0005575,GO:0005622,GO:0005623,GO:0005737,GO:0005829,GO:0006464,GO:0006468,GO:0006793,GO:0006796,GO:0006807,GO:0007154,GO:0007165,GO:0007275,GO:0007623,GO:0008150,GO:0008152,GO:0009314,GO:0009416,GO:0009628,GO:0009648,GO:0009791,GO:0009987,GO:0010228,GO:0016020,GO:0016301,GO:0016310,GO:0016740,GO:0016772,GO:0016773,GO:0019538,GO:…	2.7.11.1	ko:K08867	0	0	0	0	ko00000,ko01000,ko01001,ko01009	0	0	0	Viridiplantae	37J6K@33090,3G9KP@35493,KOG0584@1,KOG0584@2759	NA|NA|NA	T	serine threonine-protein kinase	OG0055575	.	.	.	OG0055575
7	AT5G28150	AT3G04860	.	.	no	None listed	Plant protein of unknown function (DUF868)	0	0	0	0	0	0	0	0	0	0	0	0	Viridiplantae	2CMRV@1,2QRM5@2759,37QN7@33090,3G8CX@35493,3HS24@3699	NA|NA|NA	S	Plant protein of unknown function (DUF868)	OG0002643	OG0002643	.	.	OG0002643	0.128558	0.649388	0.0198287	0.969052	0.313931	0.442598
8	AT5G28160	.	.	.	yes	None listed	Galactose oxidase/kelch repeat superfamily protein	0	0	0	0	0	0	0	0	0	0	0	0	Viridiplantae	KOG1072@1,KOG1072@2759	NA|NA|NA	J	protein ubiquitination	OG0022518	.	.	.	OG0022518
9	AT5G28180	.	.	.	yes	None listed	Galactose oxidase/kelch repeat superfamily protein	0	0	0	0	0	0	0	0	0	0	0	0	Viridiplantae	37KNG@33090,3GFV4@35493,KOG1072@1,KOG1072@2759	NA|NA|NA	J	F-box Kelch-repeat protein	OG0022518	.	.	.	OG0022518
10	AT5G28190	.	.	.	no	None listed		0	0	0	0	0	0	0	0	0	0	0	0	Viridiplantae	37KNG@33090,3GFV4@35493,KOG1072@1,KOG1072@2759	NA|NA|NA	J	F-box Kelch-repeat protein	OG0039314	.	.	.	OG0039314
11	AT5G28210	.	.	.	no	None listed	mRNA capping enzyme family protein	0	GO:0003674,GO:0003824,GO:0004484,GO:0004651,GO:0005575,GO:0005622,GO:0005623,GO:0005634,GO:0006139,GO:0006370,GO:0006396,GO:0006397,GO:0006725,GO:0006793,GO:0006796,GO:0006807,GO:0008150,GO:0008152,GO:0008192,GO:0009452,GO:0009893,GO:0009987,GO:0010467,GO:0010468,GO:0010604,GO:0010628,GO:0016070,GO:0016071,GO:0016311,GO:0016462,GO:0016740,GO:0016772,GO:0016779,GO:0016787,GO:0016788,GO:0016791,GO:…	2.7.7.50	ko:K13917	ko03015,map03015	0	R03828,R10814	RC00002	ko00000,ko00001,ko01000,ko03019	0	0	0	Viridiplantae	37QNS@33090,3GBFD@35493,3HT8R@3699,COG5226@1,KOG2386@2759	NA|NA|NA	A	mRNA capping enzyme family protein	OG0002998	.	.	.	OG0002998
12	AT5G28220	AT3G04830	.	.	no	None listed	Protein prenylyltransferase superfamily protein	0	0	0	0	0	0	0	0	0	0	0	0	Viridiplantae	37JEA@33090,3G7T1@35493,3HTA2@3699,KOG3060@1,KOG3060@2759	NA|NA|NA	S	ER membrane protein complex subunit 2-like	OG0007138	OG0007138	.	.	OG0007138	0.0416112	0.837924	0.175205	0.376979	-0.0777482	0.693681
13	AT5G28235	.	.	.	no	None listed	Ulp1 protease family protein	0	0	0	0	0	0	0	0	0	0	0	0	Viridiplantae	28KBK@1,2QSSK@2759,383W4@33090,3GS6I@35493	NA|NA|NA	S	response to salt stress	OG0012795	.	.	.	OG0012795
14	AT5G28237	.	.	.	no	None listed	Pyridoxal-5'-phosphate-dependent enzyme family protein	0	0	4.2.1.20	ko:K01696	ko00260,ko00400,ko01100,ko01110,ko01130,ko01230,map00260,map00400,map01100,map01110,map01130,map01230	M00023	R00674,R02340,R02722	RC00209,RC00210,RC00700,RC00701,RC02868	ko00000,ko00001,ko00002,ko01000	0	0	0	Viridiplantae	37QTM@33090,3G9EX@35493,3HPBS@3699,COG0133@1,KOG1395@2759	NA|NA|NA	E	tryptophan synthase, beta	OG0003109	.	.	.	OG0003109
15	AT5G28288	.	.	.	no	None listed	Defensin-like (DEFL) family protein	0	0	4.2.1.20	ko:K01696	ko00260,ko00400,ko01100,ko01110,ko01130,ko01230,map00260,map00400,map01100,map01110,map01130,map01230	M00023	R00674,R02340,R02722	RC00209,RC00210,RC00700,RC00701,RC02868	ko00000,ko00001,ko00002,ko01000	0	0	0	Viridiplantae	37QTM@33090,3G9EX@35493,3HPBS@3699,COG0133@1,KOG1395@2759	NA|NA|NA	E	tryptophan synthase, beta	OG0027606	.	.	.	OG0027606
16	AT5G28290	AT3G04810	.	.	no	None listed	ATNEK3_NEK3__NIMA-related kinase 3	NEK2	0	2.7.11.1	ko:K08857	0	0	0	0	ko00000,ko01000,ko01001,ko03036,ko03400	0	0	0	Viridiplantae	37HWZ@33090,3G7J2@35493,KOG0589@1,KOG0589@2759	NA|NA|NA	T	serine threonine-protein kinase	OG0001795	OG0001795	.	.	OG0001795	-0.202659	0.18077	0.0584327	0.825427	-0.104661	0.46505

## Sheet: 2_block_215
DatasetS2. This sheet describes the genes within block 215, as well as the associated paralogous genes, tandem duplicates, phenotypes, and functional information.
#	Block1	Block2	Block3	Block4	Tandem_duplicate	phenotype (from TAIR)	Description	Preferred_name	GO_terms	EC_number	KEGG_KO	KEGG_pathway	KEGG_module	KEGG_reaction	KEGG_rclass	BRITE	KEGG_TC	CAZy	BiGG_reaction	Annot_lvl	matching_OGs	Best_OG	COG_cat	OG_description	Block1_OG	Block2_OG	Block3_OG	Block4_OG	Orthogroups
1	AT3G04810	AT1G54510	.	.	no	none listed	ATNEK2_NEK2__NIMA-related kinase 2	NEK2	0	2.7.11.1	ko:K08857	0	0	0	0	ko00000,ko01000,ko01001,ko03036,ko03400	0	0	0	Viridiplantae	37HWZ@33090,3G7J2@35493,3HZJ9@3699,KOG0589@1,KOG0589@2759	NA|NA|NA	T	Serine threonine-protein kinase	OG0001795	OG0001795	.	.	OG0001795
2	AT3G04820	.	.	.	no	none listed	TRUD1__Pseudouridine synthase family protein	0	GO:0000154,GO:0000455,GO:0001522,GO:0003674,GO:0003824,GO:0005575,GO:0005622,GO:0005623,GO:0005634,GO:0005654,GO:0005730,GO:0005732,GO:0005737,GO:0006139,GO:0006364,GO:0006396,GO:0006399,GO:0006400,GO:0006725,GO:0006807,GO:0008033,GO:0008150,GO:0008152,GO:0009451,GO:0009982,GO:0009987,GO:0010467,GO:0016070,GO:0016071,GO:0016072,GO:0016073,GO:0016556,GO:0016853,GO:0016866,GO:0022613,GO:0031118,GO:…	5.4.99.27	ko:K06176	0	0	0	0	ko00000,ko01000,ko03016	0	0	0	Viridiplantae	37IW6@33090,3GFKF@35493,3HN6W@3699,COG0585@1,KOG2339@2759	NA|NA|NA	S	Pseudouridine synthase	OG0006560	.	.	.	OG0006560
3	AT3G04830	AT5G28220	.	.	no	none listed	Protein prenylyltransferase superfamily protein	0	0	0	0	0	0	0	0	0	0	0	0	Viridiplantae	37JEA@33090,3G7T1@35493,3HTA2@3699,KOG3060@1,KOG3060@2759	NA|NA|NA	S	ER membrane protein complex subunit 2-like	OG0007138	OG0007138	.	.	OG0007138
4	AT3G04840	.	.	.	no	none listed	Ribosomal protein S3Ae	RPS3a	GO:0002181,GO:0003674,GO:0003676,GO:0003723,GO:0003729,GO:0003735,GO:0005198,GO:0005488,GO:0005575,GO:0005618,GO:0005622,GO:0005623,GO:0005634,GO:0005730,GO:0005737,GO:0005829,GO:0005840,GO:0005844,GO:0005886,GO:0005911,GO:0006412,GO:0006518,GO:0006807,GO:0008150,GO:0008152,GO:0009058,GO:0009059,GO:0009506,GO:0009507,GO:0009536,GO:0009987,GO:0010467,GO:0015935,GO:0016020,GO:0019538,GO:0022626,GO:…	0	ko:K02984	ko03010,map03010	M00177,M00179	0	0	br01610,ko00000,ko00001,ko00002,ko03011	0	0	0	Viridiplantae	37MQG@33090,3G8TI@35493,3HXY8@3699,COG1890@1,KOG1628@2759	NA|NA|NA	J	40S ribosomal protein	OG0001861	.	.	.	OG0001861
5	AT3G04850	.	.	.	no	none listed	TCX4__Tesmin/TSO1-like CXC domain-containing protein	0	GO:0003674,GO:0003700,GO:0006355,GO:0008150,GO:0009889,GO:0010468,GO:0010556,GO:0019219,GO:0019222,GO:0031323,GO:0031326,GO:0050789,GO:0050794,GO:0051171,GO:0051252,GO:0060255,GO:0065007,GO:0080090,GO:0140110,GO:1903506,GO:2000112,GO:2001141	0	ko:K21776	ko04218,map04218	0	0	0	ko00000,ko00001	0	0	0	Viridiplantae	37S6I@33090,3GF4F@35493,3HVUK@3699,KOG1171@1,KOG1171@2759	NA|NA|NA	P	Protein tesmin TSO1-like CXC 4	OG0001163	.	.	.	OG0001163
6	AT3G04854	.	.	.	no	none listed		0	GO:0003674,GO:0003700,GO:0006355,GO:0008150,GO:0009889,GO:0010468,GO:0010556,GO:0019219,GO:0019222,GO:0031323,GO:0031326,GO:0050789,GO:0050794,GO:0051171,GO:0051252,GO:0060255,GO:0065007,GO:0080090,GO:0140110,GO:1903506,GO:2000112,GO:2001141	0	ko:K21776	ko04218,map04218	0	0	0	ko00000,ko00001	0	0	0	Viridiplantae	37S6I@33090,3GF4F@35493,3HVUK@3699,KOG1171@1,KOG1171@2759	NA|NA|NA	P	Protein tesmin TSO1-like CXC 4	OG0054901	.	.	.	OG0054901
7	AT3G04855	.	.	.	no	none listed		0	GO:0003674,GO:0003700,GO:0006355,GO:0008150,GO:0009889,GO:0010468,GO:0010556,GO:0019219,GO:0019222,GO:0031323,GO:0031326,GO:0050789,GO:0050794,GO:0051171,GO:0051252,GO:0060255,GO:0065007,GO:0080090,GO:0140110,GO:1903506,GO:2000112,GO:2001141	0	ko:K21776	ko04218,map04218	0	0	0	ko00000,ko00001	0	0	0	Viridiplantae	37S6I@33090,3GF4F@35493,3HVUK@3699,KOG1171@1,KOG1171@2759	NA|NA|NA	P	Protein tesmin TSO1-like CXC 4	OG0054902	.	.	.	OG0054902
8	AT3G04860	AT5G28150	.	.	no	none listed	Plant protein of unknown function (DUF868)	0	0	0	0	0	0	0	0	0	0	0	0	Viridiplantae	2CMRV@1,2QRM5@2759,37QN7@33090,3G8CX@35493,3HS24@3699	NA|NA|NA	S	Plant protein of unknown function (DUF868)	OG0002643	OG0002643	.	.	OG0002643
9	AT3G04870	.	AT4G14210	.	no	pigment defective embryo	PDE181_SPC1_ZDS__zeta-carotene desaturase	ZDS	GO:0003674,GO:0003824,GO:0005575,GO:0005622,GO:0005623,GO:0005737,GO:0006629,GO:0006720,GO:0006721,GO:0008150,GO:0008152,GO:0008299,GO:0008610,GO:0009058,GO:0009507,GO:0009509,GO:0009526,GO:0009536,GO:0009941,GO:0009987,GO:0016108,GO:0016109,GO:0016114,GO:0016116,GO:0016117,GO:0016119,GO:0016120,GO:0016491,GO:0016627,GO:0016635,GO:0031967,GO:0031975,GO:0042214,GO:0042440,GO:0043226,GO:0043227,GO:…	1.3.5.6	ko:K00514	ko00906,ko01100,ko01110,map00906,map01100,map01110	M00097	R04798,R04800,R07511,R09656,R09658	RC01214,RC01959	ko00000,ko00001,ko00002,ko01000	0	0	iRC1080.CRv4_Au5_s7_g13718_t1	Viridiplantae	37R91@33090,3GB0V@35493,3HP1R@3699,COG1231@1,KOG0029@2759	NA|NA|NA	Q	Catalyzes the conversion of zeta-carotene to lycopene via the intermediary of neurosporene. It carries out two consecutive desaturations (introduction of double bonds) at positions C-7 and C-7'	OG0009838	.	.	.	OG0009838
10	AT3G04880	.	.	.	no	none listed	DRT102__DNA-damage-repair/toleration protein (DRT102)	0	GO:0005575,GO:0005622,GO:0005623,GO:0005634,GO:0005737,GO:0005829,GO:0006950,GO:0008150,GO:0009266,GO:0009409,GO:0009628,GO:0043226,GO:0043227,GO:0043229,GO:0043231,GO:0044424,GO:0044444,GO:0044464,GO:0050896	0	0	0	0	0	0	0	0	0	0	Viridiplantae	2QS8W@2759,37QE0@33090,3GAXS@35493,3HPVE@3699,COG0698@1	NA|NA|NA	G	DNA-damage-repair toleration protein	OG0010415	.	.	.	OG0010415
11	AT3G04890	.	.	.	no	none listed	Uncharacterized conserved protein (DUF2358)	0	0	0	0	0	0	0	0	0	0	0	0	Viridiplantae	28P9X@1,2RXGU@2759,37TYP@33090,3GI1R@35493,3HTKW@3699	NA|NA|NA	S	Uncharacterized conserved protein (DUF2358)	OG0010416	.	.	.	OG0010416
12	AT3G04900	.	.	.	no	none listed	Heavy metal transport/detoxification superfamily protein	0	GO:0003674,GO:0005488,GO:0005575,GO:0005622,GO:0005623,GO:0005737,GO:0006810,GO:0006811,GO:0006812,GO:0006873,GO:0006875,GO:0008150,GO:0009987,GO:0019725,GO:0030001,GO:0030003,GO:0042592,GO:0043167,GO:0043169,GO:0044424,GO:0044464,GO:0046872,GO:0046914,GO:0046916,GO:0048878,GO:0050801,GO:0051179,GO:0051234,GO:0055065,GO:0055076,GO:0055080,GO:0055082,GO:0065007,GO:0065008,GO:0098771	0	0	0	0	0	0	0	0	0	0	Viridiplantae	37XEH@33090,3GM32@35493,3I0B9@3699,KOG1603@1,KOG1603@2759	NA|NA|NA	P	Heavy-metal-associated domain	OG0024610	.	.	.	OG0024610
13	AT3G04903	.	.	.	no	none listed	Defensin-like (DEFL) family protein	0	GO:0003674,GO:0005488,GO:0005575,GO:0005622,GO:0005623,GO:0005737,GO:0006810,GO:0006811,GO:0006812,GO:0006873,GO:0006875,GO:0008150,GO:0009987,GO:0019725,GO:0030001,GO:0030003,GO:0042592,GO:0043167,GO:0043169,GO:0044424,GO:0044464,GO:0046872,GO:0046914,GO:0046916,GO:0048878,GO:0050801,GO:0051179,GO:0051234,GO:0055065,GO:0055076,GO:0055080,GO:0055082,GO:0065007,GO:0065008,GO:0098771	0	0	0	0	0	0	0	0	0	0	Viridiplantae	37XEH@33090,3GM32@35493,3I0B9@3699,KOG1603@1,KOG1603@2759	NA|NA|NA	P	Heavy-metal-associated domain	OG0031929	.	.	.	OG0031929
14	AT3G04910	AT5G28080	.	.	no	short hypocotyls	ATWNK1_WNK1_ZIK4__with no lysine (K) kinase 1	WNK1	GO:0000003,GO:0003006,GO:0003674,GO:0003824,GO:0004672,GO:0004674,GO:0005575,GO:0005622,GO:0005623,GO:0005737,GO:0005829,GO:0006464,GO:0006468,GO:0006793,GO:0006796,GO:0006807,GO:0007154,GO:0007165,GO:0007275,GO:0007623,GO:0008150,GO:0008152,GO:0009314,GO:0009416,GO:0009628,GO:0009648,GO:0009791,GO:0009987,GO:0010228,GO:0016020,GO:0016301,GO:0016310,GO:0016740,GO:0016772,GO:0016773,GO:0019538,GO:…	2.7.11.1	ko:K08867	0	0	0	0	ko00000,ko01000,ko01001,ko01009	0	0	0	Viridiplantae	37J6K@33090,3G9KP@35493,3HZ33@3699,KOG0584@1,KOG0584@2759	NA|NA|NA	T	Serine threonine-protein kinase	OG0002399	OG0002399	.	.	OG0002399
15	AT3G04920	AT5G28060	.	.	no	none listed	Ribosomal protein S24e family protein	RPS24	GO:0000462,GO:0003674,GO:0003676,GO:0003723,GO:0003729,GO:0003735,GO:0005198,GO:0005488,GO:0005575,GO:0005618,GO:0005622,GO:0005623,GO:0005634,GO:0005730,GO:0005737,GO:0005773,GO:0005774,GO:0005829,GO:0005840,GO:0005844,GO:0005886,GO:0006139,GO:0006364,GO:0006396,GO:0006725,GO:0006807,GO:0008150,GO:0008152,GO:0009507,GO:0009536,GO:0009987,GO:0010467,GO:0015935,GO:0016020,GO:0016070,GO:0016072,GO:…	0	ko:K02974	ko03010,map03010	M00177,M00179	0	0	br01610,ko00000,ko00001,ko00002,ko03011	0	0	0	Viridiplantae	37TZF@33090,3GI0Y@35493,3HTIZ@3699,COG2004@1,KOG3424@2759	NA|NA|NA	J	40S ribosomal protein	OG0002079	OG0002079	.	.	OG0002079
16	AT3G04930	AT5G28040	.	.	no	none listed	DNA-binding storekeeper protein-related transcriptional regulator	0	GO:0003674,GO:0003676,GO:0003677,GO:0005488,GO:0006355,GO:0008150,GO:0009889,GO:0010468,GO:0010556,GO:0019219,GO:0019222,GO:0031323,GO:0031326,GO:0043565,GO:0050789,GO:0050794,GO:0051171,GO:0051252,GO:0060255,GO:0065007,GO:0080090,GO:0097159,GO:1901363,GO:1903506,GO:2000112,GO:2001141	0	0	0	0	0	0	0	0	0	0	Viridiplantae	2CN76@1,2QUAW@2759,37RVQ@33090,3GGTZ@35493,3HXE3@3699	NA|NA|NA	K	transcription regulator	OG0002342	OG0002342	.	.	OG0002342
17	AT3G04940	AT5G28030	AT4G14880	.	no	none listed	ATCYSD1_CYSD1__cysteine synthase D1	0	GO:0000096,GO:0000097,GO:0003674,GO:0003824,GO:0004124,GO:0005488,GO:0005575,GO:0005622,GO:0005623,GO:0005737,GO:0006082,GO:0006520,GO:0006534,GO:0006535,GO:0006563,GO:0006790,GO:0006807,GO:0008144,GO:0008150,GO:0008152,GO:0008652,GO:0009058,GO:0009069,GO:0009070,GO:0009987,GO:0016053,GO:0016740,GO:0016765,GO:0016829,GO:0016846,GO:0019344,GO:0019752,GO:0019842,GO:0030170,GO:0036094,GO:0042592,GO:…	2.5.1.47	ko:K01738	ko00270,ko00920,ko01100,ko01110,ko01120,ko01130,ko01200,ko01230,map00270,map00920,map01100,map01110,map01120,map01130,map01200,map01230	M00021	R00897,R03601,R04859	RC00020,RC02814,RC02821	ko00000,ko00001,ko00002,ko01000	0	0	0	Viridiplantae	37K14@33090,3G8VH@35493,3HRFA@3699,COG0031@1,KOG1252@2759	NA|NA|NA	E	cysteine synthase	OG0000416	OG0000416	OG0000416	.	OG0000416

## Sheet: 3_block_268
DatasetS2. This sheet describes the genes deleted within block 268, as well as the associated paralogous genes, tandem duplicates, phenotypes, functional information, and expression fold changes of paralogues in deletion lines.
#	Block1	Block2	Block3	Block4	Tandem_duplicate	Phenotype (from TAIR)	Description	Preferred_name	GO_terms	EC_number	KEGG_KO	KEGG_pathway	KEGG_module	KEGG_reaction	KEGG_rclass	BRITE	KEGG_TC	CAZy	BiGG_reaction	Annot_lvl	matching_OGs	Best_OG	COG_cat	OG_description	Block1_OG	Block2_OG	Block3_OG	Block4_OG	Orthogroups	log2FoldChange of block2 or 3 gene (pAP146 hom. vs. wt sib. control)	p_adj.	log2FoldChange of block2 or 3 gene (pAP146 het. vs. wt sib. control)	p_adj.
1	AT3G42880	AT5G20690	.	.	no	Severe defects in pollen tube guidance and growth and reduced fertility. Decreased responsiveness to pollen tube attractant LURE1.2. (this was listed in TAIR for a prk1/prk3/prk6 triple mutant) Defective in pollen tube guidance and growth leading to reduced fertility. Decreased responsiveness to pollen tube attractant LURE1.2. (this was listed in TAIR for a prk3/prk6 double mutant)	PRK3__Leucine-rich repeat protein kinase family protein	PRK3	GO:0000003,GO:0001558,GO:0003006,GO:0003674,GO:0003824,GO:0004672,GO:0004674,GO:0005488,GO:0005515,GO:0005575,GO:0005622,GO:0005623,GO:0005737,GO:0005886,GO:0005911,GO:0006464,GO:0006468,GO:0006793,GO:0006796,GO:0006807,GO:0006935,GO:0008150,GO:0008152,GO:0009506,GO:0009605,GO:0009856,GO:0009987,GO:0010183,GO:0010769,GO:0016020,GO:0016301,GO:0016310,GO:0016740,GO:0016772,GO:0016773,GO:0019538,GO:…	2.7.11.1	ko:K04733	ko04010,ko04064,ko04620,ko04621,ko04624,ko04722,ko05133,ko05140,ko05142,ko05145,ko05152,ko05162,ko05164,map04010,map04064,map04620,map04621,map04624,map04722,map05133,map05140,map05142,map05145,map05152,map05162,map05164	M00686	0	0	ko00000,ko00001,ko00002,ko01000,ko01001	0	0	0	Viridiplantae	2CMT2@1,2QRTV@2759,37R1F@33090,3G7UI@35493,3HT6G@3699	NA|NA|NA	T	inactive leucine-rich repeat receptor-like protein kinase At5g20690	OG0002648	OG0002648	.	.	OG0002648	0.0893465	NA	-1.41643	NA
2	AT3G42940	.	.	.	no	none listed		0	0	0	0	0	0	0	0	0	0	0	0	Viridiplantae	KOG0800@1,KOG0800@2759	NA|NA|NA	O	ubiquitin-protein transferase activity	OG0022389	.	.	.	OG0022389
3	AT3G42950	.	.	.	no	none listed	PGF6__Pectin lyase-like superfamily protein	0	0	0	0	0	0	0	0	0	0	0	0	Viridiplantae	2QS6M@2759,37KIZ@33090,3GA06@35493,COG5434@1	NA|NA|NA	G	Polygalacturonase	OG0002693	.	.	.	OG0002693
4	AT3G42960	.	.	.	no	none listed	ASD_ATA1_TA1__TAPETUM 1	0	0	0	0	0	0	0	0	0	0	0	0	Viridiplantae	37J0M@33090,3GEB4@35493,3HPW1@3699,COG1028@1,KOG0725@2759	NA|NA|NA	Q	short-chain dehydrogenase reductase	OG0014363	.	.	.	OG0014363
5	AT3G42990	.	.	.	no	none listed		0	0	0	0	0	0	0	0	0	0	0	0	Viridiplantae	37J0M@33090,3GEB4@35493,3HPW1@3699,COG1028@1,KOG0725@2759	NA|NA|NA	Q	short-chain dehydrogenase reductase	OG0055080	.	.	.	OG0055080
6	AT3G42995	.	.	.	no	none listed		0	0	0	0	0	0	0	0	0	0	0	0	Viridiplantae	37J0M@33090,3GEB4@35493,3HPW1@3699,COG1028@1,KOG0725@2759	NA|NA|NA	Q	short-chain dehydrogenase reductase	OG0055081	.	.	.	OG0055081
7	AT3G43083	AT2G27145	.	.	no	none listed	LCR33__low-molecular-weight cysteine-rich 33	0	0	0	0	0	0	0	0	0	0	0	0	Viridiplantae	37J0M@33090,3GEB4@35493,3HPW1@3699,COG1028@1,KOG0725@2759	NA|NA|NA	Q	short-chain dehydrogenase reductase	OG0012817	OG0012817	.	.	OG0012817	NA	NA	NA	NA
8	AT3G43110	AT5G20790	.	.	no	none listed		0	0	0	0	0	0	0	0	0	0	0	0	Viridiplantae	2E032@1,2S7IT@2759,37WGA@33090,3GKGW@35493,3HUVQ@3699	NA|NA|NA	0	0	OG0004457	OG0004457	.	.	OG0004457	-4.13545	8.31648e-08	-2.04047	0.557007
9	AT3G43120	AT5G20810	.	.	no	none listed	SAUR39__SAUR-like auxin-responsive protein family	0	0	0	ko:K14488	ko04075,map04075	0	0	0	ko00000,ko00001	0	0	0	Viridiplantae	2B65R@1,2S0KJ@2759,37V0K@33090,3GI1W@35493,3HXDM@3699	NA|NA|NA	S	auxin-responsive protein	OG0004300	OG0004300	.	.	OG0004300	-0.74806	0.183269	-0.699763	1
10	AT3G43148	.	AT5G32590	.	no	none listed		0	0	0	0	0	0	0	0	0	0	0	0	Viridiplantae	2D582@1,2SXPT@2759	NA|NA|NA	0	0	OG0014317	.	OG0014317	.	OG0014317	-1.19634	NA	-1.41645	NA
11	AT3G43150	.	AT5G33898	.	no	none listed		0	0	0	0	0	0	0	0	0	0	0	0	Viridiplantae	2D582@1,2SXPT@2759	NA|NA|NA	0	0	OG0015734	.	OG0015734	.	OG0015734	NA	NA	NA	NA
12	AT3G43153	.	.	.	no	none listed	cAMP-dependent protein kinase inhibitor-related	0	0	0	0	0	0	0	0	0	0	0	0	Viridiplantae	2D582@1,2SXPT@2759	NA|NA|NA	0	0	OG0055082	.	.	.	OG0055082
13	AT3G43160	.	.	.	no	none listed	MEE38__maternal effect embryo arrest 38	0	0	0	0	0	0	0	0	0	0	0	0	Viridiplantae	2D582@1,2SXPT@2759	NA|NA|NA	0	0	OG0055083	.	.	.	OG0055083
14	AT3G43170	.	.	.	no	none listed	AtDOB2	0	0	0	0	0	0	0	0	0	0	0	0	Viridiplantae	COG1676@1,KOG4685@2759	NA|NA|NA	J	tRNA-intron endonuclease activity	OG0000259	.	.	.	OG0000259
15	AT3G43180	.	.	.	no	none listed	RING/U-box superfamily protein	0	0	0	0	0	0	0	0	0	0	0	0	Viridiplantae	KOG1812@1,KOG1812@2759	NA|NA|NA	S	protein polyubiquitination	OG0001158	.	.	.	OG0001158
16	AT3G43190	AT5G20830	.	.	no	The activity of SUS was reduced to 10% of wild-type levels in leaves of the mutant, and was undetectable (reduced to less than 10% of wild-type levels) in roots. The activity of invertase was unaffected in roots of this mutant, but in leaves neutral invertase activity was elevated by about 40%. (this was for sus1/sus4 double mutant) The double mutant line was much more severely affected by floodi…	ATSUS4_SUS4__sucrose synthase 4	SUS1	GO:0000003,GO:0001101,GO:0001666,GO:0003006,GO:0003674,GO:0003824,GO:0005575,GO:0005622,GO:0005623,GO:0005737,GO:0005773,GO:0005829,GO:0005886,GO:0005911,GO:0006950,GO:0006970,GO:0007275,GO:0008150,GO:0008194,GO:0009266,GO:0009409,GO:0009413,GO:0009414,GO:0009415,GO:0009506,GO:0009628,GO:0009743,GO:0009744,GO:0009746,GO:0009749,GO:0009791,GO:0009987,GO:0010033,GO:0010035,GO:0010037,GO:0010038,GO:…	2.4.1.13	ko:K00695	ko00500,ko01100,map00500,map01100	0	R00806	RC00005,RC00028,RC02748	ko00000,ko00001,ko01000,ko01003	0	GT4	0	Viridiplantae	37R4Q@33090,3GG0R@35493,3HQQE@3699,COG0438@1,KOG0853@2759	NA|NA|NA	M	Sucrose-cleaving enzyme that provides UDP-glucose and fructose for various metabolic pathways	OG0001289	OG0001289	.	.	OG0001289	-0.0221668	0.965915	-0.0700227	1
17	AT3G43210	.	.	.	no	Partial cytokninesis; failure of cytokinesis at the end of male meiosis; large pollen grains with extra apertures in abnormal orientation; variable numbers of extra nuclei in pollen; pollen tubes may transmit multiple pairs of sperm; many sperm are polyploid; reduced male fertility, partly due to seed abortion (NB female fertility is normal); many of the viable embryos are polyploid.	ATNACK2_NACK2_TES__ATP binding microtubule motor family protein	0	GO:0000003,GO:0000226,GO:0000278,GO:0000280,GO:0000281,GO:0000775,GO:0000910,GO:0000911,GO:0003674,GO:0003774,GO:0003777,GO:0003824,GO:0005488,GO:0005575,GO:0005622,GO:0005623,GO:0005694,GO:0005856,GO:0005871,GO:0005875,GO:0005911,GO:0006928,GO:0006996,GO:0007010,GO:0007017,GO:0007018,GO:0007049,GO:0007051,GO:0007052,GO:0007112,GO:0007140,GO:0007275,GO:0007276,GO:0007349,GO:0008150,GO:0009506,GO:…	0	ko:K11498	0	0	0	0	ko00000,ko01009,ko03036	0	0	0	Viridiplantae	37J1T@33090,3GAFF@35493,COG5059@1,KOG0242@2759	NA|NA|NA	Z	Belongs to the TRAFAC class myosin-kinesin ATPase superfamily. Kinesin family	OG0003504	.	.	.	OG0003504
18	AT3G43220	AT5G20840	.	.	no	none listed	SAC3__Phosphoinositide phosphatase family protein	0	GO:0003674,GO:0003824,GO:0004438,GO:0005575,GO:0005622,GO:0005623,GO:0005737,GO:0005768,GO:0005811,GO:0005911,GO:0006629,GO:0006644,GO:0006650,GO:0006793,GO:0006796,GO:0006996,GO:0007033,GO:0007272,GO:0007275,GO:0007399,GO:0007610,GO:0007626,GO:0008150,GO:0008152,GO:0008366,GO:0009506,GO:0009653,GO:0009987,GO:0010008,GO:0010720,GO:0010927,GO:0010975,GO:0010976,GO:0012505,GO:0016020,GO:0016043,GO:…	0	0	0	0	0	0	0	0	0	0	Viridiplantae	37MZS@33090,3GETB@35493,3HYRN@3699,COG5329@1,KOG1888@2759	NA|NA|NA	I	phosphoinositide phosphatase family protein	OG0001974	OG0001974	.	.	OG0001974	-0.140856	0.0886237	0.112454	1
19	AT3G43230	.	.	.	no	none listed	RING/FYVE/PHD-type zinc finger family protein	0	GO:0001726,GO:0003674,GO:0003779,GO:0005488,GO:0005515,GO:0005543,GO:0005575,GO:0005622,GO:0005623,GO:0005737,GO:0005856,GO:0005886,GO:0005938,GO:0006810,GO:0006897,GO:0006996,GO:0007010,GO:0007015,GO:0008092,GO:0008150,GO:0008289,GO:0009987,GO:0015629,GO:0016020,GO:0016043,GO:0016192,GO:0022607,GO:0030029,GO:0030036,GO:0030479,GO:0030863,GO:0030864,GO:0031252,GO:0031253,GO:0031256,GO:0031344,GO:…	0	ko:K20523	0	0	0	0	ko00000,ko04131	0	0	0	Viridiplantae	37KIV@33090,3GDK1@35493,3HRCS@3699,COG2930@1,KOG1843@2759	NA|NA|NA	S	Zinc finger family protein	OG0005365	.	.	.	OG0005365
20	AT3G43240	.	.	.	no	Smaller and abnormal rosette leaves, short stature, and severely reduced fertility. The vast majority of siliques for each plant failed to elongate, and no seeds developed. Female gametophyte development defective. Stamen filament elongation significantly impaired.	ARID5__ARID/BRIGHT DNA-binding domain-containing protein	0	0	0	0	0	0	0	0	0	0	0	0	Viridiplantae	28ICI@1,2QQP4@2759,37P6J@33090,3GDQ0@35493,3HRIC@3699	NA|NA|NA	K	ARID BRIGHT DNA-binding domain-containing protein	OG0003968	.	.	.	OG0003968
21	AT3G43250	.	.	.	no	none listed	Family of unknown function (DUF572)	0	0	0	0	0	0	0	0	0	0	0	0	Viridiplantae	37RIJ@33090,3GGSE@35493,3HRHU@3699,COG5134@1,KOG2989@2759	NA|NA|NA	T	Coiled-coil domain-containing protein 94 homolog	OG0002305	.	.	.	OG0002305
22	AT3G43260	.	.	.	no	none listed		0	0	0	0	0	0	0	0	0	0	0	0	Viridiplantae	COG1413@1,KOG0567@2759	NA|NA|NA	C	deoxyhypusine monooxygenase activity	OG0031948	.	.	.	OG0031948
23	AT3G43270	AT5G20860	.	.	no	none listed	PMEI-PME32__Plant invertase/pectin methylesterase inhibitor superfamily	0	GO:0003674,GO:0003824,GO:0004857,GO:0005575,GO:0005618,GO:0005623,GO:0006950,GO:0006952,GO:0008150,GO:0009505,GO:0009605,GO:0009607,GO:0009617,GO:0016787,GO:0016788,GO:0030234,GO:0030312,GO:0030599,GO:0042742,GO:0043086,GO:0043207,GO:0044092,GO:0044464,GO:0046910,GO:0050790,GO:0050829,GO:0050896,GO:0051704,GO:0051707,GO:0052689,GO:0065007,GO:0065009,GO:0071944,GO:0098542,GO:0098772	3.1.1.11	ko:K01051	ko00040,ko01100,map00040,map01100	M00081	R02362	RC00460,RC00461	ko00000,ko00001,ko00002,ko01000	0	0	0	Viridiplantae	2QRGV@2759,37R13@33090,3GBEB@35493,3HZJM@3699,COG4677@1	NA|NA|NA	G	Acts in the modification of cell walls via demethylesterification of cell wall pectin	OG0001489	OG0016378	.	.	OG0001489, OG0016378	4.08197	0.000389633	-0.234026	1
24	AT3G43280	.	.	.	no	none listed		0	GO:0003674,GO:0003824,GO:0004857,GO:0005575,GO:0005618,GO:0005623,GO:0006950,GO:0006952,GO:0008150,GO:0009505,GO:0009605,GO:0009607,GO:0009617,GO:0016787,GO:0016788,GO:0030234,GO:0030312,GO:0030599,GO:0042742,GO:0043086,GO:0043207,GO:0044092,GO:0044464,GO:0046910,GO:0050790,GO:0050829,GO:0050896,GO:0051704,GO:0051707,GO:0052689,GO:0065007,GO:0065009,GO:0071944,GO:0098542,GO:0098772	3.1.1.11	ko:K01051	ko00040,ko01100,map00040,map01100	M00081	R02362	RC00460,RC00461	ko00000,ko00001,ko00002,ko01000	0	0	0	Viridiplantae	2QRGV@2759,37R13@33090,3GBEB@35493,3HZJM@3699,COG4677@1	NA|NA|NA	G	Acts in the modification of cell walls via demethylesterification of cell wall pectin	OG0019169	.	.	.	OG0019169
25	AT3G43290	.	.	.	no	none listed		0	GO:0003674,GO:0003824,GO:0004857,GO:0005575,GO:0005618,GO:0005623,GO:0006950,GO:0006952,GO:0008150,GO:0009505,GO:0009605,GO:0009607,GO:0009617,GO:0016787,GO:0016788,GO:0030234,GO:0030312,GO:0030599,GO:0042742,GO:0043086,GO:0043207,GO:0044092,GO:0044464,GO:0046910,GO:0050790,GO:0050829,GO:0050896,GO:0051704,GO:0051707,GO:0052689,GO:0065007,GO:0065009,GO:0071944,GO:0098542,GO:0098772	3.1.1.11	ko:K01051	ko00040,ko01100,map00040,map01100	M00081	R02362	RC00460,RC00461	ko00000,ko00001,ko00002,ko01000	0	0	0	Viridiplantae	2QRGV@2759,37R13@33090,3GBEB@35493,3HZJM@3699,COG4677@1	NA|NA|NA	G	Acts in the modification of cell walls via demethylesterification of cell wall pectin	OG0055084	.	.	.	OG0055084
26	AT3G43291	.	.	.	no	none listed		0	GO:0003674,GO:0003824,GO:0004857,GO:0005575,GO:0005618,GO:0005623,GO:0006950,GO:0006952,GO:0008150,GO:0009505,GO:0009605,GO:0009607,GO:0009617,GO:0016787,GO:0016788,GO:0030234,GO:0030312,GO:0030599,GO:0042742,GO:0043086,GO:0043207,GO:0044092,GO:0044464,GO:0046910,GO:0050790,GO:0050829,GO:0050896,GO:0051704,GO:0051707,GO:0052689,GO:0065007,GO:0065009,GO:0071944,GO:0098542,GO:0098772	3.1.1.11	ko:K01051	ko00040,ko01100,map00040,map01100	M00081	R02362	RC00460,RC00461	ko00000,ko00001,ko00002,ko01000	0	0	0	Viridiplantae	2QRGV@2759,37R13@33090,3GBEB@35493,3HZJM@3699,COG4677@1	NA|NA|NA	G	Acts in the modification of cell walls via demethylesterification of cell wall pectin	OG0055085	.	.	.	OG0055085
27	AT3G43300	.	.	.	no	AtMIN7 KO plants infected by the CEL-deletion mutant of Pseudomonas syringae DC3000 showed increased bacterial multiplication and enhanced chlorotic and necrotic disease symptoms, compared with Col-0 plants. AtMIN7 KO plants remained resistant to the nonpathogenic hrc mutant bacteria and responded to Pst DC3000 similarly to wild-type Col-0 plants. leaves have a thinner cuticular layer, defective …	ATMIN7_BEN1_BIG5_MIN7__HOPM interactor 7	0	GO:0000139,GO:0002376,GO:0003674,GO:0005085,GO:0005086,GO:0005488,GO:0005515,GO:0005575,GO:0005622,GO:0005623,GO:0005634,GO:0005654,GO:0005730,GO:0005737,GO:0005768,GO:0005769,GO:0005794,GO:0005802,GO:0005829,GO:0006810,GO:0006887,GO:0006950,GO:0006952,GO:0006955,GO:0006996,GO:0007030,GO:0008064,GO:0008092,GO:0008150,GO:0009605,GO:0009607,GO:0009617,GO:0009889,GO:0009891,GO:0009893,GO:0009987,GO:…	0	ko:K13462,ko:K18442	ko04144,map04144	0	0	0	ko00000,ko00001,ko04131	0	0	0	Viridiplantae	37J3N@33090,3GCSK@35493,3HTDQ@3699,COG5307@1,KOG0929@2759	NA|NA|NA	U	Brefeldin A-inhibited guanine nucleotide-exchange protein	OG0009894	.	.	.	OG0009894
28	AT3G43340	.	.	.	no	none listed	RSUA2__Pseudouridine synthase family protein	0	GO:0000154,GO:0000455,GO:0000470,GO:0000488,GO:0000489,GO:0001522,GO:0003674,GO:0003824,GO:0005575,GO:0005622,GO:0005623,GO:0005737,GO:0005829,GO:0006139,GO:0006364,GO:0006396,GO:0006412,GO:0006518,GO:0006725,GO:0006807,GO:0006996,GO:0008150,GO:0008152,GO:0009058,GO:0009059,GO:0009451,GO:0009501,GO:0009507,GO:0009536,GO:0009657,GO:0009982,GO:0009987,GO:0010467,GO:0016043,GO:0016070,GO:0016072,GO:…	0	0	0	0	0	0	0	0	0	0	Viridiplantae	2QT4T@2759,37J18@33090,3GFMW@35493,COG1187@1	NA|NA|NA	J	Pseudouridine synthase	OG0010969	.	.	.	OG0010969
29	AT3G43400	.	.	.	no	none listed	ELMOD_D__ELMO/CED-12 family protein	0	GO:0003674,GO:0005488,GO:0005515,GO:0005575,GO:0005622,GO:0005623,GO:0005737,GO:0006928,GO:0008064,GO:0008092,GO:0008150,GO:0009987,GO:0010639,GO:0016043,GO:0017022,GO:0030100,GO:0030587,GO:0030832,GO:0030833,GO:0030837,GO:0031333,GO:0032271,GO:0032272,GO:0032502,GO:0032535,GO:0032879,GO:0032956,GO:0032970,GO:0033043,GO:0040011,GO:0043254,GO:0044087,GO:0044424,GO:0044464,GO:0045159,GO:0048519,GO:…	0	0	0	0	0	0	0	0	0	0	Viridiplantae	37PMP@33090,3GGXU@35493,3HS7M@3699,KOG2998@1,KOG2998@2759	NA|NA|NA	S	ELMO/CED-12 family	OG0001904	.	.	.	OG0001904
30	AT3G43410	.	.	.	no	none listed		0	0	0	0	0	0	0	0	0	0	0	0	Viridiplantae	2AUJW@1,2RZUA@2759,37V3Q@33090,3GJ57@35493	NA|NA|NA	S	F-Box protein	OG0003074	.	.	.	OG0003074
31	AT3G43415	.	.	.	no	none listed		0	0	0	0	0	0	0	0	0	0	0	0	Viridiplantae	2AUJW@1,2RZUA@2759,37V3Q@33090,3GJ57@35493	NA|NA|NA	S	F-Box protein	OG0003074	.	.	.	OG0003074
32	AT3G43420	.	.	.	no	none listed		0	0	0	0	0	0	0	0	0	0	0	0	Viridiplantae	2AUJW@1,2RZUA@2759,37V3Q@33090,3GJ57@35493	NA|NA|NA	S	F-Box protein	OG0055086	.	.	.	OG0055086
33	AT3G43430	AT5G20885	.	.	no	Transcription factor (TF) expressed in a tissue-enriched manner in roots: expression in the pericycle at phloem pole and maybe in the phloem from the elongation zone and up, increasing in mature zone (3/6 ;1% sucrose; 5DAG).	RING/U-box superfamily protein	0	GO:0003674,GO:0003824,GO:0004842,GO:0006464,GO:0006508,GO:0006511,GO:0006807,GO:0008150,GO:0008152,GO:0009056,GO:0009057,GO:0009987,GO:0010498,GO:0016567,GO:0016740,GO:0019538,GO:0019787,GO:0019941,GO:0030163,GO:0032446,GO:0036211,GO:0043161,GO:0043170,GO:0043412,GO:0043632,GO:0044237,GO:0044238,GO:0044248,GO:0044257,GO:0044260,GO:0044265,GO:0044267,GO:0051603,GO:0061630,GO:0061659,GO:0070647,GO:…	0	0	0	0	0	0	0	0	0	0	Viridiplantae	37VK5@33090,3GJ7Y@35493,KOG0800@1,KOG0800@2759	NA|NA|NA	O	finger protein	OG0008855	OG0008855	.	.	OG0008855	0.515477	0.0328966	-0.120067	1
34	AT3G43432	.	.	.	no	none listed		0	GO:0003674,GO:0003824,GO:0004842,GO:0006464,GO:0006508,GO:0006511,GO:0006807,GO:0008150,GO:0008152,GO:0009056,GO:0009057,GO:0009987,GO:0010498,GO:0016567,GO:0016740,GO:0019538,GO:0019787,GO:0019941,GO:0030163,GO:0032446,GO:0036211,GO:0043161,GO:0043170,GO:0043412,GO:0043632,GO:0044237,GO:0044238,GO:0044248,GO:0044257,GO:0044260,GO:0044265,GO:0044267,GO:0051603,GO:0061630,GO:0061659,GO:0070647,GO:…	0	0	0	0	0	0	0	0	0	0	Viridiplantae	37VK5@33090,3GJ7Y@35493,KOG0800@1,KOG0800@2759	NA|NA|NA	O	finger protein	OG0055087	.	.	.	OG0055087
35	AT3G43440	AT5G20900	.	.	no	none listed	JAZ11_TIFY3A__jasmonate-zim-domain protein 11	0	GO:0003674,GO:0003712,GO:0003714,GO:0005575,GO:0005622,GO:0005623,GO:0005634,GO:0006950,GO:0008150,GO:0009611,GO:0009889,GO:0009890,GO:0009892,GO:0009966,GO:0010556,GO:0010558,GO:0010605,GO:0010646,GO:0019219,GO:0019222,GO:0023051,GO:0031323,GO:0031324,GO:0031326,GO:0031327,GO:0031347,GO:0043226,GO:0043227,GO:0043229,GO:0043231,GO:0044424,GO:0044464,GO:0045934,GO:0048519,GO:0048523,GO:0048583,GO:…	0	ko:K13464	ko04075,map04075	0	0	0	ko00000,ko00001	0	0	0	Viridiplantae	2BDMC@1,2S12Y@2759,37VSD@33090,3GJAD@35493,3HZYX@3699	NA|NA|NA	K	TIFY	OG0005366	OG0005366	.	.	OG0005366	-0.538534	1.26384e-06	0.0737538	1
36	AT3G43470	.	.	.	yes	none listed	zinc ion binding;nucleic acid binding	0	GO:0003674,GO:0003712,GO:0003714,GO:0005575,GO:0005622,GO:0005623,GO:0005634,GO:0006950,GO:0008150,GO:0009611,GO:0009889,GO:0009890,GO:0009892,GO:0009966,GO:0010556,GO:0010558,GO:0010605,GO:0010646,GO:0019219,GO:0019222,GO:0023051,GO:0031323,GO:0031324,GO:0031326,GO:0031327,GO:0031347,GO:0043226,GO:0043227,GO:0043229,GO:0043231,GO:0044424,GO:0044464,GO:0045934,GO:0048519,GO:0048523,GO:0048583,GO:…	0	ko:K13464	ko04075,map04075	0	0	0	ko00000,ko00001	0	0	0	Viridiplantae	2BDMC@1,2S12Y@2759,37VSD@33090,3GJAD@35493,3HZYX@3699	NA|NA|NA	K	TIFY	OG0024565	.	.	.	OG0024565
37	AT3G43480	.	.	.	yes	none listed		0	GO:0003674,GO:0003712,GO:0003714,GO:0005575,GO:0005622,GO:0005623,GO:0005634,GO:0006950,GO:0008150,GO:0009611,GO:0009889,GO:0009890,GO:0009892,GO:0009966,GO:0010556,GO:0010558,GO:0010605,GO:0010646,GO:0019219,GO:0019222,GO:0023051,GO:0031323,GO:0031324,GO:0031326,GO:0031327,GO:0031347,GO:0043226,GO:0043227,GO:0043229,GO:0043231,GO:0044424,GO:0044464,GO:0045934,GO:0048519,GO:0048523,GO:0048583,GO:…	0	ko:K13464	ko04075,map04075	0	0	0	ko00000,ko00001	0	0	0	Viridiplantae	2BDMC@1,2S12Y@2759,37VSD@33090,3GJAD@35493,3HZYX@3699	NA|NA|NA	K	TIFY	OG0024565	.	.	.	OG0024565
38	AT3G43490	.	.	.	no	none listed	Zinc knuckle (CCHC-type) family protein	0	0	0	0	0	0	0	0	0	0	0	0	Viridiplantae	COG5082@1,KOG4400@2759	NA|NA|NA	OU	zinc ion binding	OG0005367	.	.	.	OG0005367
39	AT3G43500	.	.	.	no	none listed		0	0	0	0	0	0	0	0	0	0	0	0	Viridiplantae	COG5082@1,KOG4400@2759	NA|NA|NA	OU	zinc ion binding	OG0039133	.	.	.	OG0039133
40	AT3G43503	.	.	.	no	none listed		0	0	0	0	0	0	0	0	0	0	0	0	Viridiplantae	COG5082@1,KOG4400@2759	NA|NA|NA	OU	zinc ion binding	OG0005367	.	.	.	OG0005367
41	AT3G43505	.	.	.	no	none listed	LCR30__low-molecular-weight cysteine-rich 30	0	0	0	0	0	0	0	0	0	0	0	0	Viridiplantae	COG5082@1,KOG4400@2759	NA|NA|NA	OU	zinc ion binding	OG0009705	.	.	.	OG0009705
42	AT3G43520	.	.	.	no	none listed	Transmembrane proteins 14C	0	GO:0005575,GO:0005622,GO:0005623,GO:0005737,GO:0005739,GO:0009507,GO:0009526,GO:0009536,GO:0009941,GO:0031967,GO:0031975,GO:0043226,GO:0043227,GO:0043229,GO:0043231,GO:0044422,GO:0044424,GO:0044434,GO:0044435,GO:0044444,GO:0044446,GO:0044464	0	0	0	0	0	0	0	0	0	0	Viridiplantae	37UPR@33090,3GIPH@35493,3HZEE@3699,KOG4267@1,KOG4267@2759	NA|NA|NA	S	Transmembrane proteins 14C	OG0009243	.	.	.	OG0009243
43	AT3G43540	.	.	.	no	none listed	Protein of unknown function (DUF1350)	0	0	0	0	0	0	0	0	0	0	0	0	Viridiplantae	2QU9N@2759,37NP1@33090,3GAIE@35493,3HQCD@3699,COG1084@1	NA|NA|NA	S	Protein of unknown function (DUF1350)	OG0009895	.	.	.	OG0009895
44	AT3G43550	.	.	.	yes	none listed	GDSL-like Lipase/Acylhydrolase superfamily protein	0	0	0	0	0	0	0	0	0	0	0	0	Viridiplantae	2QW19@2759,37PPT@33090,COG3240@1	NA|NA|NA	I	Belongs to the 'GDSL' lipolytic enzyme family	OG0000222	.	.	.	OG0000222
45	AT3G43570	.	.	.	yes	none listed	GDSL-like Lipase/Acylhydrolase superfamily protein	0	0	0	0	0	0	0	0	0	0	0	0	Viridiplantae	2SJTB@2759,37Z5K@33090,COG3240@1	NA|NA|NA	I	Contains the following InterPro domains Lipase, GDSL, active site (InterPro IPR008265), Lipase, GDSL (InterPro IPR001087)	OG0000222	.	.	.	OG0000222
46	AT3G43572	.	.	.	no	none listed		0	0	0	0	0	0	0	0	0	0	0	0	Viridiplantae	2SJTB@2759,37Z5K@33090,COG3240@1	NA|NA|NA	I	Contains the following InterPro domains Lipase, GDSL, active site (InterPro IPR008265), Lipase, GDSL (InterPro IPR001087)	OG0055088	.	.	.	OG0055088
47	AT3G43574	.	.	.	no	none listed		0	0	0	0	0	0	0	0	0	0	0	0	Viridiplantae	2SJTB@2759,37Z5K@33090,COG3240@1	NA|NA|NA	I	Contains the following InterPro domains Lipase, GDSL, active site (InterPro IPR008265), Lipase, GDSL (InterPro IPR001087)	OG0039242	.	.	.	OG0039242
48	AT3G43580	.	.	.	no	none listed	Beta-galactosidase related protein	0	0	0	0	0	0	0	0	0	0	0	0	Viridiplantae	2SJTB@2759,37Z5K@33090,COG3240@1	NA|NA|NA	I	Contains the following InterPro domains Lipase, GDSL, active site (InterPro IPR008265), Lipase, GDSL (InterPro IPR001087)	OG0014319	.	.	.	OG0014319
49	AT3G43583	.	.	.	no	none listed		0	0	0	0	0	0	0	0	0	0	0	0	Viridiplantae	2SJTB@2759,37Z5K@33090,COG3240@1	NA|NA|NA	I	Contains the following InterPro domains Lipase, GDSL, active site (InterPro IPR008265), Lipase, GDSL (InterPro IPR001087)	OG0055089	.	.	.	OG0055089
50	AT3G43590	.	.	.	no	none listed	zinc knuckle (CCHC-type) family protein	0	GO:0005575,GO:0005622,GO:0005623,GO:0005634,GO:0043226,GO:0043227,GO:0043229,GO:0043231,GO:0044424,GO:0044464	0	ko:K09250	0	0	0	0	ko00000,ko03000	0	0	0	Viridiplantae	37SQZ@33090,3GG6A@35493,3HNQ0@3699,COG5082@1,KOG4400@2759	NA|NA|NA	O	Zinc knuckle (CCHC-type) family protein	OG0005367	.	.	.	OG0005367
51	AT3G43600	AT2G27150	.	.	no	none listed	AAO2_AO3_AOgamma_atAO-2_AtAO3__aldehyde oxidase 2	AAO3	GO:0000166,GO:0003674,GO:0003824,GO:0004029,GO:0004031,GO:0005488,GO:0005515,GO:0005575,GO:0005622,GO:0005623,GO:0005737,GO:0005829,GO:0006066,GO:0006082,GO:0006629,GO:0006714,GO:0006720,GO:0006721,GO:0006790,GO:0006807,GO:0008150,GO:0008152,GO:0008299,GO:0008610,GO:0009058,GO:0009687,GO:0009688,GO:0009850,GO:0009851,GO:0009987,GO:0010293,GO:0010817,GO:0016053,GO:0016106,GO:0016114,GO:0016143,GO:…	1.2.1.28,1.2.3.14,1.2.3.7	ko:K09842,ko:K11817,ko:K22417	ko00380,ko00906,ko01100,ko01110,map00380,map00906,map01100,map01110	M00372	R02681,R06957	RC00080,RC00218	ko00000,ko00001,ko00002,ko01000	0	0	0	Viridiplantae	37N1E@33090,3GFV1@35493,3HWWB@3699,COG4631@1,KOG0430@2759	NA|NA|NA	F	CO dehydrogenase flavoprotein C-terminal domain	OG0000498	OG0000498	.	.	OG0000498	0.494577	0.00607742	0.137053	1
52	AT3G43610	.	.	.	no	none listed	Spc97 / Spc98 family of spindle pole body (SBP) component	0	GO:0000003,GO:0000226,GO:0000278,GO:0000280,GO:0000923,GO:0000930,GO:0000931,GO:0003674,GO:0005198,GO:0005200,GO:0005488,GO:0005515,GO:0005575,GO:0005622,GO:0005623,GO:0005737,GO:0005813,GO:0005815,GO:0005816,GO:0005822,GO:0005825,GO:0005829,GO:0005856,GO:0006810,GO:0006928,GO:0006996,GO:0007010,GO:0007017,GO:0007018,GO:0007020,GO:0007049,GO:0007051,GO:0007052,GO:0007097,GO:0007098,GO:0007163,GO:…	0	ko:K16573	0	0	0	0	ko00000,ko03036,ko04812	0	0	0	Viridiplantae	37RTW@33090,3GF3R@35493,3HRY0@3699,KOG2000@1,KOG2000@2759	NA|NA|NA	Z	Spc97 / Spc98 family	OG0007545	.	.	.	OG0007545
53	AT3G43630	.	.	.	yes	none listed	Vacuolar iron transporter (VIT) family protein	0	GO:0000041,GO:0000302,GO:0003674,GO:0005215,GO:0005381,GO:0005384,GO:0005575,GO:0006810,GO:0006811,GO:0006812,GO:0006826,GO:0006828,GO:0006873,GO:0006875,GO:0006879,GO:0006880,GO:0006950,GO:0006979,GO:0008150,GO:0008324,GO:0009719,GO:0009723,GO:0009725,GO:0009987,GO:0010033,GO:0010035,GO:0010038,GO:0010039,GO:0015075,GO:0015318,GO:0016020,GO:0019725,GO:0022857,GO:0022890,GO:0030001,GO:0030003,GO:…	0	0	0	0	0	0	0	0	0	0	Viridiplantae	37KA2@33090,3GH10@35493,3HNQW@3699,COG1814@1,KOG4473@2759	NA|NA|NA	S	vacuolar iron transporter	OG0000543	.	.	.	OG0000543
54	AT3G43645	.	.	.	yes	none listed		0	GO:0000041,GO:0000302,GO:0003674,GO:0005215,GO:0005381,GO:0005384,GO:0005575,GO:0006810,GO:0006811,GO:0006812,GO:0006826,GO:0006828,GO:0006873,GO:0006875,GO:0006879,GO:0006880,GO:0006950,GO:0006979,GO:0008150,GO:0008324,GO:0009719,GO:0009723,GO:0009725,GO:0009987,GO:0010033,GO:0010035,GO:0010038,GO:0010039,GO:0015075,GO:0015318,GO:0016020,GO:0019725,GO:0022857,GO:0022890,GO:0030001,GO:0030003,GO:…	0	0	0	0	0	0	0	0	0	0	Viridiplantae	37KA2@33090,3GH10@35493,3HNQW@3699,COG1814@1,KOG4473@2759	NA|NA|NA	S	vacuolar iron transporter	OG0055090	.	.	.	OG0055090
55	AT3G43660	.	.	.	no	none listed	Vacuolar iron transporter (VIT) family protein	0	GO:0000041,GO:0000302,GO:0003674,GO:0005215,GO:0005381,GO:0005384,GO:0005575,GO:0006810,GO:0006811,GO:0006812,GO:0006826,GO:0006828,GO:0006873,GO:0006875,GO:0006879,GO:0006880,GO:0006950,GO:0006979,GO:0008150,GO:0008324,GO:0009719,GO:0009723,GO:0009725,GO:0009987,GO:0010033,GO:0010035,GO:0010038,GO:0010039,GO:0015075,GO:0015318,GO:0016020,GO:0019725,GO:0022857,GO:0022890,GO:0030001,GO:0030003,GO:…	0	0	0	0	0	0	0	0	0	0	Viridiplantae	37KA2@33090,3GH10@35493,3HNQW@3699,COG1814@1,KOG4473@2759	NA|NA|NA	S	vacuolar iron transporter	OG0000543	.	.	.	OG0000543
56	AT3G43670	.	.	.	no	none listed	CuAOgamma2__Copper amine oxidase family protein	0	GO:0001101,GO:0001505,GO:0006807,GO:0006809,GO:0007154,GO:0007165,GO:0008150,GO:0008152,GO:0009058,GO:0009719,GO:0009725,GO:0009737,GO:0009738,GO:0009755,GO:0009987,GO:0010033,GO:0017144,GO:0023052,GO:0032870,GO:0033993,GO:0034641,GO:0042133,GO:0042136,GO:0042221,GO:0044237,GO:0044249,GO:0044271,GO:0046209,GO:0050789,GO:0050794,GO:0050896,GO:0051716,GO:0065007,GO:0065008,GO:0070887,GO:0071215,GO:…	1.4.3.21	ko:K00276	ko00260,ko00350,ko00360,ko00410,ko00950,ko00960,ko01100,ko01110,map00260,map00350,map00360,map00410,map00950,map00960,map01100,map01110	0	R02382,R02529,R02613,R03139,R04027,R04300,R06154,R06740	RC00062,RC00189,RC00676,RC01052	ko00000,ko00001,ko01000	0	0	0	Viridiplantae	37SET@33090,3G86Z@35493,3HSDG@3699,COG3733@1,KOG1186@2759	NA|NA|NA	Q	Contains the following InterPro domains Copper amine oxidase, N-terminal (InterPro IPR016182), Copper amine oxidase, N2-terminal (InterPro IPR015800), Copper amine oxidase, N2 N3-terminal (InterPro IPR015801), Copper amine oxidase, N3-terminal (InterPro IPR015802), Copper amine oxidase (InterPro IPR000269), Copper amine oxidase, C-terminal (InterPro IPR015798)	OG0003644	.	.	.	OG0003644
57	AT3G43682	.	.	.	no	none listed		0	GO:0001101,GO:0001505,GO:0006807,GO:0006809,GO:0007154,GO:0007165,GO:0008150,GO:0008152,GO:0009058,GO:0009719,GO:0009725,GO:0009737,GO:0009738,GO:0009755,GO:0009987,GO:0010033,GO:0017144,GO:0023052,GO:0032870,GO:0033993,GO:0034641,GO:0042133,GO:0042136,GO:0042221,GO:0044237,GO:0044249,GO:0044271,GO:0046209,GO:0050789,GO:0050794,GO:0050896,GO:0051716,GO:0065007,GO:0065008,GO:0070887,GO:0071215,GO:…	1.4.3.21	ko:K00276	ko00260,ko00350,ko00360,ko00410,ko00950,ko00960,ko01100,ko01110,map00260,map00350,map00360,map00410,map00950,map00960,map01100,map01110	0	R02382,R02529,R02613,R03139,R04027,R04300,R06154,R06740	RC00062,RC00189,RC00676,RC01052	ko00000,ko00001,ko01000	0	0	0	Viridiplantae	37SET@33090,3G86Z@35493,3HSDG@3699,COG3733@1,KOG1186@2759	NA|NA|NA	Q	Contains the following InterPro domains Copper amine oxidase, N-terminal (InterPro IPR016182), Copper amine oxidase, N2-terminal (InterPro IPR015800), Copper amine oxidase, N2 N3-terminal (InterPro IPR015801), Copper amine oxidase, N3-terminal (InterPro IPR015802), Copper amine oxidase (InterPro IPR000269), Copper amine oxidase, C-terminal (InterPro IPR015798)	OG0055091	.	.	.	OG0055091
58	AT3G43700	AT5G21010	.	.	no	none listed	ATBPM6_BPM6__BTB-POZ and MATH domain 6	0	GO:0001101,GO:0003674,GO:0005488,GO:0005515,GO:0005575,GO:0005622,GO:0005623,GO:0005634,GO:0005737,GO:0005829,GO:0006950,GO:0006970,GO:0007154,GO:0008150,GO:0009414,GO:0009415,GO:0009605,GO:0009628,GO:0009651,GO:0009987,GO:0009991,GO:0010035,GO:0031668,GO:0033554,GO:0042221,GO:0042631,GO:0042802,GO:0043226,GO:0043227,GO:0043229,GO:0043231,GO:0044424,GO:0044444,GO:0044464,GO:0050896,GO:0051716,GO:…	0	ko:K10523	ko04340,ko04341,map04340,map04341	M00384	0	0	ko00000,ko00001,ko00002,ko04121	0	0	0	Viridiplantae	37HKI@33090,3GDYG@35493,3HZ9P@3699,KOG1987@1,KOG1987@2759	NA|NA|NA	D	and MATH	OG0003807	OG0003807	.	.	OG0003807	0.360013	0.000551753	0.20158	1
59	AT3G43710	.	.	.	no	none listed	Galactose oxidase/kelch repeat superfamily protein	0	0	0	0	0	0	0	0	0	0	0	0	Viridiplantae	37KNG@33090,3GFV4@35493,KOG1072@1,KOG1072@2759	NA|NA|NA	J	F-box Kelch-repeat protein	OG0016347	.	.	.	OG0016347
60	AT3G43720	AT2G27130	.	.	no	Significantly altered cuticular wax composition in stems and siliques, including reduced level of the C29 alkane. Reduced total cuticular wax load in stems and siliques. Severe alterations in cuticular layer structure of stem and silique wall epidermal cells.	LTPG2__Bifunctional inhibitor/lipid-transfer protein/seed storage 2S albumin superfamily protein	0	GO:0003674,GO:0005488,GO:0005575,GO:0005623,GO:0005886,GO:0006810,GO:0006869,GO:0007275,GO:0008150,GO:0008289,GO:0010876,GO:0016020,GO:0031224,GO:0031225,GO:0031226,GO:0032501,GO:0032502,GO:0033036,GO:0042335,GO:0044425,GO:0044459,GO:0044464,GO:0046658,GO:0048856,GO:0051179,GO:0051234,GO:0071702,GO:0071944	0	0	0	0	0	0	0	0	0	0	Viridiplantae	2D7W5@1,2S59X@2759,37W2H@33090,3GK95@35493,3I0QH@3699	NA|NA|NA	S	Probable lipid transfer	OG0003788	OG0003788	.	.	OG0003788	0.197433	0.537848	0.206373	1

## Sheet: 3_block_425
DatasetS2. This sheet describes the genes within block 425, as well as the associated paralogous genes, tandem duplicates, phenotypes, and functional information.
#	Block1	Block2	Block3	Block4	Tandem_duplicate	phenotype (from TAIR)	Description	Preferred_name	GO_terms	EC_number	KEGG_KO	KEGG_pathway	KEGG_module	KEGG_reaction	KEGG_rclass	BRITE	KEGG_TC	CAZy	BiGG_reaction	Annot_lvl	matching_OGs	Best_OG	COG_cat	OG_description	Block1_OG	Block2_OG	Block3_OG	Block4_OG	Orthogroups
1	AT5G20690	AT3G42880	.	.	no	Severe defects in pollen tube guidance and growth and reduced fertility. Decreased responsiveness to pollen tube attractant LURE1.2	LURE1_PRK6__Leucine-rich repeat protein kinase family protein	PRK3	GO:0000003,GO:0001558,GO:0003006,GO:0003674,GO:0003824,GO:0004672,GO:0004674,GO:0005488,GO:0005515,GO:0005575,GO:0005622,GO:0005623,GO:0005737,GO:0005886,GO:0005911,GO:0006464,GO:0006468,GO:0006793,GO:0006796,GO:0006807,GO:0006935,GO:0008150,GO:0008152,GO:0009506,GO:0009605,GO:0009856,GO:0009987,GO:0010183,GO:0010769,GO:0016020,GO:0016301,GO:0016310,GO:0016740,GO:0016772,GO:0016773,GO:0019538,GO:…	2.7.11.1	ko:K04733	ko04010,ko04064,ko04620,ko04621,ko04624,ko04722,ko05133,ko05140,ko05142,ko05145,ko05152,ko05162,ko05164,map04010,map04064,map04620,map04621,map04624,map04722,map05133,map05140,map05142,map05145,map05152,map05162,map05164	M00686	0	0	ko00000,ko00001,ko00002,ko01000,ko01001	0	0	0	Viridiplantae	2CMT2@1,2QRTV@2759,37R1F@33090,3G7UI@35493,3HT6G@3699	NA|NA|NA	T	inactive leucine-rich repeat receptor-like protein kinase At5g20690	OG0002648	OG0002648	.	.	OG0002648
2	AT5G20700	.	.	.	no	"Seedlings screened in bulk via high throughput methods for responses to various stressors. Results are in comparison to Col-0.heat:increased,cold:decreased,oxidative stress:no change,osmotic stress:no change,salt stress:no change,ABA:no change,hypoxia:ND."	Protein of unknown function (DUF581)	0	0	0	0	0	0	0	0	0	0	0	0	Viridiplantae	2AMXX@1,2RZ1P@2759,37SS4@33090,3GHQV@35493,3HZV9@3699	NA|NA|NA	S	zinc-finger of the FCS-type, C2-C2	OG0003752	.	.	.	OG0003752
3	AT5G20710	.	.	.	no	none listed	BGAL7__beta-galactosidase 7	BGAL7	GO:0003674,GO:0003824,GO:0004553,GO:0004565,GO:0005575,GO:0005618,GO:0005622,GO:0005623,GO:0005737,GO:0005773,GO:0015925,GO:0016787,GO:0016798,GO:0030312,GO:0043226,GO:0043227,GO:0043229,GO:0043231,GO:0044424,GO:0044444,GO:0044464,GO:0071944	0	0	0	0	0	0	0	0	0	0	Viridiplantae	37JYX@33090,3GF6X@35493,3HW1J@3699,COG1874@1,KOG0496@2759	NA|NA|NA	G	beta-galactosidase	OG0002314	.	.	.	OG0002314
4	AT5G20720	.	.	.	no	none listed	ATCPN21_CHCPN10_CPN10_CPN20_CPN21__chaperonin 20	0	GO:0003674,GO:0005488,GO:0005507,GO:0005515,GO:0005575,GO:0005576,GO:0005622,GO:0005623,GO:0005737,GO:0005739,GO:0005759,GO:0006457,GO:0006458,GO:0006950,GO:0006986,GO:0008150,GO:0009266,GO:0009409,GO:0009507,GO:0009526,GO:0009532,GO:0009534,GO:0009535,GO:0009536,GO:0009570,GO:0009579,GO:0009628,GO:0009787,GO:0009788,GO:0009893,GO:0009941,GO:0009966,GO:0009968,GO:0009987,GO:0010033,GO:0010035,GO:…	0	ko:K04078	0	0	0	0	ko00000,ko03029,ko03110	0	0	0	Viridiplantae	37QHF@33090,3G73C@35493,3HZ7S@3699,COG0234@1,KOG1641@2759	NA|NA|NA	O	Belongs to the GroES chaperonin family	OG0003341	.	.	.	OG0003341
5	AT5G20730	.	.	.	no	• About half of the rosette leaves are epinastic, the remaining half was hyponastic. • Hypocotyl growth resistant (but not root growth) to 2,4-D inhibition compared to wildtype. • Mature mutant plants are largely wildtype in phenotype apart for the morphology of the rosette leaves. • Root growth significantly reduced (about two-third of that of wildtype) when grown in white light. • Slower gravit…	ARF7_BIP_IAA21_IAA23_IAA25_MSG1_NPH4_TIR5__Transcriptional factor B3 family protein / auxin-responsive factor AUX/IAA-related	0	GO:0003674,GO:0003676,GO:0003677,GO:0003700,GO:0005488,GO:0005575,GO:0005622,GO:0005623,GO:0005634,GO:0006355,GO:0007154,GO:0007165,GO:0007275,GO:0008150,GO:0009314,GO:0009416,GO:0009605,GO:0009606,GO:0009628,GO:0009629,GO:0009630,GO:0009637,GO:0009638,GO:0009653,GO:0009719,GO:0009723,GO:0009725,GO:0009733,GO:0009785,GO:0009791,GO:0009889,GO:0009891,GO:0009893,GO:0009987,GO:0010015,GO:0010033,GO:…	0	ko:K14486	ko04075,map04075	0	0	0	ko00000,ko00001	0	0	0	Viridiplantae	28JYJ@1,2QV9B@2759,37PXW@33090,3GCSQ@35493,3HW1M@3699	NA|NA|NA	K	Auxin response factors (ARFs) are transcriptional factors that bind specifically to the DNA sequence 5'-TGTCTC-3' found in the auxin-responsive promoter elements (AuxREs)	OG0004542	.	.	.	OG0004542
6	AT5G20740	AT3G43270	.	.	no	none listed	Plant invertase/pectin methylesterase inhibitor superfamily protein	0	GO:0003674,GO:0004857,GO:0008150,GO:0030234,GO:0043086,GO:0044092,GO:0048509,GO:0050789,GO:0050790,GO:0050793,GO:0065007,GO:0065009,GO:0098772,GO:1902183	0	0	0	0	0	0	0	0	0	0	Viridiplantae	28QVS@1,2RXR5@2759,37U0N@33090,3GI5H@35493,3HZVI@3699	NA|NA|NA	S	Plant invertase/pectin methylesterase inhibitor	OG0012237	OG0001489	.	.	OG0001489, OG0012237
7	AT5G20790	AT3G43110	.	.	no	none listed		0	0	0	0	0	0	0	0	0	0	0	0	Viridiplantae	2E032@1,2S7IT@2759,37WGA@33090,3GKGW@35493,3HUVQ@3699	NA|NA|NA	0	0	OG0004457	OG0004457	.	.	OG0004457
8	AT5G20810	AT3G43120	.	.	no	none listed	SAUR70__SAUR-like auxin-responsive protein family	0	0	0	ko:K14488	ko04075,map04075	0	0	0	ko00000,ko00001	0	0	0	Viridiplantae	2B65R@1,2S0KJ@2759,37V0K@33090,3GI1W@35493,3HXDM@3699	NA|NA|NA	S	auxin-responsive protein	OG0004300	OG0004300	.	.	OG0004300
9	AT5G20820	.	.	.	no	none listed	AtSAUR76_SAUR76__SAUR-like auxin-responsive protein family	0	GO:0001558,GO:0005575,GO:0005622,GO:0005623,GO:0005634,GO:0005737,GO:0005886,GO:0008150,GO:0016020,GO:0019897,GO:0019898,GO:0030307,GO:0040008,GO:0043226,GO:0043227,GO:0043229,GO:0043231,GO:0044424,GO:0044425,GO:0044459,GO:0044464,GO:0045927,GO:0048518,GO:0048522,GO:0050789,GO:0050794,GO:0051128,GO:0065007,GO:0071944	0	0	0	0	0	0	0	0	0	0	Viridiplantae	2BCYM@1,2S116@2759,37V91@33090,3GJX6@35493,3HUQQ@3699	NA|NA|NA	S	Auxin responsive protein	OG0001238	.	.	.	OG0001238
10	AT5G20830	AT3G43190	.	.	no	The activity of SUS was reduced to 10% of wild-type levels in leaves of the mutant, and was undetectable (reduced to less than 10% of wild-type levels) in roots. The activity of invertase was unaffected in roots of this mutant, but in leaves neutral invertase activity was elevated by about 40%; The double mutant line was much more severely affected by flooding. After the 4 days of flooding, root …	ASUS1_atsus1_SUS1_SUSY1__sucrose synthase 1	SUS1	GO:0000003,GO:0001101,GO:0001666,GO:0003006,GO:0003674,GO:0003824,GO:0005575,GO:0005622,GO:0005623,GO:0005737,GO:0005773,GO:0005829,GO:0005886,GO:0005911,GO:0006950,GO:0006970,GO:0007275,GO:0008150,GO:0008194,GO:0009266,GO:0009409,GO:0009413,GO:0009414,GO:0009415,GO:0009506,GO:0009628,GO:0009743,GO:0009744,GO:0009746,GO:0009749,GO:0009791,GO:0009987,GO:0010033,GO:0010035,GO:0010037,GO:0010038,GO:…	2.4.1.13	ko:K00695	ko00500,ko01100,map00500,map01100	0	R00806	RC00005,RC00028,RC02748	ko00000,ko00001,ko01000,ko01003	0	GT4	0	Viridiplantae	37R4Q@33090,3GG0R@35493,3HQQE@3699,COG0438@1,KOG0853@2759	NA|NA|NA	M	Sucrose-cleaving enzyme that provides UDP-glucose and fructose for various metabolic pathways	OG0001289	OG0001289	.	.	OG0001289
11	AT5G20840	AT3G43220	.	.	no	none listed	SAC4__Phosphoinositide phosphatase family protein	0	GO:0003674,GO:0003824,GO:0004438,GO:0005575,GO:0005622,GO:0005623,GO:0005737,GO:0005768,GO:0005811,GO:0005911,GO:0006629,GO:0006644,GO:0006650,GO:0006793,GO:0006796,GO:0006996,GO:0007033,GO:0007272,GO:0007275,GO:0007399,GO:0007610,GO:0007626,GO:0008150,GO:0008152,GO:0008366,GO:0009506,GO:0009653,GO:0009987,GO:0010008,GO:0010720,GO:0010927,GO:0010975,GO:0010976,GO:0012505,GO:0016020,GO:0016043,GO:…	0	0	0	0	0	0	0	0	0	0	Viridiplantae	37MZS@33090,3GETB@35493,3HYRN@3699,COG5329@1,KOG1888@2759	NA|NA|NA	I	phosphoinositide phosphatase family protein	OG0001974	OG0001974	.	.	OG0001974
12	AT5G20850	.	.	.	no	The chromosome fragmentation phenotype of the asy1/ Atrad51 double mutant is indistinguishable from that of the Atrad51 mutant; Hypersensitivity to mitomycin C	ATRAD51_RAD51__RAS associated with diabetes protein 51	RAD51	GO:0000003,GO:0000150,GO:0000217,GO:0000228,GO:0000280,GO:0000400,GO:0000724,GO:0000725,GO:0000730,GO:0000793,GO:0000794,GO:0003674,GO:0003676,GO:0003677,GO:0003690,GO:0003697,GO:0003824,GO:0005488,GO:0005575,GO:0005622,GO:0005623,GO:0005634,GO:0005654,GO:0005694,GO:0006139,GO:0006259,GO:0006281,GO:0006302,GO:0006310,GO:0006312,GO:0006355,GO:0006725,GO:0006807,GO:0006950,GO:0006974,GO:0006996,GO:…	0	ko:K04482	ko03440,ko03460,ko05200,ko05212,map03440,map03460,map05200,map05212	0	0	0	ko00000,ko00001,ko03400,ko04121,ko04131	0	0	0	Viridiplantae	37M1K@33090,3GCRZ@35493,3HMEG@3699,COG0468@1,KOG1433@2759	NA|NA|NA	L	Binds to single and double-stranded DNA and exhibits DNA-dependent ATPase activity. Unwinds duplex DNA. Component of the meiotic recombination pathway. Seems to play a role in mediating chromosome homology search, chromosome pairing and synapsis at early stages and probably chromosome crossing-over at later stages in meiosis. Probably is involved in the repair of meiotic double strand breaks (DBS…	OG0005877	.	.	.	OG0005877
13	AT5G20860	AT3G43270	.	.	no	none listed	PMEI-PME54__Plant invertase/pectin methylesterase inhibitor superfamily	0	GO:0003674,GO:0003824,GO:0004857,GO:0005575,GO:0005623,GO:0008150,GO:0016787,GO:0016788,GO:0030234,GO:0030599,GO:0043086,GO:0044092,GO:0044464,GO:0046910,GO:0050790,GO:0052689,GO:0065007,GO:0065009,GO:0071944,GO:0098772	3.1.1.11	ko:K01051	ko00040,ko01100,map00040,map01100	M00081	R02362	RC00460,RC00461	ko00000,ko00001,ko00002,ko01000	0	0	0	Viridiplantae	2QQSD@2759,37IFX@33090,3GGP5@35493,3HR0D@3699,COG4677@1	NA|NA|NA	G	Acts in the modification of cell walls via demethylesterification of cell wall pectin	OG0016378	OG0001489	.	.	OG0001489, OG0016378
14	AT5G20870	.	.	.	no	none listed	O-Glycosyl hydrolases family 17 protein	0	GO:0001871,GO:0003674,GO:0003824,GO:0004553,GO:0005488,GO:0005575,GO:0005618,GO:0005622,GO:0005623,GO:0005737,GO:0005773,GO:0005886,GO:0005911,GO:0009505,GO:0009506,GO:0016020,GO:0016787,GO:0016798,GO:0030054,GO:0030246,GO:0030247,GO:0030312,GO:0031224,GO:0031225,GO:0031226,GO:0043226,GO:0043227,GO:0043229,GO:0043231,GO:0044424,GO:0044425,GO:0044444,GO:0044459,GO:0044464,GO:0046658,GO:0055044,GO:…	3.2.1.39	ko:K19893	ko00500,map00500	0	R00308	RC00467	ko00000,ko00001,ko00537,ko01000	0	CBM43,GH17	0	Viridiplantae	2CMP9@1,2QR61@2759,37NSP@33090,3GBHG@35493,3HQN9@3699	NA|NA|NA	G	Belongs to the glycosyl hydrolase 17 family	OG0001633	.	.	.	OG0001633
15	AT5G20885	AT3G43430	.	.	no	none listed	RING/U-box superfamily protein	0	GO:0003674,GO:0003824,GO:0004842,GO:0006464,GO:0006508,GO:0006511,GO:0006807,GO:0008150,GO:0008152,GO:0009056,GO:0009057,GO:0009987,GO:0010498,GO:0016567,GO:0016740,GO:0019538,GO:0019787,GO:0019941,GO:0030163,GO:0032446,GO:0036211,GO:0043161,GO:0043170,GO:0043412,GO:0043632,GO:0044237,GO:0044238,GO:0044248,GO:0044257,GO:0044260,GO:0044265,GO:0044267,GO:0051603,GO:0061630,GO:0061659,GO:0070647,GO:…	0	0	0	0	0	0	0	0	0	0	Viridiplantae	37VK5@33090,3GJ7Y@35493,3HXGY@3699,KOG0800@1,KOG0800@2759	NA|NA|NA	O	zinc finger (C3HC4-type RING finger) family protein	OG0008855	OG0008855	.	.	OG0008855
16	AT5G20890	.	.	.	no	none listed	CCT2__TCP-1/cpn60 chaperonin family protein	0	GO:0000166,GO:0003674,GO:0005488,GO:0005515,GO:0005524,GO:0005575,GO:0005618,GO:0005622,GO:0005623,GO:0005737,GO:0005829,GO:0005832,GO:0005856,GO:0005886,GO:0006457,GO:0006458,GO:0008144,GO:0008150,GO:0009987,GO:0016020,GO:0017076,GO:0030312,GO:0030554,GO:0031224,GO:0031225,GO:0031226,GO:0032553,GO:0032555,GO:0032559,GO:0032991,GO:0035639,GO:0036094,GO:0043167,GO:0043168,GO:0043226,GO:0043228,GO:…	0	ko:K09494	0	0	0	0	ko00000,ko03036,ko03110,ko04147	0	0	0	Viridiplantae	37I4F@33090,3G8JY@35493,3HMVR@3699,COG0459@1,KOG0363@2759	NA|NA|NA	O	assists the folding of proteins upon ATP hydrolysis	OG0004827	.	.	.	OG0004827
17	AT5G20900	AT3G43440	.	.	no	none listed	JAZ12_TIFY3B__jasmonate-zim-domain protein 12	0	GO:0003674,GO:0003712,GO:0003714,GO:0005575,GO:0005622,GO:0005623,GO:0005634,GO:0006950,GO:0008150,GO:0009611,GO:0009889,GO:0009890,GO:0009892,GO:0009966,GO:0010556,GO:0010558,GO:0010605,GO:0010646,GO:0019219,GO:0019222,GO:0023051,GO:0031323,GO:0031324,GO:0031326,GO:0031327,GO:0031347,GO:0043226,GO:0043227,GO:0043229,GO:0043231,GO:0044424,GO:0044464,GO:0045934,GO:0048519,GO:0048523,GO:0048583,GO:…	0	ko:K13464	ko04075,map04075	0	0	0	ko00000,ko00001	0	0	0	Viridiplantae	2BDMC@1,2S12Y@2759,37VSD@33090,3GJAD@35493,3HZYX@3699	NA|NA|NA	K	TIFY	OG0005366	OG0005366	.	.	OG0005366
18	AT5G20910	.	.	.	no	none listed	AIP2__RING/U-box superfamily protein	0	GO:0000209,GO:0001101,GO:0003674,GO:0003824,GO:0004842,GO:0005575,GO:0005622,GO:0005623,GO:0005634,GO:0005737,GO:0005829,GO:0006464,GO:0006508,GO:0006511,GO:0006807,GO:0008150,GO:0008152,GO:0009056,GO:0009057,GO:0009719,GO:0009725,GO:0009737,GO:0009787,GO:0009788,GO:0009966,GO:0009968,GO:0009987,GO:0010033,GO:0010498,GO:0010646,GO:0010648,GO:0016567,GO:0016740,GO:0019538,GO:0019787,GO:0019941,GO:…	2.3.2.27	ko:K16274	0	0	0	0	ko00000,ko01000,ko04121	0	0	0	Viridiplantae	37QZ0@33090,3GG5T@35493,3HRJ9@3699,KOG0800@1,KOG0800@2759	NA|NA|NA	O	E3 ubiquitin-protein ligase	OG0011200	.	.	.	OG0011200
19	AT5G20920	.	.	.	no	none listed	eIF-2bs_EIF2 BETA_EMB1401__eukaryotic translation initiation factor 2 beta subunit	0	GO:0005575,GO:0005623,GO:0005886,GO:0016020,GO:0044464,GO:0071944	0	ko:K03238	ko03013,map03013	0	0	0	ko00000,ko00001,ko01009,ko03012	0	0	0	Viridiplantae	37II7@33090,3GGJQ@35493,3HRJH@3699,COG1601@1,KOG2768@2759	NA|NA|NA	J	translation initiation factor activity	OG0004493	.	.	.	OG0004493
20	AT5G20930	.	.	.	no	flowering delayed 1 week compared to wild type; slightly increased number of rosette leaves; deeply serrated leaves; secondary axes arise from axils of cauline leaves on main inflorescence - cauline leaves are rolled around the new axis; abnormal flowers with fewer, variable organs formed in all whorls (sepals, petals, anthers and gynoecium); no homeotic conversions among organ types occur; some …	TSL__Protein kinase superfamily protein	0	GO:0003674,GO:0003824,GO:0004672,GO:0004674,GO:0005488,GO:0005515,GO:0005575,GO:0005622,GO:0005623,GO:0005634,GO:0005737,GO:0006464,GO:0006468,GO:0006793,GO:0006796,GO:0006807,GO:0008150,GO:0008152,GO:0009507,GO:0009536,GO:0009987,GO:0010468,GO:0016301,GO:0016310,GO:0016740,GO:0016772,GO:0016773,GO:0019222,GO:0019538,GO:0036211,GO:0042802,GO:0043170,GO:0043226,GO:0043227,GO:0043229,GO:0043231,GO:…	2.7.11.1	ko:K08864	0	0	0	0	ko00000,ko01000,ko01001	0	0	0	Viridiplantae	37QNF@33090,3GAMN@35493,3HNHB@3699,KOG1151@1,KOG1151@2759	NA|NA|NA	T	Serine threonine-protein kinase	OG0008493	.	.	.	OG0008493
21	AT5G20935	.	.	.	no	none listed	CRR42	0	0	0	0	0	0	0	0	0	0	0	0	Viridiplantae	37W5S@33090,3GK6E@35493,3HUWC@3699,KOG1151@1,KOG1151@2759	NA|NA|NA	T	Protein of unknown function (DUF3148)	OG0013149	.	.	.	OG0013149
22	AT5G20940	.	.	.	yes	none listed	Glycosyl hydrolase family protein	0	GO:0000272,GO:0003674,GO:0003824,GO:0004553,GO:0005575,GO:0005623,GO:0005886,GO:0005975,GO:0005976,GO:0008150,GO:0008152,GO:0008422,GO:0009056,GO:0009057,GO:0009251,GO:0015926,GO:0016020,GO:0016052,GO:0016787,GO:0016798,GO:0042597,GO:0043170,GO:0044042,GO:0044238,GO:0044464,GO:0071704,GO:0071944,GO:1901575	3.2.1.21	ko:K01188,ko:K05349	ko00460,ko00500,ko00940,ko01100,ko01110,map00460,map00500,map00940,map01100,map01110	0	R00026,R02558,R02887,R02985,R03527,R04949,R04998,R10035,R10039,R10040	RC00049,RC00059,RC00171,RC00262,RC00397,RC00451,RC00714,RC00746,RC01248	ko00000,ko00001,ko01000	0	GH1,GH3	0	Viridiplantae	2QQ55@2759,37HYI@33090,3G89A@35493,3HQZI@3699,COG1472@1	NA|NA|NA	T	Lysosomal beta glucosidase-like	OG0000610	.	.	.	OG0000610
23	AT5G20950	.	.	.	yes	none listed	BGLC1__Glycosyl hydrolase family protein	0	0	3.2.1.21	ko:K01188,ko:K05349	ko00460,ko00500,ko00940,ko01100,ko01110,map00460,map00500,map00940,map01100,map01110	0	R00026,R02558,R02887,R02985,R03527,R04949,R04998,R10035,R10039,R10040	RC00049,RC00059,RC00171,RC00262,RC00397,RC00451,RC00714,RC00746,RC01248	ko00000,ko00001,ko01000	0	GH1,GH3	0	Viridiplantae	2QQ55@2759,37HYI@33090,3G89A@35493,3HQZI@3699,COG1472@1	NA|NA|NA	T	Lysosomal beta glucosidase-like	OG0000610	.	.	.	OG0000610
24	AT5G20960	AT3G43600	AT2G27150	.	no	higher survival rate and fresh mass after heat shock, showing thermomemory; The endogenous levels of ABA are significantly lower than those of the aao3 single mutant; No significant changes in ABA levels were observed.	AAO1_AO1_AOalpha_AT-AO1_ATAO_AtAO1__aldehyde oxidase 1	AAO3	GO:0000166,GO:0003674,GO:0003824,GO:0004029,GO:0004031,GO:0005488,GO:0005515,GO:0005575,GO:0005622,GO:0005623,GO:0005737,GO:0005829,GO:0006066,GO:0006082,GO:0006629,GO:0006714,GO:0006720,GO:0006721,GO:0006790,GO:0006807,GO:0008150,GO:0008152,GO:0008299,GO:0008610,GO:0009058,GO:0009687,GO:0009688,GO:0009850,GO:0009851,GO:0009987,GO:0010293,GO:0010817,GO:0016053,GO:0016106,GO:0016114,GO:0016143,GO:…	1.2.1.28,1.2.3.14,1.2.3.7	ko:K09842,ko:K11817,ko:K22417	ko00380,ko00906,ko01100,ko01110,map00380,map00906,map01100,map01110	M00372	R02681,R06957	RC00080,RC00218	ko00000,ko00001,ko00002,ko01000	0	0	0	Viridiplantae	37N1E@33090,3GFV1@35493,3HXVX@3699,COG4631@1,KOG0430@2759	NA|NA|NA	F	aldehyde oxidase	OG0000498	OG0000498	OG0000498	.	OG0000498
25	AT5G20970	.	AT2G27140	.	no	none listed	HSP20-like chaperones superfamily protein	0	0	0	ko:K13993	ko04141,map04141	0	0	0	ko00000,ko00001,ko03110	0	0	0	Viridiplantae	37WE9@33090,3GKZY@35493,COG0071@1,KOG0710@2759	NA|NA|NA	O	Belongs to the small heat shock protein (HSP20) family	OG0000996	.	OG0000996	.	OG0000996
26	AT5G20980	.	.	.	no	Reduced levels of methionine	ATMS3_MS3__methionine synthase 3	0	GO:0000096,GO:0000097,GO:0003674,GO:0003824,GO:0003871,GO:0005488,GO:0005507,GO:0005575,GO:0005576,GO:0005622,GO:0005623,GO:0005737,GO:0005773,GO:0005774,GO:0005777,GO:0005829,GO:0005886,GO:0005911,GO:0006082,GO:0006520,GO:0006555,GO:0006790,GO:0006807,GO:0006950,GO:0006970,GO:0008150,GO:0008152,GO:0008168,GO:0008172,GO:0008270,GO:0008652,GO:0008705,GO:0009058,GO:0009066,GO:0009067,GO:0009086,GO:…	2.1.1.14	ko:K00549	ko00270,ko00450,ko01100,ko01110,ko01230,map00270,map00450,map01100,map01110,map01230	M00017	R04405,R09365	RC00035,RC00113,RC01241	ko00000,ko00001,ko00002,ko01000	0	0	iRC1080.CRv4_Au5_s3_g10761_t1	Viridiplantae	37MWV@33090,3G84Z@35493,3HZVB@3699,COG0620@1,KOG2263@2759	NA|NA|NA	E	Cobalamin-independent synthase, Catalytic domain	OG0001531	.	.	.	OG0001531
27	AT5G20990	.	.	.	no	chlorate resistant due to reduced nitrate reductase activity, about 10 percent of the wild-type level; reduced levels of the nitrate reductase cofactor molybenum-pterin (Mo Co); poor growth on nitrate medium	B73_CHL6_CNX_CNX1_SIR4__molybdopterin biosynthesis CNX1 protein / molybdenum cofactor biosynthesis enzyme CNX1 (CNX1)	CNX1E	GO:0003674,GO:0003824,GO:0005488,GO:0005575,GO:0005622,GO:0005623,GO:0005737,GO:0005829,GO:0006139,GO:0006163,GO:0006464,GO:0006725,GO:0006732,GO:0006753,GO:0006793,GO:0006796,GO:0006807,GO:0007154,GO:0007165,GO:0008150,GO:0008152,GO:0008940,GO:0009058,GO:0009116,GO:0009117,GO:0009119,GO:0009141,GO:0009144,GO:0009150,GO:0009199,GO:0009205,GO:0009259,GO:0009719,GO:0009725,GO:0009733,GO:0009734,GO:…	2.10.1.1,2.7.7.75	ko:K15376	ko00790,ko01100,ko04727,map00790,map01100,map04727	0	R09726,R09735	RC00002,RC03462	ko00000,ko00001,ko01000	0	0	0	Viridiplantae	37MHI@33090,3G7K1@35493,3HSR6@3699,COG0303@1,KOG2371@2759	NA|NA|NA	H	MoeA N-terminal region (domain I and II)	OG0011201	.	.	.	OG0011201
28	AT5G20995	.	.	.	no	none listed		0	0	0	0	0	0	0	0	0	0	0	0	Viridiplantae	37PR9@33090,3G9G9@35493,3HPPJ@3699,COG5354@1,KOG2314@2759	NA|NA|NA	J	translation initiation factor binding	OG0007131	.	.	.	OG0007131
29	AT5G21010	AT3G43700	.	.	no	none listed	ATBPM5_BPM5__BTB-POZ and MATH domain 5	0	GO:0001101,GO:0003674,GO:0005488,GO:0005515,GO:0005575,GO:0005622,GO:0005623,GO:0005634,GO:0005737,GO:0005829,GO:0006950,GO:0006970,GO:0007154,GO:0008150,GO:0009414,GO:0009415,GO:0009605,GO:0009628,GO:0009651,GO:0009987,GO:0009991,GO:0010035,GO:0031668,GO:0033554,GO:0042221,GO:0042631,GO:0042802,GO:0043226,GO:0043227,GO:0043229,GO:0043231,GO:0044424,GO:0044444,GO:0044464,GO:0050896,GO:0051716,GO:…	0	ko:K10523	ko04340,ko04341,map04340,map04341	M00384	0	0	ko00000,ko00001,ko00002,ko04121	0	0	0	Viridiplantae	37HKI@33090,3GDYG@35493,3HZ9P@3699,KOG1987@1,KOG1987@2759	NA|NA|NA	D	and MATH	OG0003807	OG0003807	.	.	OG0003807

## Sheet: 4_block_324
DatasetS2. This sheet describes the genes deleted within block 324, as well as the associated paralogous genes, tandem duplicates, phenotypes, functional information, and expression fold changes of paralogues in deletion lines.
#	Block1	Block2	Block3	Block4	Tandem_duplicate	Phenotype (from TAIR)	Description	Preferred_name	GO_terms	EC_number	KEGG_KO	KEGG_pathway	KEGG_module	KEGG_reaction	KEGG_rclass	BRITE	KEGG_TC	CAZy	BiGG_reaction	Annot_lvl	matching_OGs	Best_OG	COG_cat	OG_description	Block1_OG	Block2_OG	Block3_OG	Block4_OG	Orthogroups
1	AT4G10350	AT1G33280	.	.	no	Root cap cells appear as a mass lacking uniform morphology. Cells can be highly elongated and twisted. Cells fail to stop elongation and to adopt the rigid, rectangular morphology of COL cells. When compared with smb-3, the triple mutant has the same number of complete LRC layers, and the appearance of the cells in those layers closely resembles that in smb-3. However, partial remains of older LR…	ANAC070_BRN2_NAC070__NAC domain containing protein 70	0	GO:0003674,GO:0003700,GO:0006355,GO:0007275,GO:0008150,GO:0009832,GO:0009834,GO:0009889,GO:0009891,GO:0009893,GO:0009987,GO:0010468,GO:0010556,GO:0010557,GO:0010604,GO:0010628,GO:0019219,GO:0019222,GO:0022622,GO:0031323,GO:0031325,GO:0031326,GO:0031328,GO:0032501,GO:0032502,GO:0042546,GO:0044085,GO:0045893,GO:0045935,GO:0048364,GO:0048518,GO:0048522,GO:0048731,GO:0048829,GO:0048856,GO:0050789,GO:…	0	0	0	0	0	0	0	0	0	0	Viridiplantae	291ER@1,2R8AM@2759,37IGV@33090,3G8EM@35493,3HZMA@3699	NA|NA|NA	K	No apical meristem (NAM) protein	OG0000072	OG0000072	.	.	OG0000072
2	AT4G10360	.	.	.	no	none listed	TRAM, LAG1 and CLN8 (TLC) lipid-sensing domain containing protein	0	GO:0003674,GO:0005488,GO:0005575,GO:0005622,GO:0005623,GO:0005737,GO:0005739,GO:0006950,GO:0006970,GO:0008150,GO:0009628,GO:0009651,GO:0009987,GO:0019725,GO:0042592,GO:0043167,GO:0043169,GO:0043226,GO:0043227,GO:0043229,GO:0043231,GO:0044424,GO:0044444,GO:0044464,GO:0045454,GO:0046872,GO:0046914,GO:0050789,GO:0050794,GO:0050896,GO:0050897,GO:0065007,GO:0065008	0	0	0	0	0	0	0	0	0	0	Viridiplantae	37JM6@33090,3GH59@35493,3HQFE@3699,KOG4561@1,KOG4561@2759	NA|NA|NA	T	Transmembrane protein 56-like	OG0001017	.	.	.	OG0001017
3	AT4G10370	.	AT1G66450	.	no	none listed	Cysteine/Histidine-rich C1 domain family protein	0	0	0	0	0	0	0	0	0	0	0	0	Viridiplantae	2E97R@1,2SFKZ@2759,388XY@33090,3GXQW@35493,3HWUS@3699	NA|NA|NA	S	BEST Arabidopsis thaliana protein match is Cysteine Histidine-rich C1 domain family protein (TAIR	OG0012436	.	OG0010828	.	OG0010828, OG0012436
4	AT4G10380	.	.	.	no	Inhibition root, shoot, flowers and siliques growth when Boron was supplied at concentrations of <10 uM.	AtNIP5;1_NIP5;1_NLM6_NLM8__NOD26-like intrinsic protein 5;1	0	GO:0003674,GO:0005215,GO:0005372,GO:0005575,GO:0005623,GO:0005886,GO:0005887,GO:0006810,GO:0006811,GO:0006820,GO:0006833,GO:0006855,GO:0007154,GO:0008150,GO:0008509,GO:0009605,GO:0009987,GO:0009991,GO:0010036,GO:0015075,GO:0015103,GO:0015105,GO:0015238,GO:0015250,GO:0015267,GO:0015318,GO:0015698,GO:0015700,GO:0015893,GO:0016020,GO:0016021,GO:0016328,GO:0022803,GO:0022804,GO:0022838,GO:0022857,GO:…	0	ko:K09874	0	0	0	0	ko00000,ko02000	1.A.8.12	0	0	Viridiplantae	37INX@33090,3GA67@35493,3HMFA@3699,COG0580@1,KOG0223@2759	NA|NA|NA	G	Belongs to the MIP aquaporin (TC 1.A.8) family	OG0003282	.	.	.	OG0003282
5	AT4G10390	AT1G33260	.	.	no	none listed	Protein kinase superfamily protein	0	GO:0006950,GO:0008150,GO:0009611,GO:0050896	2.7.11.1	ko:K04733	ko04010,ko04064,ko04620,ko04621,ko04624,ko04722,ko05133,ko05140,ko05142,ko05145,ko05152,ko05162,ko05164,map04010,map04064,map04620,map04621,map04624,map04722,map05133,map05140,map05142,map05145,map05152,map05162,map05164	M00686	0	0	ko00000,ko00001,ko00002,ko01000,ko01001	0	0	0	Viridiplantae	37KDE@33090,3GGDK@35493,3HW42@3699,COG0515@1,KOG1187@2759	NA|NA|NA	T	Belongs to the protein kinase superfamily	OG0002615	OG0002615	.	.	OG0002615
6	AT4G10400	.	.	.	yes	none listed	F-box/RNI-like/FBD-like domains-containing protein	0	0	0	0	0	0	0	0	0	0	0	0	Viridiplantae	COG5059@1,KOG0240@2759	NA|NA|NA	Z	microtubule motor activity	OG0000023	.	.	.	OG0000023
7	AT4G10410	.	.	.	yes	none listed	Leucine-rich repeat (LRR) family protein	0	0	0	0	0	0	0	0	0	0	0	0	Viridiplantae	COG5059@1,KOG0240@2759	NA|NA|NA	Z	microtubule motor activity	OG0000023	.	.	.	OG0000023
8	AT4G10420	.	.	.	yes	none listed	FBD / Leucine Rich Repeat domains containing protein	0	0	0	0	0	0	0	0	0	0	0	0	Viridiplantae	2CXP5@1,2RYTW@2759,37VJU@33090,3GIAJ@35493	NA|NA|NA	S	LRR-repeat protein	OG0000023	.	.	.	OG0000023
9	AT4G10430	AT1G33230	.	.	no	none listed	TMPIT-like protein	0	0	0	0	0	0	0	0	0	0	0	0	Viridiplantae	37UZB@33090,3GX4S@35493,3HNYS@3699,KOG4758@1,KOG4758@2759	NA|NA|NA	S	Transmembrane protein 120 homolog	OG0003063	OG0003063	.	.	OG0003063
10	AT4G10440	AT1G33170	.	.	no	none listed	S-adenosyl-L-methionine-dependent methyltransferases superfamily protein	0	GO:0003674,GO:0003824,GO:0005575,GO:0005622,GO:0005623,GO:0005737,GO:0008150,GO:0008152,GO:0008168,GO:0008757,GO:0016740,GO:0016741,GO:0032259,GO:0044424,GO:0044464	0	0	0	0	0	0	0	0	0	0	Viridiplantae	28I6U@1,2QRZJ@2759,37QCT@33090,3GDHK@35493,3HWU5@3699	NA|NA|NA	S	(E 0.0) dehydration-responsive family protein	OG0000687	OG0000687	.	.	OG0000687
11	AT4G10450	AT1G33120	.	.	no	none listed	Ribosomal protein L6 family	0	GO:0002181,GO:0003002,GO:0003674,GO:0003676,GO:0003723,GO:0003735,GO:0005198,GO:0005488,GO:0005575,GO:0005622,GO:0005623,GO:0005634,GO:0005730,GO:0005737,GO:0005773,GO:0005774,GO:0005829,GO:0005840,GO:0005844,GO:0005886,GO:0005911,GO:0006412,GO:0006518,GO:0006807,GO:0007275,GO:0007389,GO:0008150,GO:0008152,GO:0009058,GO:0009059,GO:0009506,GO:0009507,GO:0009526,GO:0009536,GO:0009941,GO:0009955,GO:…	0	ko:K02940	ko03010,map03010	M00177	0	0	br01610,ko00000,ko00001,ko00002,ko03011	0	0	0	Viridiplantae	37IY1@33090,3GBVA@35493,3HNCE@3699,COG0097@1,KOG3255@2759	NA|NA|NA	J	60s ribosomal protein	OG0001694	OG0001694	.	.	OG0001694
12	AT4G10457	.	.	.	no	none listed	SCRL1__SCR-like 1	0	GO:0002181,GO:0003002,GO:0003674,GO:0003676,GO:0003723,GO:0003735,GO:0005198,GO:0005488,GO:0005575,GO:0005622,GO:0005623,GO:0005634,GO:0005730,GO:0005737,GO:0005773,GO:0005774,GO:0005829,GO:0005840,GO:0005844,GO:0005886,GO:0005911,GO:0006412,GO:0006518,GO:0006807,GO:0007275,GO:0007389,GO:0008150,GO:0008152,GO:0009058,GO:0009059,GO:0009506,GO:0009507,GO:0009526,GO:0009536,GO:0009941,GO:0009955,GO:…	0	ko:K02940	ko03010,map03010	M00177	0	0	br01610,ko00000,ko00001,ko00002,ko03011	0	0	0	Viridiplantae	37IY1@33090,3GBVA@35493,3HNCE@3699,COG0097@1,KOG3255@2759	NA|NA|NA	J	60s ribosomal protein	OG0022315	.	.	.	OG0022315
13	AT4G10465	.	.	.	no	none listed	AtHMP34_HIPP44__Heavy metal transport/detoxification superfamily protein	0	GO:0003674,GO:0005488,GO:0005575,GO:0005622,GO:0005623,GO:0005737,GO:0006810,GO:0006811,GO:0006812,GO:0006873,GO:0006875,GO:0008150,GO:0009987,GO:0019725,GO:0030001,GO:0030003,GO:0042592,GO:0043167,GO:0043169,GO:0044424,GO:0044464,GO:0046872,GO:0046914,GO:0046916,GO:0048878,GO:0050801,GO:0051179,GO:0051234,GO:0055065,GO:0055076,GO:0055080,GO:0055082,GO:0065007,GO:0065008,GO:0098771	0	0	0	0	0	0	0	0	0	0	Viridiplantae	37SMI@33090,3GHB3@35493,3HXNG@3699,KOG1603@1,KOG1603@2759	NA|NA|NA	P	Heavy-metal-associated domain	OG0004584	.	.	.	OG0004584
14	AT4G10470	AT1G33050	.	.	no	none listed		0	0	0	0	0	0	0	0	0	0	0	0	Viridiplantae	2CRAU@1,2R7ID@2759,387WF@33090,3GVYY@35493,3HUXB@3699	NA|NA|NA	0	0	OG0019081	OG0019081	.	.	OG0019081
15	AT4G10480	AT1G33040	.	.	no	none listed	Nascent polypeptide-associated complex (NAC), alpha subunit family protein	0	GO:0005575,GO:0005622,GO:0005623,GO:0005737,GO:0005829,GO:0044424,GO:0044444,GO:0044464	0	ko:K03626	0	0	0	0	ko00000	0	0	0	Viridiplantae	37SCK@33090,3G8ZV@35493,3HXMI@3699,COG1308@1,KOG2239@2759	NA|NA|NA	K	Nascent polypeptide-associated complex subunit alpha-like protein	OG0001133	OG0001133	.	.	OG0001133
16	AT4G10490	.	.	.	yes	none listed	DLO2__2-oxoglutarate (2OG) and Fe(II)-dependent oxygenase superfamily protein	0	GO:0001101,GO:0002229,GO:0002239,GO:0006082,GO:0006725,GO:0006950,GO:0006952,GO:0007275,GO:0007568,GO:0008150,GO:0008152,GO:0009056,GO:0009605,GO:0009607,GO:0009617,GO:0009620,GO:0009696,GO:0009719,GO:0009725,GO:0009751,GO:0009987,GO:0010033,GO:0010150,GO:0010817,GO:0014070,GO:0016054,GO:0016999,GO:0017001,GO:0017144,GO:0018958,GO:0019336,GO:0019439,GO:0019752,GO:0032501,GO:0032502,GO:0032787,GO:…	0	0	0	0	0	0	0	0	0	0	Viridiplantae	37HXI@33090,3G7DT@35493,3HXEC@3699,COG3491@1,KOG0143@2759	NA|NA|NA	Q	Belongs to the iron ascorbate-dependent oxidoreductase family	OG0001377	.	.	.	OG0001377
17	AT4G10500	.	.	.	yes	none listed	DLO1__2-oxoglutarate (2OG) and Fe(II)-dependent oxygenase superfamily protein	0	GO:0001101,GO:0002229,GO:0002239,GO:0006082,GO:0006725,GO:0006950,GO:0006952,GO:0007275,GO:0007568,GO:0008150,GO:0008152,GO:0009056,GO:0009605,GO:0009607,GO:0009617,GO:0009620,GO:0009696,GO:0009719,GO:0009725,GO:0009751,GO:0009987,GO:0010033,GO:0010150,GO:0010817,GO:0014070,GO:0016054,GO:0016999,GO:0017001,GO:0017144,GO:0018958,GO:0019336,GO:0019439,GO:0019752,GO:0032501,GO:0032502,GO:0032787,GO:…	0	0	0	0	0	0	0	0	0	0	Viridiplantae	37HXI@33090,3G7DT@35493,3HXEC@3699,COG3491@1,KOG0143@2759	NA|NA|NA	Q	Belongs to the iron ascorbate-dependent oxidoreductase family	OG0001377	.	.	.	OG0001377
18	AT4G10510	AT1G32940	.	.	yes	none listed	Subtilase family protein	0	GO:0000003,GO:0000902,GO:0000904,GO:0002376,GO:0003006,GO:0003674,GO:0003824,GO:0004175,GO:0004252,GO:0005575,GO:0005576,GO:0005618,GO:0005623,GO:0006508,GO:0006807,GO:0006950,GO:0006952,GO:0006955,GO:0008150,GO:0008152,GO:0008233,GO:0008236,GO:0009505,GO:0009605,GO:0009607,GO:0009617,GO:0009653,GO:0009682,GO:0009826,GO:0009856,GO:0009860,GO:0009932,GO:0009987,GO:0016043,GO:0016049,GO:0016787,GO:…	0	0	0	0	0	0	0	0	0	0	Viridiplantae	2QSF0@2759,37Q0U@33090,3GEDZ@35493,COG1404@1	NA|NA|NA	O	subtilisin-like protease	OG0000253	OG0000253	.	.	OG0000253
19	AT4G10520	AT1G32960	.	.	yes	none listed	Subtilase family protein	0	GO:0000003,GO:0000902,GO:0000904,GO:0002376,GO:0003006,GO:0003674,GO:0003824,GO:0004175,GO:0004252,GO:0005575,GO:0005576,GO:0005618,GO:0005623,GO:0006508,GO:0006807,GO:0006950,GO:0006952,GO:0006955,GO:0008150,GO:0008152,GO:0008233,GO:0008236,GO:0009505,GO:0009605,GO:0009607,GO:0009617,GO:0009653,GO:0009682,GO:0009826,GO:0009856,GO:0009860,GO:0009932,GO:0009987,GO:0016043,GO:0016049,GO:0016787,GO:…	0	0	0	0	0	0	0	0	0	0	Viridiplantae	2QSF0@2759,37Q0U@33090,3GEDZ@35493,3HZ2K@3699,COG1404@1	NA|NA|NA	O	Subtilisin-like protease SBT3.3	OG0000253	OG0000253	.	.	OG0000253
20	AT4G10530	AT1G32960	.	.	yes	none listed	Subtilase family protein	0	GO:0000003,GO:0000902,GO:0000904,GO:0002376,GO:0003006,GO:0003674,GO:0003824,GO:0004175,GO:0004252,GO:0005575,GO:0005576,GO:0005618,GO:0005623,GO:0006508,GO:0006807,GO:0006950,GO:0006952,GO:0006955,GO:0008150,GO:0008152,GO:0008233,GO:0008236,GO:0009505,GO:0009605,GO:0009607,GO:0009617,GO:0009653,GO:0009682,GO:0009826,GO:0009856,GO:0009860,GO:0009932,GO:0009987,GO:0016043,GO:0016049,GO:0016787,GO:…	0	0	0	0	0	0	0	0	0	0	Viridiplantae	2QSF0@2759,37Q0U@33090,3GEDZ@35493,3HZ2K@3699,COG1404@1	NA|NA|NA	O	Subtilisin-like protease SBT3.3	OG0000253	OG0000253	.	.	OG0000253
21	AT4G10540	AT1G32940	.	.	yes	none listed	SBT3.8__Subtilase family protein	0	GO:0000003,GO:0000902,GO:0000904,GO:0002376,GO:0003006,GO:0003674,GO:0003824,GO:0004175,GO:0004252,GO:0005575,GO:0005576,GO:0005618,GO:0005623,GO:0006508,GO:0006807,GO:0006950,GO:0006952,GO:0006955,GO:0008150,GO:0008152,GO:0008233,GO:0008236,GO:0009505,GO:0009605,GO:0009607,GO:0009617,GO:0009653,GO:0009682,GO:0009826,GO:0009856,GO:0009860,GO:0009932,GO:0009987,GO:0016043,GO:0016049,GO:0016787,GO:…	0	0	0	0	0	0	0	0	0	0	Viridiplantae	2QSF0@2759,37Q0U@33090,3GEDZ@35493,3HXW5@3699,COG1404@1	NA|NA|NA	O	subtilase family	OG0000253	OG0000253	.	.	OG0000253
22	AT4G10550	AT1G32940	.	.	yes	none listed	Subtilase family protein	0	GO:0000003,GO:0000902,GO:0000904,GO:0002376,GO:0003006,GO:0003674,GO:0003824,GO:0004175,GO:0004252,GO:0005575,GO:0005576,GO:0005618,GO:0005623,GO:0006508,GO:0006807,GO:0006950,GO:0006952,GO:0006955,GO:0008150,GO:0008152,GO:0008233,GO:0008236,GO:0009505,GO:0009605,GO:0009607,GO:0009617,GO:0009653,GO:0009682,GO:0009826,GO:0009856,GO:0009860,GO:0009932,GO:0009987,GO:0016043,GO:0016049,GO:0016787,GO:…	0	0	0	0	0	0	0	0	0	0	Viridiplantae	2QSF0@2759,37Q0U@33090,3GEDZ@35493,3HXW5@3699,COG1404@1	NA|NA|NA	O	subtilase family	OG0000253	OG0000253	.	.	OG0000253
23	AT4G10560	.	AT1G66440	.	no	none listed	MEE53__Cysteine/Histidine-rich C1 domain family protein	0	0	0	0	0	0	0	0	0	0	0	0	Viridiplantae	2D12Z@1,2SGI7@2759	NA|NA|NA	S	C1 domain	OG0010828	.	OG0010828	.	OG0010828
24	AT4G10570	AT1G32850	.	.	yes	none listed	UBP9__ubiquitin-specific protease 9	0	0	3.4.19.12	ko:K11839,ko:K21343	ko04137,ko04144,ko04934,map04137,map04144,map04934	0	0	0	ko00000,ko00001,ko01000,ko01002,ko04121,ko04131	0	0	0	Viridiplantae	37IFU@33090,3GFXM@35493,3HS6X@3699,COG5560@1,KOG1870@2759	NA|NA|NA	O	Belongs to the peptidase C19 family	OG0000873	OG0000873	.	.	OG0000873
25	AT4G10590	AT1G32850	.	.	yes	none listed	UBP10__ubiquitin-specific protease 10	0	0	3.4.19.12	ko:K11839,ko:K21343	ko04137,ko04144,ko04934,map04137,map04144,map04934	0	0	0	ko00000,ko00001,ko01000,ko01002,ko04121,ko04131	0	0	0	Viridiplantae	37IFU@33090,3GFXM@35493,3HS6X@3699,COG5560@1,KOG1870@2759	NA|NA|NA	O	Belongs to the peptidase C19 family	OG0000873	OG0000873	.	.	OG0000873
26	AT4G10595	.	.	.	yes	none listed	LCR2__low-molecular-weight cysteine-rich 2	0	0	3.4.19.12	ko:K11839,ko:K21343	ko04137,ko04144,ko04934,map04137,map04144,map04934	0	0	0	ko00000,ko00001,ko01000,ko01002,ko04121,ko04131	0	0	0	Viridiplantae	37IFU@33090,3GFXM@35493,3HS6X@3699,COG5560@1,KOG1870@2759	NA|NA|NA	O	Belongs to the peptidase C19 family	OG0022381	.	.	.	OG0022381
27	AT4G10600	AT1G32810	.	.	no	none listed	RING/FYVE/PHD zinc finger superfamily protein	0	0	0	0	0	0	0	0	0	0	0	0	Viridiplantae	388SN@33090,3GXFT@35493,3I1X1@3699,KOG1844@1,KOG1844@2759	NA|NA|NA	S	PHD zinc finger	OG0005481	OG0005481	.	.	OG0005481
28	AT4G10603	.	.	.	yes	none listed	S locus-related glycoprotein 1 (SLR1) binding pollen coat protein family	0	0	0	0	0	0	0	0	0	0	0	0	Viridiplantae	388SN@33090,3GXFT@35493,3I1X1@3699,KOG1844@1,KOG1844@2759	NA|NA|NA	S	PHD zinc finger	OG0022381	.	.	.	OG0022381
29	AT4G10610	AT1G32790	.	.	no	none listed	ATRBP37_CID12_RBP37__CTC-interacting domain 12	0	GO:0003674,GO:0003676,GO:0003723,GO:0003729,GO:0005488,GO:0005575,GO:0005622,GO:0005623,GO:0005634,GO:0005654,GO:0016604,GO:0016607,GO:0031974,GO:0031981,GO:0043226,GO:0043227,GO:0043229,GO:0043231,GO:0043233,GO:0044422,GO:0044424,GO:0044428,GO:0044446,GO:0044451,GO:0044464,GO:0070013,GO:0097159,GO:1901363	0	0	0	0	0	0	0	0	0	0	Viridiplantae	37R12@33090,3GAYQ@35493,3HNMZ@3699,KOG0118@1,KOG0118@2759	NA|NA|NA	A	Polyadenylate-binding protein-interacting protein	OG0000533	OG0000533	.	.	OG0000533
30	AT4G10613	AT1G33710	.	.	no	none listed	RNA-directed DNA polymerase (reverse transcriptase)-related family protein	0	0	0	0	0	0	0	0	0	0	0	0	Viridiplantae	KOG1075@1,KOG1075@2759	NA|NA|NA	E	Ribonuclease H protein	OG0011435	OG0013369	.	.	OG0011435, OG0013369
31	AT4G10620	.	.	.	no	none listed	P-loop containing nucleoside triphosphate hydrolases superfamily protein	0	GO:0003674,GO:0003676,GO:0003723,GO:0003824,GO:0003924,GO:0005488,GO:0005575,GO:0005622,GO:0005623,GO:0005737,GO:0005739,GO:0006139,GO:0006275,GO:0006355,GO:0006364,GO:0006396,GO:0006725,GO:0006807,GO:0006950,GO:0006970,GO:0006996,GO:0007154,GO:0007165,GO:0008150,GO:0008152,GO:0008156,GO:0009314,GO:0009416,GO:0009507,GO:0009532,GO:0009536,GO:0009570,GO:0009628,GO:0009642,GO:0009646,GO:0009651,GO:…	0	0	0	0	0	0	0	0	0	0	Viridiplantae	37HS9@33090,3G7IX@35493,3HMNP@3699,COG1161@1,KOG1249@2759	NA|NA|NA	S	50S ribosome-binding GTPase	OG0011668	.	.	.	OG0011668
32	AT4G10630	AT1G32760	.	.	no	none listed	Glutaredoxin family protein			0	GO:0005575,GO:0005623,GO:0005886,GO:0016020,GO:0044464,GO:0071944	0	ko:K17479	0	0	0	0	ko00000,ko01009,ko03110	0	0	0	Viridiplantae	37I4Q@33090,3GEM3@35493,3HX01@3699,KOG2824@1,KOG2824@2759	NA|NA|NA	OG0009157	OG0009157	.	.	OG0009157

## Sheet: 4_block_66
DatasetS2. This sheet describes the genes within block 66, as well as the associated paralogous genes, tandem duplicates, phenotypes, and functional information.
#	Block1	Block2	Block3	Block4	Tandem_duplicate	phenotype (from TAIR)	Description	Preferred_name	GO_terms	EC_number	KEGG_KO	KEGG_pathway	KEGG_module	KEGG_reaction	KEGG_rclass	BRITE	KEGG_TC	CAZy	BiGG_reaction	Annot_lvl	matching_OGs	Best_OG	COG_cat	OG_description	Block1_OG	Block2_OG	Block3_OG	Block4_OG	Orthogroups
1	AT1G32760	AT4G10630	.	.	no	none listed	Glutaredoxin family protein	0	GO:0005575,GO:0005623,GO:0005886,GO:0016020,GO:0044464,GO:0071944	0	ko:K17479	0	0	0	0	ko00000,ko01009,ko03110	0	0	0	Viridiplantae	37I4Q@33090,3GEM3@35493,KOG2824@1,KOG2824@2759	NA|NA|NA	O	Glutaredoxin	OG0009157	OG0009157	.	.	OG0009157
2	AT1G32763	.	.	.	no	none listed	Cysteine-rich protein	0	GO:0005575,GO:0005623,GO:0005886,GO:0016020,GO:0044464,GO:0071944	0	ko:K17479	0	0	0	0	ko00000,ko01009,ko03110	0	0	0	Viridiplantae	37I4Q@33090,3GEM3@35493,KOG2824@1,KOG2824@2759	NA|NA|NA	O	Glutaredoxin	OG0031849	.	.	.	OG0031849
3	AT1G32770	.	.	.	no	Under short-day conditions, the nst1-1 nst3-1 plants were no longer able to remain upright when they reached >15cmin height neither lignin nor cellulose, which constitute secondary walls, was produced in inflorescence stems of nst1-1 nst3-1 plants; Loss of secondary cell wall in stem, silique and hypocotyl. Fragile stem. Indehiscent silique; Plants are indehiscent because siliques lack secondary …	ANAC012_AtSND1_NAC012_NST3_SND1__NAC domain containing protein 12	0	GO:0000003,GO:0003674,GO:0003676,GO:0003677,GO:0003700,GO:0005488,GO:0005575,GO:0005622,GO:0005623,GO:0005634,GO:0006355,GO:0008150,GO:0009832,GO:0009834,GO:0009889,GO:0009891,GO:0009893,GO:0009900,GO:0009987,GO:0010047,GO:0010468,GO:0010556,GO:0010557,GO:0010604,GO:0010628,GO:0016020,GO:0019219,GO:0019222,GO:0022414,GO:0031323,GO:0031325,GO:0031326,GO:0031328,GO:0032501,GO:0032504,GO:0042546,GO:…	0	0	0	0	0	0	0	0	0	0	Viridiplantae	28JX2@1,2QSBA@2759,37NZ0@33090,3GBGJ@35493,3HPJR@3699	NA|NA|NA	K	NAC domain-containing protein	OG0000072	.	.	.	OG0000072
4	AT1G32780	.	.	.	no	none listed	GroES-like zinc-binding dehydrogenase family protein	0	0	1.1.1.1	ko:K00001	ko00010,ko00071,ko00350,ko00625,ko00626,ko00830,ko00980,ko00982,ko01100,ko01110,ko01120,ko01130,ko01220,map00010,map00071,map00350,map00625,map00626,map00830,map00980,map00982,map01100,map01110,map01120,map01130,map01220	0	R00623,R00754,R02124,R04805,R04880,R05233,R05234,R06917,R06927,R07105,R08281,R08306,R08310	RC00050,RC00087,RC00088,RC00099,RC00116,RC00649,RC01734,RC02273	ko00000,ko00001,ko01000	0	0	0	Viridiplantae	37K00@33090,3GGQN@35493,3HZ85@3699,COG1062@1,KOG0022@2759	NA|NA|NA	Q	Alcohol dehydrogenase-like 3	OG0005723	.	.	.	OG0005723
5	AT1G32790	AT4G10610	.	.	no	none listed	CID11__CTC-interacting domain 11	0	GO:0003674,GO:0003676,GO:0003723,GO:0003729,GO:0005488,GO:0005575,GO:0005622,GO:0005623,GO:0005634,GO:0005654,GO:0016604,GO:0016607,GO:0031974,GO:0031981,GO:0043226,GO:0043227,GO:0043229,GO:0043231,GO:0043233,GO:0044422,GO:0044424,GO:0044428,GO:0044446,GO:0044451,GO:0044464,GO:0070013,GO:0097159,GO:1901363	0	0	0	0	0	0	0	0	0	0	Viridiplantae	37R12@33090,3GAYQ@35493,3HNMZ@3699,KOG0118@1,KOG0118@2759	NA|NA|NA	A	Polyadenylate-binding protein-interacting protein	OG0000533	OG0000533	.	.	OG0000533
6	AT1G32810	AT4G10600	.	.	no	none listed	RING/FYVE/PHD zinc finger superfamily protein	0	0	0	0	0	0	0	0	0	0	0	0	Viridiplantae	2CNBT@1,2QV2I@2759,37HRC@33090,3GH4B@35493,3I1TQ@3699	NA|NA|NA	S	Zinc ion binding	OG0005481	OG0005481	.	.	OG0005481
7	AT1G32850	AT4G10590	AT4G17895	.	no	No visible phenotype	UBP11__ubiquitin-specific protease 11	0	0	3.4.19.12	ko:K21343	ko04137,map04137	0	0	0	ko00000,ko00001,ko01000,ko01002,ko04121,ko04131	0	0	0	Viridiplantae	37IFU@33090,3GFXM@35493,3HS6X@3699,COG5560@1,KOG1870@2759	NA|NA|NA	O	Belongs to the peptidase C19 family	OG0000873	OG0000873	OG0004807	.	OG0000873, OG0004807
8	AT1G32860	.	AT4G18340	.	no	none listed	Glycosyl hydrolase superfamily protein	0	GO:0001871,GO:0003674,GO:0003824,GO:0004553,GO:0005488,GO:0005575,GO:0005618,GO:0005623,GO:0005886,GO:0007154,GO:0008150,GO:0008422,GO:0009505,GO:0009987,GO:0015926,GO:0016020,GO:0016787,GO:0016798,GO:0030246,GO:0030247,GO:0030312,GO:0031224,GO:0031225,GO:0031226,GO:0042973,GO:0044425,GO:0044459,GO:0044464,GO:0046658,GO:0071944	0	0	0	0	0	0	0	0	0	0	Viridiplantae	28IV6@1,2QR6V@2759,37S8M@33090,3GE71@35493,3HP5A@3699	NA|NA|NA	G	Belongs to the glycosyl hydrolase 17 family	OG0001426	.	OG0004234	.	OG0001426, OG0004234
9	AT1G32870	.	.	.	no	"Seedlings screened in bulk via high throughput methods for responses to various stressors. Results are in comparison to Col-0.heat:no change,cold:no change,oxidative stress:no change,osmotic stress:no change,salt stress:no change,ABA:no change,hypoxia:ND."	ANAC013_ANAC13_NAC13__NAC domain protein 13	0	GO:0000302,GO:0003674,GO:0003700,GO:0005575,GO:0005622,GO:0005623,GO:0005634,GO:0005737,GO:0005783,GO:0005789,GO:0006355,GO:0006950,GO:0006979,GO:0007154,GO:0007165,GO:0008150,GO:0009314,GO:0009411,GO:0009416,GO:0009628,GO:0009636,GO:0009639,GO:0009889,GO:0009891,GO:0009893,GO:0009987,GO:0010033,GO:0010035,GO:0010114,GO:0010200,GO:0010224,GO:0010243,GO:0010468,GO:0010556,GO:0010557,GO:0010604,GO:…	0	0	0	0	0	0	0	0	0	0	Viridiplantae	2CN1B@1,2QT9T@2759,37NWB@33090,3GAD0@35493,3HPI7@3699	NA|NA|NA	P	NAC domain containing protein	OG0024478	.	.	.	OG0024478
10	AT1G32880	.	.	.	no	none listed	ARM repeat superfamily protein	0	GO:0000003,GO:0003006,GO:0003674,GO:0005048,GO:0005215,GO:0005488,GO:0005575,GO:0005618,GO:0005622,GO:0005623,GO:0005634,GO:0005635,GO:0005643,GO:0005654,GO:0005730,GO:0005737,GO:0005829,GO:0005911,GO:0006606,GO:0006607,GO:0006810,GO:0006886,GO:0006913,GO:0006950,GO:0006952,GO:0007275,GO:0007276,GO:0008104,GO:0008139,GO:0008150,GO:0008565,GO:0009506,GO:0009555,GO:0009987,GO:0012505,GO:0015031,GO:…	0	0	0	0	0	0	0	0	0	0	Viridiplantae	37HJI@33090,3GAGW@35493,COG5064@1,KOG0166@2759	NA|NA|NA	U	importin subunit	OG0015212	.	.	.	OG0015212
11	AT1G32900	.	AT4G18240	.	no	Decreased effective quantum yield of photosystem II, pale green plants, reduced growth rate	GBSS1__UDP-Glycosyltransferase superfamily protein	WAXY	GO:0000166,GO:0000271,GO:0003674,GO:0003824,GO:0004373,GO:0005488,GO:0005575,GO:0005622,GO:0005623,GO:0005737,GO:0005975,GO:0005976,GO:0005982,GO:0006073,GO:0008150,GO:0008152,GO:0008194,GO:0009011,GO:0009058,GO:0009059,GO:0009250,GO:0009501,GO:0009507,GO:0009536,GO:0009569,GO:0009987,GO:0016051,GO:0016740,GO:0016757,GO:0016758,GO:0017076,GO:0019252,GO:0019863,GO:0019865,GO:0030554,GO:0032553,GO:…	2.4.1.242	ko:K13679	ko00500,ko01100,ko01110,map00500,map01100,map01110	0	R00292,R02421	RC00005	ko00000,ko00001,ko01000,ko01003	0	GT5	0	Viridiplantae	2QQX3@2759,37IBR@33090,3GDJM@35493,3HPP6@3699,COG0297@1	NA|NA|NA	H	Belongs to the glycosyltransferase 1 family. Bacterial plant glycogen synthase subfamily	OG0003906	.	OG0008423	.	OG0003906, OG0008423
12	AT1G32910	.	.	.	no	none listed	HXXXD-type acyl-transferase family protein	0	0	0	0	0	0	0	0	0	0	0	0	Viridiplantae	2CNYG@1,2QYRK@2759,37P0X@33090,3GFQG@35493,3HPDG@3699	NA|NA|NA	S	Its function is described as transferase activity, transferring acyl groups other than amino-acyl groups, transferase activity	OG0001950	.	.	.	OG0001950
13	AT1G32920	.	.	.	yes	none listed		0	0	0	0	0	0	0	0	0	0	0	0	Viridiplantae	2E9H0@1,2SFUV@2759	NA|NA|NA	0	0	OG0010261	.	.	.	OG0010261
14	AT1G32928	.	.	.	yes	none listed		0	0	0	0	0	0	0	0	0	0	0	0	Viridiplantae	2E9H0@1,2SFUV@2759,37XX3@33090,3GMKQ@35493,3HV7H@3699	NA|NA|NA	0	0	OG0010261	.	.	.	OG0010261
15	AT1G32930	.	.	.	no	none listed	AtGALT31A_GALT31A__Galactosyltransferase family protein	0	GO:0000003,GO:0000139,GO:0003006,GO:0003674,GO:0003824,GO:0005575,GO:0005622,GO:0005623,GO:0005737,GO:0005794,GO:0007275,GO:0008150,GO:0008378,GO:0009790,GO:0009791,GO:0009793,GO:0010154,GO:0012505,GO:0016020,GO:0016740,GO:0016757,GO:0016758,GO:0022414,GO:0031090,GO:0031984,GO:0032501,GO:0032502,GO:0043226,GO:0043227,GO:0043229,GO:0043231,GO:0044422,GO:0044424,GO:0044431,GO:0044444,GO:0044446,GO:…	0	ko:K20856	0	0	0	0	ko00000,ko01000,ko01003	0	GT31	0	Viridiplantae	37NNI@33090,3G9XV@35493,3HQQ6@3699,KOG2288@1,KOG2288@2759	NA|NA|NA	G	Belongs to the glycosyltransferase 31 family	OG0000331	.	.	.	OG0000331
16	AT1G32940	AT4G10540	.	.	yes	Reduced pectin methylesterase activity during infection with Botrytis cinerea. Local fungal symptoms were significantly higher	AtSBT3.5_SBT3.5__Subtilase family protein	0	GO:0000003,GO:0000902,GO:0000904,GO:0002376,GO:0003006,GO:0003674,GO:0003824,GO:0004175,GO:0004252,GO:0005575,GO:0005576,GO:0005618,GO:0005623,GO:0006508,GO:0006807,GO:0006950,GO:0006952,GO:0006955,GO:0008150,GO:0008152,GO:0008233,GO:0008236,GO:0009505,GO:0009605,GO:0009607,GO:0009617,GO:0009653,GO:0009682,GO:0009826,GO:0009856,GO:0009860,GO:0009932,GO:0009987,GO:0016043,GO:0016049,GO:0016787,GO:…	0	0	0	0	0	0	0	0	0	0	Viridiplantae	2QSF0@2759,37Q0U@33090,3GEDZ@35493,COG1404@1	NA|NA|NA	O	subtilisin-like protease	OG0000253	OG0000253	.	.	OG0000253
17	AT1G32950	AT4G10540	.	.	yes	none listed	Subtilase family protein	0	GO:0000003,GO:0000902,GO:0000904,GO:0002376,GO:0003006,GO:0003674,GO:0003824,GO:0004175,GO:0004252,GO:0005575,GO:0005576,GO:0005618,GO:0005623,GO:0006508,GO:0006807,GO:0006950,GO:0006952,GO:0006955,GO:0008150,GO:0008152,GO:0008233,GO:0008236,GO:0009505,GO:0009605,GO:0009607,GO:0009617,GO:0009653,GO:0009682,GO:0009826,GO:0009856,GO:0009860,GO:0009932,GO:0009987,GO:0016043,GO:0016049,GO:0016787,GO:…	0	0	0	0	0	0	0	0	0	0	Viridiplantae	2QSF0@2759,37Q0U@33090,3GEDZ@35493,COG1404@1	NA|NA|NA	O	subtilisin-like protease	OG0000253	OG0000253	.	.	OG0000253
18	AT1G32960	AT4G10540	.	.	yes	Reduced pectin methylesterase activity during infection with Botrytis cinerea. Local fungal symptoms were significantly higher	ATSBT3.3_SBT3.3__Subtilase family protein	0	GO:0000003,GO:0000902,GO:0000904,GO:0002376,GO:0003006,GO:0003674,GO:0003824,GO:0004175,GO:0004252,GO:0005575,GO:0005576,GO:0005618,GO:0005623,GO:0006508,GO:0006807,GO:0006950,GO:0006952,GO:0006955,GO:0008150,GO:0008152,GO:0008233,GO:0008236,GO:0009505,GO:0009605,GO:0009607,GO:0009617,GO:0009653,GO:0009682,GO:0009826,GO:0009856,GO:0009860,GO:0009932,GO:0009987,GO:0016043,GO:0016049,GO:0016787,GO:…	0	0	0	0	0	0	0	0	0	0	Viridiplantae	2QSF0@2759,37Q0U@33090,3GEDZ@35493,COG1404@1	NA|NA|NA	O	subtilisin-like protease	OG0000253	OG0000253	.	.	OG0000253
19	AT1G32970	AT4G10540	.	.	yes	none listed	Subtilisin-like serine endopeptidase family protein	0	GO:0000003,GO:0000902,GO:0000904,GO:0002376,GO:0003006,GO:0003674,GO:0003824,GO:0004175,GO:0004252,GO:0005575,GO:0005576,GO:0005618,GO:0005623,GO:0006508,GO:0006807,GO:0006950,GO:0006952,GO:0006955,GO:0008150,GO:0008152,GO:0008233,GO:0008236,GO:0009505,GO:0009605,GO:0009607,GO:0009617,GO:0009653,GO:0009682,GO:0009826,GO:0009856,GO:0009860,GO:0009932,GO:0009987,GO:0016043,GO:0016049,GO:0016787,GO:…	0	0	0	0	0	0	0	0	0	0	Viridiplantae	2QSF0@2759,37Q0U@33090,3GEDZ@35493,COG1404@1	NA|NA|NA	O	subtilisin-like protease	OG0000253	OG0000253	.	.	OG0000253
20	AT1G32975	.	.	.	no	none listed		0	GO:0000003,GO:0000902,GO:0000904,GO:0002376,GO:0003006,GO:0003674,GO:0003824,GO:0004175,GO:0004252,GO:0005575,GO:0005576,GO:0005618,GO:0005623,GO:0006508,GO:0006807,GO:0006950,GO:0006952,GO:0006955,GO:0008150,GO:0008152,GO:0008233,GO:0008236,GO:0009505,GO:0009605,GO:0009607,GO:0009617,GO:0009653,GO:0009682,GO:0009826,GO:0009856,GO:0009860,GO:0009932,GO:0009987,GO:0016043,GO:0016049,GO:0016787,GO:…	0	0	0	0	0	0	0	0	0	0	Viridiplantae	2QSF0@2759,37Q0U@33090,3GEDZ@35493,COG1404@1	NA|NA|NA	O	subtilisin-like protease	OG0054392	.	.	.	OG0054392
21	AT1G32980	AT4G10530	.	.	yes	none listed	Subtilisin-like serine endopeptidase family protein	0	GO:0000003,GO:0000902,GO:0000904,GO:0002376,GO:0003006,GO:0003674,GO:0003824,GO:0004175,GO:0004252,GO:0005575,GO:0005576,GO:0005618,GO:0005623,GO:0006508,GO:0006807,GO:0006950,GO:0006952,GO:0006955,GO:0008150,GO:0008152,GO:0008233,GO:0008236,GO:0009505,GO:0009605,GO:0009607,GO:0009617,GO:0009653,GO:0009682,GO:0009826,GO:0009856,GO:0009860,GO:0009932,GO:0009987,GO:0016043,GO:0016049,GO:0016787,GO:…	0	0	0	0	0	0	0	0	0	0	Viridiplantae	2QSF0@2759,37Q0U@33090,3GEDZ@35493,COG1404@1	NA|NA|NA	O	subtilisin-like protease	OG0013984	OG0000253	.	.	OG0000253, OG0013984
22	AT1G32990	.	.	.	no	Defective in both mitochondrial and plastid gene expression; Double mutant leaves were identical to those of the prpl11-1 single mutant in terms of thylakoid protein composition and photosynthetic performance; No increase in H2O2 content in light- or dark-adapted mutant plants; Pale-green leaves and a drastic reduction in size; The photosynthetic performance of the double mutant is identical to t…	PRPL11__plastid ribosomal protein l11	0	GO:0000027,GO:0003674,GO:0003676,GO:0003723,GO:0003735,GO:0005198,GO:0005488,GO:0005575,GO:0005622,GO:0005623,GO:0005737,GO:0005829,GO:0005840,GO:0006412,GO:0006518,GO:0006807,GO:0006996,GO:0008150,GO:0008152,GO:0009058,GO:0009059,GO:0009507,GO:0009526,GO:0009532,GO:0009536,GO:0009570,GO:0009941,GO:0009987,GO:0010467,GO:0015934,GO:0016020,GO:0016043,GO:0019538,GO:0019843,GO:0022607,GO:0022613,GO:…	0	ko:K02867	ko03010,map03010	M00178,M00179	0	0	br01610,ko00000,ko00001,ko00002,ko03011	0	0	0	Viridiplantae	37PNN@33090,3G9NN@35493,3HZ5M@3699,COG0080@1,KOG3257@2759	NA|NA|NA	J	Belongs to the universal ribosomal protein uL11 family	OG0008211	.	.	.	OG0008211
23	AT1G33010	.	.	.	yes	none listed	F-box and associated interaction domains-containing protein	0	0	0	0	0	0	0	0	0	0	0	0	Viridiplantae	38A5J@33090,3GXQS@35493,3I1VW@3699,COG1230@1,KOG1482@2759	NA|NA|NA	P	F-box associated domain	OG0000061	.	.	.	OG0000061
24	AT1G33020	.	.	.	yes	none listed	F-box and associated interaction domains-containing protein	0	0	0	0	0	0	0	0	0	0	0	0	Viridiplantae	38A5J@33090,3GXQS@35493,3I1VW@3699,COG1230@1,KOG1482@2759	NA|NA|NA	P	F-box associated domain	OG0000061	.	.	.	OG0000061
25	AT1G33030	.	.	.	no	none listed	O-methyltransferase family protein	0	0	0	0	0	0	0	0	0	0	0	0	Viridiplantae	37JBD@33090,3GAW0@35493,3HZFR@3699,KOG3178@1,KOG3178@2759	NA|NA|NA	S	Belongs to the class I-like SAM-binding methyltransferase superfamily. Cation-independent O- methyltransferase family	OG0000713	.	.	.	OG0000713
26	AT1G33040	AT4G10480	.	.	no	none listed	NACA5__nascent polypeptide-associated complex subunit alpha-like protein 5	0	GO:0005575,GO:0005622,GO:0005623,GO:0005737,GO:0005829,GO:0044424,GO:0044444,GO:0044464	0	ko:K03626	0	0	0	0	ko00000	0	0	0	Viridiplantae	37SCK@33090,3G8ZV@35493,3HXMI@3699,COG1308@1,KOG2239@2759	NA|NA|NA	K	Nascent polypeptide-associated complex subunit alpha-like protein	OG0001133	OG0001133	.	.	OG0001133
27	AT1G33050	AT4G10470	.	.	no	none listed		0	0	0	0	0	0	0	0	0	0	0	0	Viridiplantae	2CRAU@1,2R7ID@2759,387WF@33090,3GVYY@35493,3HUXB@3699	NA|NA|NA	0	0	OG0019081	OG0019081	.	.	OG0019081
28	AT1G33055	.	.	.	no	"Seedlings screened in bulk via high throughput methods for responses to various stressors. Results are in comparison to Col-0.heat:no change,cold:no change,oxidative stress:decreased,osmotic stress:increased,salt stress:no change,ABA:increased,hypoxia:no change."	HUP32	0	0	0	0	0	0	0	0	0	0	0	0	Viridiplantae	2E6Z9@1,2SDMG@2759,37XNC@33090,3GM6P@35493,3I1FS@3699	NA|NA|NA	0	0	OG0004720	.	.	.	OG0004720
29	AT1G33060	.	.	.	no	none listed	ANAC014_NAC014__NAC 014	0	GO:0001067,GO:0002831,GO:0002833,GO:0003674,GO:0003676,GO:0003677,GO:0003700,GO:0005488,GO:0005515,GO:0005516,GO:0005575,GO:0005622,GO:0005623,GO:0005634,GO:0005737,GO:0005783,GO:0005789,GO:0005886,GO:0006355,GO:0006950,GO:0006970,GO:0008150,GO:0009314,GO:0009416,GO:0009628,GO:0009642,GO:0009644,GO:0009889,GO:0009890,GO:0009891,GO:0009892,GO:0009893,GO:0009962,GO:0009987,GO:0010468,GO:0010556,GO:…	0	0	0	0	0	0	0	0	0	0	Viridiplantae	28I7T@1,2QQI4@2759,37NI7@33090,3GEMY@35493,3HX84@3699	NA|NA|NA	G	NAC domain-containing protein	OG0020646	.	.	.	OG0020646
30	AT1G33070	.	.	.	no	none listed	MADS-box family protein	0	0	0	0	0	0	0	0	0	0	0	0	Viridiplantae	COG5068@1,KOG0014@2759	NA|NA|NA	K	transcription regulatory region sequence-specific DNA binding	OG0022337	.	.	.	OG0022337
31	AT1G33080	.	.	.	yes	none listed	MATE efflux family protein	0	GO:0003674,GO:0005215,GO:0006810,GO:0006855,GO:0008150,GO:0015238,GO:0015893,GO:0022857,GO:0042221,GO:0042493,GO:0050896,GO:0051179,GO:0051234,GO:0055085	0	ko:K03327	0	0	0	0	ko00000,ko02000	2.A.66.1	0	0	Viridiplantae	37KAD@33090,3G7E8@35493,3HW3S@3699,COG0534@1,KOG1347@2759	NA|NA|NA	V	Belongs to the multi antimicrobial extrusion (MATE) (TC 2.A.66.1) family	OG0001519	.	.	.	OG0001519
32	AT1G33090	.	.	.	yes	none listed	MATE efflux family protein	0	GO:0003674,GO:0005215,GO:0006810,GO:0006855,GO:0008150,GO:0015238,GO:0015893,GO:0022857,GO:0042221,GO:0042493,GO:0050896,GO:0051179,GO:0051234,GO:0055085	0	ko:K03327	0	0	0	0	ko00000,ko02000	2.A.66.1	0	0	Viridiplantae	37KAD@33090,3G7E8@35493,3HW3S@3699,COG0534@1,KOG1347@2759	NA|NA|NA	V	Belongs to the multi antimicrobial extrusion (MATE) (TC 2.A.66.1) family	OG0001519	.	.	.	OG0001519
33	AT1G33100	.	.	.	yes	none listed	MATE efflux family protein	0	GO:0003674,GO:0005215,GO:0006810,GO:0006855,GO:0008150,GO:0015238,GO:0015893,GO:0022857,GO:0042221,GO:0042493,GO:0050896,GO:0051179,GO:0051234,GO:0055085	0	ko:K03327	0	0	0	0	ko00000,ko02000	2.A.66.1	0	0	Viridiplantae	37KAD@33090,3G7E8@35493,3HW3S@3699,COG0534@1,KOG1347@2759	NA|NA|NA	V	Belongs to the multi antimicrobial extrusion (MATE) (TC 2.A.66.1) family	OG0001519	.	.	.	OG0001519
34	AT1G33102	.	.	.	no	none listed		0	GO:0003674,GO:0005215,GO:0006810,GO:0006855,GO:0008150,GO:0015238,GO:0015893,GO:0022857,GO:0042221,GO:0042493,GO:0050896,GO:0051179,GO:0051234,GO:0055085	0	ko:K03327	0	0	0	0	ko00000,ko02000	2.A.66.1	0	0	Viridiplantae	37KAD@33090,3G7E8@35493,3HW3S@3699,COG0534@1,KOG1347@2759	NA|NA|NA	V	Belongs to the multi antimicrobial extrusion (MATE) (TC 2.A.66.1) family	OG0054393	.	.	.	OG0054393
35	AT1G33110	.	.	.	yes	none listed	MATE efflux family protein	0	GO:0003674,GO:0005215,GO:0006810,GO:0006855,GO:0008150,GO:0015238,GO:0015893,GO:0022857,GO:0042221,GO:0042493,GO:0050896,GO:0051179,GO:0051234,GO:0055085	0	ko:K03327	0	0	0	0	ko00000,ko02000	2.A.66.1	0	0	Viridiplantae	37KAD@33090,3G7E8@35493,3HW3S@3699,COG0534@1,KOG1347@2759	NA|NA|NA	V	Belongs to the multi antimicrobial extrusion (MATE) (TC 2.A.66.1) family	OG0001519	.	.	.	OG0001519
36	AT1G33120	AT4G10450	.	.	no	none listed	Ribosomal protein L6 family	0	GO:0002181,GO:0003002,GO:0003674,GO:0003676,GO:0003723,GO:0003735,GO:0005198,GO:0005488,GO:0005575,GO:0005622,GO:0005623,GO:0005634,GO:0005730,GO:0005737,GO:0005773,GO:0005774,GO:0005829,GO:0005840,GO:0005844,GO:0005886,GO:0005911,GO:0006412,GO:0006518,GO:0006807,GO:0007275,GO:0007389,GO:0008150,GO:0008152,GO:0009058,GO:0009059,GO:0009506,GO:0009507,GO:0009526,GO:0009536,GO:0009941,GO:0009955,GO:…	0	ko:K02940	ko03010,map03010	M00177	0	0	br01610,ko00000,ko00001,ko00002,ko03011	0	0	0	Viridiplantae	37IY1@33090,3GBVA@35493,3HNCE@3699,COG0097@1,KOG3255@2759	NA|NA|NA	J	60s ribosomal protein	OG0001694	OG0001694	.	.	OG0001694
37	AT1G33140	AT4G10450	.	.	no	Pointed and more serrated leaves	PGY2__Ribosomal protein L6 family	0	GO:0002181,GO:0003002,GO:0003674,GO:0003676,GO:0003723,GO:0003735,GO:0005198,GO:0005488,GO:0005575,GO:0005622,GO:0005623,GO:0005634,GO:0005730,GO:0005737,GO:0005773,GO:0005774,GO:0005829,GO:0005840,GO:0005844,GO:0005886,GO:0005911,GO:0006412,GO:0006518,GO:0006807,GO:0007275,GO:0007389,GO:0008150,GO:0008152,GO:0009058,GO:0009059,GO:0009506,GO:0009507,GO:0009526,GO:0009536,GO:0009941,GO:0009955,GO:…	0	ko:K02940	ko03010,map03010	M00177	0	0	br01610,ko00000,ko00001,ko00002,ko03011	0	0	0	Viridiplantae	37IY1@33090,3GBVA@35493,3HNCE@3699,COG0097@1,KOG3255@2759	NA|NA|NA	J	60s ribosomal protein	OG0001694	OG0001694	.	.	OG0001694
38	AT1G33170	AT4G10440	.	.	no	none listed	S-adenosyl-L-methionine-dependent methyltransferases superfamily protein	0	GO:0003674,GO:0003824,GO:0005575,GO:0005622,GO:0005623,GO:0005737,GO:0008150,GO:0008152,GO:0008168,GO:0008757,GO:0016740,GO:0016741,GO:0032259,GO:0044424,GO:0044464	0	0	0	0	0	0	0	0	0	0	Viridiplantae	28I6U@1,2QRZJ@2759,37QCT@33090,3GDHK@35493,3HWU5@3699	NA|NA|NA	S	(E 0.0) dehydration-responsive family protein	OG0000687	OG0000687	.	.	OG0000687
39	AT1G33220	.	.	.	no	none listed	Glycosyl hydrolase superfamily protein	0	GO:0001871,GO:0003674,GO:0003824,GO:0004338,GO:0004553,GO:0005488,GO:0005575,GO:0005623,GO:0005886,GO:0008422,GO:0015926,GO:0016020,GO:0016787,GO:0016798,GO:0030246,GO:0030247,GO:0031224,GO:0031225,GO:0031226,GO:0044425,GO:0044459,GO:0044464,GO:0046658,GO:0071944	0	0	0	0	0	0	0	0	0	0	Viridiplantae	28P0A@1,2QVKW@2759,37K2Z@33090,3G8S1@35493	NA|NA|NA	G	Belongs to the glycosyl hydrolase 17 family	OG0000089	.	.	.	OG0000089
40	AT1G33230	AT4G10430	.	.	no	none listed	TMPIT-like protein	0	0	0	0	0	0	0	0	0	0	0	0	Viridiplantae	37UZB@33090,3GX4S@35493,3HNYS@3699,KOG4758@1,KOG4758@2759	NA|NA|NA	S	Transmembrane protein 120 homolog	OG0003063	OG0003063	.	.	OG0003063
41	AT1G33240	.	.	.	no	increased trichome cell size and nuclear DNA content without affecting the number of trichome branches; "Seedlings screened in bulk via high throughput methods for responses to various stressors. Results are in comparison to Col-0.heat:no change,cold:no change,oxidative stress:decreased,osmotic stress:increased,salt stress:decreased,ABA:increased,hypoxia:no change."; improved water use efficiency…	AT-GTL1_ATGTL1_GTL1__GT-2-like 1	0	GO:0000902,GO:0000904,GO:0001101,GO:0001558,GO:0003674,GO:0003676,GO:0003677,GO:0003700,GO:0005488,GO:0005575,GO:0005622,GO:0005623,GO:0005634,GO:0006139,GO:0006275,GO:0006351,GO:0006355,GO:0006725,GO:0006807,GO:0006950,GO:0007154,GO:0008150,GO:0008152,GO:0008156,GO:0008361,GO:0009058,GO:0009059,GO:0009414,GO:0009415,GO:0009605,GO:0009628,GO:0009653,GO:0009888,GO:0009889,GO:0009890,GO:0009892,GO:…	0	0	0	0	0	0	0	0	0	0	Viridiplantae	37PFQ@33090,3G93P@35493,3HMC8@3699,KOG4282@1,KOG4282@2759	NA|NA|NA	K	Alcohol dehydrogenase transcription factor Myb/SANT-like	OG0000524	.	.	.	OG0000524
42	AT1G33250	.	.	.	no	none listed	Protein of unknown function (DUF604)	0	0	0	0	0	0	0	0	0	0	0	0	Viridiplantae	37JB2@33090,3GE2X@35493,3HY8Y@3699,KOG2246@1,KOG2246@2759	NA|NA|NA	G	Protein of unknown function, DUF604	OG0010262	.	.	.	OG0010262
43	AT1G33260	AT4G10390	.	.	no	none listed	Protein kinase superfamily protein	0	GO:0006950,GO:0008150,GO:0009611,GO:0050896	2.7.11.1	ko:K04733	ko04010,ko04064,ko04620,ko04621,ko04624,ko04722,ko05133,ko05140,ko05142,ko05145,ko05152,ko05162,ko05164,map04010,map04064,map04620,map04621,map04624,map04722,map05133,map05140,map05142,map05145,map05152,map05162,map05164	M00686	0	0	ko00000,ko00001,ko00002,ko01000,ko01001	0	0	0	Viridiplantae	37KDE@33090,3GGDK@35493,3HW42@3699,COG0515@1,KOG1187@2759	NA|NA|NA	T	Belongs to the protein kinase superfamily	OG0002615	OG0002615	.	.	OG0002615
44	AT1G33265	.	.	.	no	none listed	FAX4__Transmembrane proteins 14C	0	0	0	0	0	0	0	0	0	0	0	0	Viridiplantae	37VP2@33090,3GJD5@35493,3HV7M@3699,COG0515@1,KOG1187@2759	NA|NA|NA	T	Transmembrane proteins 14C	OG0012791	.	.	.	OG0012791
45	AT1G33270	.	.	.	no	Increases in 16:3 and decreases in the levels of 16:0 and 18:1	Acyl transferase/acyl hydrolase/lysophospholipase superfamily protein	0	GO:0003674,GO:0003824,GO:0004806,GO:0005575,GO:0005622,GO:0005623,GO:0005634,GO:0005654,GO:0005737,GO:0005811,GO:0005829,GO:0005886,GO:0006629,GO:0006638,GO:0006639,GO:0006641,GO:0006996,GO:0008150,GO:0008152,GO:0009056,GO:0009893,GO:0009894,GO:0009896,GO:0009987,GO:0010876,GO:0010883,GO:0010888,GO:0010889,GO:0010891,GO:0010896,GO:0010898,GO:0016020,GO:0016042,GO:0016043,GO:0016298,GO:0016787,GO:…	0	0	0	0	0	0	0	0	0	0	Viridiplantae	37RZY@33090,3GCTR@35493,3HR28@3699,KOG3773@1,KOG3773@2759	NA|NA|NA	U	lipolytic acyl hydrolase (LAH)	OG0009158	.	.	.	OG0009158
46	AT1G33280	AT4G10350	.	.	no	Root cap cells appear as a mass lacking uniform morphology. Cells can be highly elongated and twisted. Cells fail to stop elongation and to adopt the rigid, rectangular morphology of COL cells. When compared with smb-3, the triple mutant has the same number of complete LRC layers, and the appearance of the cells in those layers closely resembles that in smb-3. However, partial remains of older LR…	ANAC015_BRN1_NAC015__NAC domain containing protein 15	0	GO:0003674,GO:0003676,GO:0003677,GO:0003700,GO:0005488,GO:0006355,GO:0007275,GO:0008150,GO:0009832,GO:0009834,GO:0009889,GO:0009891,GO:0009893,GO:0009987,GO:0010468,GO:0010556,GO:0010557,GO:0010604,GO:0010628,GO:0019219,GO:0019222,GO:0022622,GO:0031323,GO:0031325,GO:0031326,GO:0031328,GO:0032501,GO:0032502,GO:0042546,GO:0043565,GO:0044085,GO:0045893,GO:0045935,GO:0048364,GO:0048518,GO:0048522,GO:…	0	0	0	0	0	0	0	0	0	0	Viridiplantae	291ER@1,2R8AM@2759,37IGV@33090,3G8EM@35493	NA|NA|NA	K	BEARSKIN1-like	OG0000072	OG0000072	.	.	OG0000072

## Sheet: block_271_TEs_other
DatasetS2. This sheet lists the TEs and other annotated coding sequences deleted within block 271.
#	TEs (other annotations are noted in parantheses)
1	AT3G45340
2	AT3G45350
3	AT3G45360
4	AT3G45370
5	AT3G45380
6	AT3G45446
7	AT3G45520
8	AT3G45550

[truncated: 7 more sheets: block_488_TEs_other, block_438_TEs_other, block_215_TEs_other, block_268_TEs_other, block_425_TEs_other, block_324_TEs_other, block_66_TEs_other]
