# Supplementary material for: Targeted deletions of large syntenic regions in Arabidopsis thaliana
Source: Proc Natl Acad Sci U S A. 2025 Aug 11;122(33):e2419744122. doi: 10.1073/pnas.2419744122 (PMC12377758; doi:10.1073/pnas.2419744122)
Supplement: Supplementary file 4 — Dataset S03 (XLSX) [file pnas.2419744122.sd03.xlsx]

## Sheet: File_description
File description
This file provides the spacer sequences for each pair of gRNAs that were used to delete each syntenic region. In addition, off-target information for spacers predicted to have off-target binding sites is provided.

## Sheet: spacers
gRNA spacers
	pAP141	pAP142	pAP146	pAP147
spacer1	GGAGTTTCAACTCCGGTGTTA	GAAGAGTCTCTCGTTTGTGCG	GCGATGAGAAACCTTCATCTA	GGACCAACCGTGCTACTCATG
spacer2	GGTAAGCTTGTCCGAGCTATG	GCTGATGGAGTATACCGATGT	GAAGGCATAGTTGTCCCATAT	GGGAGTGGCTGCATTGCCGCC

## Sheet: Off-target analysis
Off-target analysis results are from Cas-OFFinder
pAP142 spacer1 off target sites
Bulge Type	Target	Chromosome	Position	Direction	Mismatches	Bulge Size
X	crRNA: GAAGAGTCTCTCGTTTGTGCGNNGRRT	chr5	10029549	+	0	0
	DNA: GAAGAGTCTCTCGTTTGTGCGGAGGGT
RNA	crRNA: GAAGAGTCTCTCGTTTGTGCGNNGRRT	chr5	426487	-	3	1
	DNA: GAAGA-TCTCTtGTTTtTGgGAAGAAT
RNA	crRNA: GAAGAGTCTCTCGTTTGTGCGNNGRRT	chr1	24016903	+	3	1
	DNA: GAAGAGTCTCT-GTTTaaGCcATGGAT
DNA	crRNA: GAAGAGTCT-CTCGTTTGTGCGNNGRRT	chr4	3421695	+	3	1
	DNA: GAcGAGTCTACTtGTTTGTGCtTGGAAT
pAP146 spacer2 off target sites
Bulge Type	Target	Chromosome	Position	Direction	Mismatches	Bulge Size
RNA	crRNA: GAAGGCATAGTTGTCCCATATNNGRRT	chr5	5502175	+	3	1
	DNA: GAAGGCAgAGTaG-CCgATATCGGAGT
RNA	crRNA: GAAGGCATAGTTGTCCCATATNNGRRT	chr2	3147923	+	3	1
	DNA: GgAGGCATAG-TcTtCCATATAAGAAT
RNA	crRNA: GAAGGCATAGTTGTCCCATATNNGRRT	chr4	2595565	+	3	1
	DNA: GtAtGCA-AGTTGTCaCATATTCGAGT
X	crRNA: GAAGGCATAGTTGTCCCATATNNGRRT	chr3	15639149	+	0	0
	DNA: GAAGGCATAGTTGTCCCATATTTGGGT
Highlighted regions represent target site
