# Supplementary material for: Targeted deletions of large syntenic regions in Arabidopsis thaliana
Source: Proc Natl Acad Sci U S A. 2025 Aug 11;122(33):e2419744122. doi: 10.1073/pnas.2419744122 (PMC12377758; doi:10.1073/pnas.2419744122)
Supplement: Supplementary file 5 — Dataset S04 (XLSX) [file pnas.2419744122.sd04.xlsx]

## Sheet: Sheet1
GeneID	baseMean	log2FoldChange	lfcSE	stat	pvalue	padj	Experiment	Comparison
AT1G01010.1.Araport11.447	194.046	-1.07125	0.336291	-3.18548	0.00144515	0.0222171	AP142	pAP142_v_Col0
AT1G01020.1.Araport11.447	596.101	0.710162	0.322685	2.20079	0.0277509	0.16393	AP142	pAP142_v_Col0
AT1G01030.1.Araport11.447	176.374	-0.362217	0.240926	-1.50344	0.132727	0.396155	AP142	pAP142_v_Col0
AT1G01040.2.Araport11.447	1680.69	-0.126503	0.0848493	-1.49091	0.135986	0.401266	AP142	pAP142_v_Col0
AT1G01050.1.Araport11.447	2067.53	0.0559354	0.063434	0.881789	0.377891	0.669374	AP142	pAP142_v_Col0
AT1G01060.7.Araport11.447	416.865	-1.08099	0.427738	-2.52722	0.0114968	0.0949659	AP142	pAP142_v_Col0
AT1G01070.1.Araport11.447	310.873	-0.219493	0.296957	-0.739142	0.459821	0.734505	AP142	pAP142_v_Col0
AT1G01080.2.Araport11.447	3016.32	-0.197404	0.162081	-1.21793	0.223251	0.514518	AP142	pAP142_v_Col0
AT1G01090.1.Araport11.447	8179.18	0.0210889	0.0732323	0.287973	0.773367	0.910308	AP142	pAP142_v_Col0
AT1G01100.2.Araport11.447	14264.9	0.239344	0.0929743	2.5743	0.0100442	0.0871875	AP142	pAP142_v_Col0
AT1G01110.2.Araport11.447	115.888	-0.166705	0.252359	-0.660586	0.508878	0.768035	AP142	pAP142_v_Col0
AT1G01120.1.Araport11.447	4879.49	-0.0440174	0.172446	-0.255253	0.798528	0.922129	AP142	pAP142_v_Col0
AT1G01130.1.Araport11.447	77.5899	-0.247443	0.220741	-1.12097	0.262302	0.558699	AP142	pAP142_v_Col0
AT1G01140.3.Araport11.447	1801.08	-0.305619	0.229979	-1.3289	0.183881	0.465388	AP142	pAP142_v_Col0
AT1G01150.1.Araport11.447	9.16956	0.398425	0.649643	0.613299	0.539679	0.786699	AP142	pAP142_v_Col0
AT1G01160.2.Araport11.447	1192.56	0.112695	0.122456	0.920288	0.357422	0.649891	AP142	pAP142_v_Col0
AT1G01170.1.Araport11.447	1618.18	0.0119129	0.158384	0.0752152	0.940043	0.980735	AP142	pAP142_v_Col0
AT1G01180.1.Araport11.447	288.947	-0.107916	0.212027	-0.508974	0.61077	0.827771	AP142	pAP142_v_Col0
AT1G01190.2.Araport11.447	302.265	-1.28124	0.273948	-4.67695	2.91172e-06	0.00016277	AP142	pAP142_v_Col0
AT1G01200.1.Araport11.447	81.0596	0.195239	0.295132	0.66153	0.508273	0.768028	AP142	pAP142_v_Col0
AT1G01210.3.Araport11.447	590.603	0.564893	0.129407	4.36526	1.26973e-05	0.000560423	AP142	pAP142_v_Col0
AT1G01220.1.Araport11.447	1715.63	0.167134	0.0818334	2.04237	0.0411147	0.207679	AP142	pAP142_v_Col0
AT1G01225.1.Araport11.447	149.539	-0.562122	0.163661	-3.43467	0.000593277	0.0118168	AP142	pAP142_v_Col0
AT1G01230.1.Araport11.447	729.135	-0.0810002	0.143283	-0.565316	0.571859	0.8039	AP142	pAP142_v_Col0
AT1G01240.3.Araport11.447	937.019	-0.238192	0.159786	-1.4907	0.136041	0.401321	AP142	pAP142_v_Col0
AT1G01250.1.Araport11.447	61.473	0.319088	0.339833	0.938953	0.347755	0.641669	AP142	pAP142_v_Col0
AT1G01260.1.Araport11.447	532.641	-0.0475349	0.101814	-0.466881	0.640585	0.842844	AP142	pAP142_v_Col0
AT1G01280.1.Araport11.447	0						AP142	pAP142_v_Col0
AT1G01290.1.Araport11.447	559.788	0.395168	0.148282	2.66498	0.00769935	0.0730186	AP142	pAP142_v_Col0
AT1G01300.1.Araport11.447	3429.37	-0.0340419	0.122963	-0.276847	0.781897	0.913869	AP142	pAP142_v_Col0
AT1G01305.1.Araport11.447	0						AP142	pAP142_v_Col0
AT1G01310.1.Araport11.447	1.33185	0.409438	1.88556	0.217144	0.828096		AP142	pAP142_v_Col0
AT1G01320.1.Araport11.447	15722.4	0.0174759	0.162739	0.107386	0.914483	0.971636	AP142	pAP142_v_Col0
AT1G01335.1.Araport11.447	0						AP142	pAP142_v_Col0
AT1G01340.2.Araport11.447	162.016	-0.629121	0.259917	-2.42047	0.0155005	0.115264	AP142	pAP142_v_Col0
AT1G01350.1.Araport11.447	912.942	0.217148	0.129501	1.6768	0.0935807	0.329775	AP142	pAP142_v_Col0
AT1G01355.1.Araport11.447	1.74185	2.03421	1.50914	1.34793	0.17768	0.457099	AP142	pAP142_v_Col0
AT1G01360.1.Araport11.447	178.384	-0.0277016	0.184234	-0.150361	0.88048	0.958064	AP142	pAP142_v_Col0
AT1G01370.2.Araport11.447	242.772	-0.235021	0.229632	-1.02347	0.306087	0.603191	AP142	pAP142_v_Col0
AT1G01380.1.Araport11.447	47.6992	-0.636738	0.412195	-1.54475	0.122407	0.379293	AP142	pAP142_v_Col0
AT1G01390.2.Araport11.447	76.9741	0.0314551	0.330037	0.0953079	0.92407	0.974071	AP142	pAP142_v_Col0
AT1G01400.1.Araport11.447	0						AP142	pAP142_v_Col0
AT1G01410.1.Araport11.447	0						AP142	pAP142_v_Col0
AT1G01420.2.Araport11.447	238.856	0.0523542	0.218334	0.23979	0.810493	0.926837	AP142	pAP142_v_Col0
AT1G01430.1.Araport11.447	2189.99	-0.125845	0.130792	-0.962176	0.335961	0.630156	AP142	pAP142_v_Col0
AT1G01440.1.Araport11.447	598.299	-0.0548729	0.13528	-0.405625	0.685018	0.867035	AP142	pAP142_v_Col0
AT1G01450.1.Araport11.447	0.483422	0.14032	2.71074	0.0517645	0.958716		AP142	pAP142_v_Col0
AT1G01453.2.Araport11.447	3.62017	-3.67348	1.83578	-2.00105	0.0453873	0.220412	AP142	pAP142_v_Col0
AT1G01460.1.Araport11.447	0						AP142	pAP142_v_Col0
AT1G01470.1.Araport11.447	2688.3	-0.315365	0.348374	-0.905249	0.365334	0.657561	AP142	pAP142_v_Col0
AT1G01480.1.Araport11.447	324.627	-4.88129	1.64454	-2.96819			AP142	pAP142_v_Col0
AT1G01490.4.Araport11.447	1191.19	-0.269322	0.161493	-1.66769	0.0953764	0.333224	AP142	pAP142_v_Col0
AT1G01500.1.Araport11.447	654.677	0.0927264	0.125188	0.740695	0.458878	0.734308	AP142	pAP142_v_Col0
AT1G01510.1.Araport11.447	1291.79	-0.023602	0.136902	-0.172401	0.863122	0.951525	AP142	pAP142_v_Col0
AT1G01520.3.Araport11.447	90.0746	-2.88021	0.886205	-3.25005			AP142	pAP142_v_Col0
AT1G01530.1.Araport11.447	0.103894	-0.622765	3.53381	-0.17623	0.860113		AP142	pAP142_v_Col0
AT1G01540.2.Araport11.447	2656.92	-0.168993	0.110418	-1.53047	0.1259	0.384728	AP142	pAP142_v_Col0
AT1G01550.2.Araport11.447	4027.58	-0.0765803	0.102699	-0.745677	0.455863	0.731887	AP142	pAP142_v_Col0
AT1G01560.2.Araport11.447	50.1563	-1.27688	0.830939	-1.53668	0.124373	0.38199	AP142	pAP142_v_Col0
AT1G01570.2.Araport11.447	63.5315	-0.184959	0.299106	-0.618372	0.53633	0.785479	AP142	pAP142_v_Col0
AT1G01580.2.Araport11.447	352.168	-2.3298	0.998047	-2.33436	0.0195767	0.133015	AP142	pAP142_v_Col0
AT1G01590.1.Araport11.447	5.71111	0.118399	0.751033	0.157648	0.874734	0.956497	AP142	pAP142_v_Col0
AT1G01600.1.Araport11.447	295.717	-0.0575934	0.197294	-0.291917	0.77035	0.909481	AP142	pAP142_v_Col0
AT1G01610.1.Araport11.447	2266.87	0.0172579	0.150339	0.114793	0.908609	0.96971	AP142	pAP142_v_Col0
AT1G01620.1.Araport11.447	12185.7	-0.365856	0.141168	-2.59164	0.00955207	0.0843086	AP142	pAP142_v_Col0
AT1G01630.1.Araport11.447	2067.66	0.0916094	0.110918	0.825918	0.40885	0.695027	AP142	pAP142_v_Col0
AT1G01640.1.Araport11.447	98.8755	-0.515356	0.284068	-1.8142	0.0696471	0.282041	AP142	pAP142_v_Col0
AT1G01650.1.Araport11.447	1135.7	-0.142632	0.17091	-0.834542	0.403976	0.690484	AP142	pAP142_v_Col0
AT1G01660.2.Araport11.447	77.5682	0.390324	0.267509	1.45911	0.144536	0.413079	AP142	pAP142_v_Col0
AT1G01670.1.Araport11.447	87.782	0.641785	0.288366	2.22559	0.0260414	0.158449	AP142	pAP142_v_Col0
AT1G01680.1.Araport11.447	15.0531	-0.744221	0.87468	-0.85085	0.394853	0.683416	AP142	pAP142_v_Col0
AT1G01690.1.Araport11.447	399.618	-0.216604	0.148175	-1.46182	0.143792	0.412243	AP142	pAP142_v_Col0
AT1G01695.1.Araport11.447	29.9785	-0.429324	0.489633	-0.876829	0.38058	0.671095	AP142	pAP142_v_Col0
AT1G01700.4.Araport11.447	74.0076	0.219702	0.220252	0.9975	0.318522	0.615666	AP142	pAP142_v_Col0
AT1G01710.1.Araport11.447	1206.06	-0.0838402	0.167506	-0.500522	0.616708	0.829966	AP142	pAP142_v_Col0
AT1G01715.1.Araport11.447	120.088	0.249029	0.227579	1.09425	0.273845	0.570302	AP142	pAP142_v_Col0
AT1G01720.1.Araport11.447	893.982	-1.09003	0.594205	-1.83443	0.0665898	0.274165	AP142	pAP142_v_Col0
AT1G01725.1.Araport11.447	98.9813	0.0186217	0.23494	0.0792617	0.936824	0.97993	AP142	pAP142_v_Col0
AT1G01730.1.Araport11.447	799.876	-0.142255	0.111968	-1.2705	0.203905	0.491564	AP142	pAP142_v_Col0
AT1G01740.2.Araport11.447	277.456	-0.0173065	0.133235	-0.129894	0.89665	0.964735	AP142	pAP142_v_Col0
AT1G01750.2.Araport11.447	44.8821	-2.53999	1.00343	-2.53131	0.0113639	0.0944128	AP142	pAP142_v_Col0
AT1G01760.3.Araport11.447	147.417	0.100045	0.212589	0.470602	0.637925	0.841119	AP142	pAP142_v_Col0
AT1G01770.1.Araport11.447	742.688	-0.302706	0.155112	-1.95153	0.0509944	0.235025	AP142	pAP142_v_Col0
AT1G01780.1.Araport11.447	629.618	-0.601655	0.17671	-3.40475	0.000662244	0.0128073	AP142	pAP142_v_Col0
AT1G01790.1.Araport11.447	4077.67	-0.174216	0.141678	-1.22966	0.218823	0.508665	AP142	pAP142_v_Col0
AT1G01800.1.Araport11.447	1462.22	0.0213846	0.0790776	0.270426	0.786833	0.916534	AP142	pAP142_v_Col0
AT1G01810.1.Araport11.447	34.635	1.05846	0.460105	2.30048	0.0214211	0.140489	AP142	pAP142_v_Col0
AT1G01820.1.Araport11.447	1796.99	-0.0258097	0.120802	-0.213653	0.830818	0.93658	AP142	pAP142_v_Col0
AT1G01830.2.Araport11.447	737.812	-0.038046	0.126542	-0.300659	0.763675	0.90689	AP142	pAP142_v_Col0
AT1G01840.1.Araport11.447	89.764	-0.153673	0.226505	-0.678453	0.497484	0.761177	AP142	pAP142_v_Col0
AT1G01860.4.Araport11.447	519.758	-0.0188375	0.129586	-0.145367	0.884421	0.95988	AP142	pAP142_v_Col0
AT1G01880.3.Araport11.447	133.123	0.0798277	0.222873	0.358176	0.720212	0.886365	AP142	pAP142_v_Col0
AT1G01900.1.Araport11.447	460.926	0.100233	0.197307	0.508004	0.61145	0.827972	AP142	pAP142_v_Col0
AT1G01910.2.Araport11.447	1662.67	-0.120795	0.111822	-1.08024	0.280034	0.577584	AP142	pAP142_v_Col0
AT1G01920.1.Araport11.447	788.369	0.359267	0.121844	2.94857	0.00319246	0.0389906	AP142	pAP142_v_Col0
AT1G01930.1.Araport11.447	557.275	-0.0873983	0.104777	-0.834138	0.404203	0.690553	AP142	pAP142_v_Col0
AT1G01940.1.Araport11.447	541.503	0.036288	0.167747	0.216325	0.828734	0.935236	AP142	pAP142_v_Col0
AT1G01950.3.Araport11.447	761.769	-0.0683656	0.117646	-0.581111	0.561166	0.797295	AP142	pAP142_v_Col0
AT1G01960.1.Araport11.447	2777.06	-0.0920389	0.149528	-0.615529	0.538205	0.786185	AP142	pAP142_v_Col0
AT1G01970.1.Araport11.447	1180.58	-0.101481	0.11172	-0.908353	0.363692	0.655573	AP142	pAP142_v_Col0
AT1G01980.1.Araport11.447	1.34014	-0.679438	1.45268	-0.467714	0.639989		AP142	pAP142_v_Col0
AT1G01990.1.Araport11.447	768.644	0.133686	0.119462	1.11907	0.26311	0.559094	AP142	pAP142_v_Col0
AT1G02000.1.Araport11.447	360.565	-0.0643419	0.184703	-0.348353	0.727575	0.88995	AP142	pAP142_v_Col0
AT1G02010.4.Araport11.447	559.411	0.0495949	0.083977	0.590576	0.554804	0.794914	AP142	pAP142_v_Col0
AT1G02020.1.Araport11.447	506.141	-0.108646	0.118559	-0.916386	0.359465	0.65214	AP142	pAP142_v_Col0
AT1G02030.1.Araport11.447	10.4282	-0.468615	0.680321	-0.688815	0.49094	0.757698	AP142	pAP142_v_Col0
AT1G02040.1.Araport11.447	1.1497	-1.85225	2.18415	-0.848039	0.396416		AP142	pAP142_v_Col0
AT1G02050.1.Araport11.447	389.161	0.595939	0.219304	2.71742	0.00657939	0.0659808	AP142	pAP142_v_Col0
AT1G02060.1.Araport11.447	212.836	0.585605	0.255032	2.2962	0.0216646	0.141492	AP142	pAP142_v_Col0
AT1G02065.1.Araport11.447	67.4448	-0.515727	0.27626	-1.86682	0.0619267	0.262936	AP142	pAP142_v_Col0
AT1G02067.1.Araport11.447	0.642536	1.82092	2.12884	0.855358	0.392353		AP142	pAP142_v_Col0
AT1G02070.1.Araport11.447	5.51832	-0.24996	1.01766	-0.245622	0.805974	0.925244	AP142	pAP142_v_Col0
AT1G02080.1.Araport11.447	4761.41	0.0115068	0.173476	0.0663311	0.947114	0.983504	AP142	pAP142_v_Col0
AT1G02090.1.Araport11.447	1311.73	-0.0397146	0.0799737	-0.496596	0.619474	0.831466	AP142	pAP142_v_Col0
AT1G02100.1.Araport11.447	910.236	0.061039	0.076854	0.794221	0.427067	0.710383	AP142	pAP142_v_Col0
AT1G02110.1.Araport11.447	1127.27	0.120584	0.125668	0.95955	0.337282	0.631627	AP142	pAP142_v_Col0
AT1G02120.1.Araport11.447	2269.63	0.0266135	0.137658	0.19333	0.8467	0.944954	AP142	pAP142_v_Col0
AT1G02130.1.Araport11.447	1305.48	0.0663779	0.0765656	0.866942	0.385974	0.675729	AP142	pAP142_v_Col0
AT1G02140.1.Araport11.447	3221.33	0.224533	0.0836524	2.68413	0.00727199	0.0701281	AP142	pAP142_v_Col0
AT1G02145.3.Araport11.447	847.6	0.146307	0.156612	0.934204	0.350199	0.643705	AP142	pAP142_v_Col0
AT1G02150.1.Araport11.447	5501.34	-0.144302	0.0759452	-1.90008	0.0574223	0.251821	AP142	pAP142_v_Col0
AT1G02160.2.Araport11.447	367.015	0.274753	0.196369	1.39916	0.161764	0.437618	AP142	pAP142_v_Col0
AT1G02170.1.Araport11.447	873.467	-0.00173294	0.0982009	-0.0176469	0.985921	0.996527	AP142	pAP142_v_Col0
AT1G02180.1.Araport11.447	263.867	-0.0354552	0.163236	-0.217203	0.82805	0.934924	AP142	pAP142_v_Col0
AT1G02190.1.Araport11.447	29.0619	-0.67897	0.462762	-1.46721	0.142318	0.410492	AP142	pAP142_v_Col0
AT1G02205.3.Araport11.447	5592.2	0.321327	0.196319	1.63676	0.10168	0.344473	AP142	pAP142_v_Col0
AT1G02210.1.Araport11.447	0						AP142	pAP142_v_Col0
AT1G02220.1.Araport11.447	218.836	-0.997988	0.580527	-1.71911	0.085595	0.315409	AP142	pAP142_v_Col0
AT1G02230.1.Araport11.447	19.4746	-0.499404	0.79954	-0.624614	0.532224	0.783133	AP142	pAP142_v_Col0
AT1G02250.1.Araport11.447	4.84786	1.21672	0.91105	1.33552	0.181708	0.462444	AP142	pAP142_v_Col0
AT1G02260.2.Araport11.447	628.492	0.123579	0.151597	0.815179	0.41497	0.700047	AP142	pAP142_v_Col0
AT1G02270.1.Araport11.447	958.842	0.0286265	0.0996873	0.287163	0.773988	0.910308	AP142	pAP142_v_Col0
AT1G02280.1.Araport11.447	3749.94	-0.191127	0.0711003	-2.68814	0.00718523	0.0697248	AP142	pAP142_v_Col0
AT1G02290.1.Araport11.447	339.564	0.0939776	0.137748	0.682244	0.495085	0.75997	AP142	pAP142_v_Col0
AT1G02300.1.Araport11.447	1435.53	-0.0908407	0.233815	-0.388516	0.697634	0.872554	AP142	pAP142_v_Col0
AT1G02305.1.Araport11.447	1824.07	-0.148012	0.125389	-1.18042	0.237833	0.532226	AP142	pAP142_v_Col0
AT1G02310.2.Araport11.447	18.4238	-1.45947	0.829114	-1.76028	0.0783603	0.300029	AP142	pAP142_v_Col0
AT1G02320.1.Araport11.447	0						AP142	pAP142_v_Col0
AT1G02330.1.Araport11.447	1327.52	0.0286177	0.104819	0.273021	0.784837	0.915373	AP142	pAP142_v_Col0
AT1G02335.1.Araport11.447	282.366	-0.350113	0.272957	-1.28267	0.199609	0.485663	AP142	pAP142_v_Col0
AT1G02340.1.Araport11.447	49.2766	-0.680408	0.471138	-1.44418	0.148688	0.418713	AP142	pAP142_v_Col0
AT1G02350.1.Araport11.447	138.543	-0.195493	0.289905	-0.674335	0.500099	0.761931	AP142	pAP142_v_Col0
AT1G02360.3.Araport11.447	222.283	-0.463053	0.329949	-1.40341	0.160496	0.435547	AP142	pAP142_v_Col0
AT1G02370.1.Araport11.447	438.835	0.686226	0.171881	3.99244	6.5398e-05	0.00212103	AP142	pAP142_v_Col0
AT1G02380.1.Araport11.447	206.568	-0.223035	0.217501	-1.02544	0.305155	0.602581	AP142	pAP142_v_Col0
AT1G02390.1.Araport11.447	203.49	-1.41284	0.926442	-1.52502			AP142	pAP142_v_Col0
AT1G02400.1.Araport11.447	156.094	-0.825751	0.464066	-1.77938	0.0751769	0.293845	AP142	pAP142_v_Col0
AT1G02405.1.Araport11.447	6.75739	-0.924019	0.698561	-1.32275	0.18592	0.468227	AP142	pAP142_v_Col0
AT1G02410.2.Araport11.447	750.043	0.0499474	0.121767	0.410189	0.681667	0.865255	AP142	pAP142_v_Col0
AT1G02420.1.Araport11.447	145.643	0.0699064	0.224563	0.311299	0.755573	0.903265	AP142	pAP142_v_Col0
AT1G02430.1.Araport11.447	11.7843	-2.00168	0.730351	-2.74071	0.00613066	0.0629357	AP142	pAP142_v_Col0
AT1G02440.1.Araport11.447	4.96291	-0.186246	1.08497	-0.171659	0.863705	0.951885	AP142	pAP142_v_Col0
AT1G02450.1.Araport11.447	25.2975	0.13739	0.990295	0.138736	0.889658	0.962069	AP142	pAP142_v_Col0
AT1G02460.1.Araport11.447	112.973	-0.154804	0.233002	-0.664389	0.506441	0.766815	AP142	pAP142_v_Col0
AT1G02470.1.Araport11.447	35.1449	-0.547431	0.593521	-0.922345	0.356349	0.648963	AP142	pAP142_v_Col0
AT1G02475.1.Araport11.447	1342.87	0.161457	0.153675	1.05064	0.293423	0.591069	AP142	pAP142_v_Col0
AT1G02490.1.Araport11.447	10.3448	0.36575	0.805148	0.454265	0.649638	0.847104	AP142	pAP142_v_Col0
AT1G02500.1.Araport11.447	11071.8	-0.529601	0.217605	-2.43377	0.0149425	0.112956	AP142	pAP142_v_Col0
AT1G02510.1.Araport11.447	0.248623	-1.40147	3.52573	-0.397496	0.691001		AP142	pAP142_v_Col0
AT1G02520.1.Araport11.447	274.823	-1.29221	0.726897	-1.7777	0.0754526	0.29424	AP142	pAP142_v_Col0
AT1G02530.1.Araport11.447	11.7745	-0.0693739	0.666842	-0.104033	0.917143	0.97238	AP142	pAP142_v_Col0
AT1G02540.1.Araport11.447	0						AP142	pAP142_v_Col0
AT1G02550.1.Araport11.447	0						AP142	pAP142_v_Col0
AT1G02560.1.Araport11.447	12574.5	-0.141988	0.070336	-2.01872	0.0435168	0.21471	AP142	pAP142_v_Col0
AT1G02570.1.Araport11.447	3.47631	-2.98626	1.75549	-1.7011	0.0889246	0.320888	AP142	pAP142_v_Col0
AT1G02575.1.Araport11.447	2.52443	-2.43804	1.95912	-1.24446	0.213331	0.502447	AP142	pAP142_v_Col0
AT1G02580.1.Araport11.447	2.01718	-1.09108	1.53062	-0.712834	0.475949	0.746486	AP142	pAP142_v_Col0
AT1G02590.1.Araport11.447	0						AP142	pAP142_v_Col0
AT1G02610.1.Araport11.447	108.09	-0.656452	0.340458	-1.92814	0.0538375	0.242802	AP142	pAP142_v_Col0
AT1G02620.1.Araport11.447	2.99133	-1.18524	1.03114	-1.14945	0.25037	0.546254	AP142	pAP142_v_Col0
AT1G02630.1.Araport11.447	25.5375	-0.0192015	0.426355	-0.0450363	0.964078	0.988738	AP142	pAP142_v_Col0
AT1G02640.1.Araport11.447	578.522	-0.47441	0.193966	-2.44584	0.0144515	0.110504	AP142	pAP142_v_Col0
AT1G02650.1.Araport11.447	80.8697	0.718027	0.234387	3.06343	0.00218817	0.0297907	AP142	pAP142_v_Col0
AT1G02660.1.Araport11.447	212.881	-0.254516	0.292867	-0.869047	0.384821	0.674716	AP142	pAP142_v_Col0
AT1G02670.3.Araport11.447	95.3314	-0.118913	0.335756	-0.354165	0.723215	0.887953	AP142	pAP142_v_Col0
AT1G02680.1.Araport11.447	367.368	0.00368744	0.151028	0.0244156	0.980521	0.994928	AP142	pAP142_v_Col0
AT1G02690.2.Araport11.447	1064.05	0.0739407	0.143501	0.515263	0.606369	0.825024	AP142	pAP142_v_Col0
AT1G02700.1.Araport11.447	6.33451	0.190708	1.00885	0.189034	0.850066	0.946091	AP142	pAP142_v_Col0
AT1G02705.1.Araport11.447	130.114	0.249857	0.205631	1.21507	0.224338	0.515884	AP142	pAP142_v_Col0
AT1G02710.1.Araport11.447	0.124311	-0.622765	3.53381	-0.17623	0.860113		AP142	pAP142_v_Col0
AT1G02720.2.Araport11.447	356.701	-0.217821	0.149062	-1.46127	0.14394	0.412561	AP142	pAP142_v_Col0
AT1G02730.1.Araport11.447	3076.88	0.0619954	0.18119	0.342157	0.732233	0.891781	AP142	pAP142_v_Col0
AT1G02740.1.Araport11.447	339.147	0.0846413	0.148541	0.569818	0.568801	0.801615	AP142	pAP142_v_Col0
AT1G02750.1.Araport11.447	438.59	0.825426	0.182898	4.51304	6.39035e-06	0.000317228	AP142	pAP142_v_Col0
AT1G02770.1.Araport11.447	11.3074	-0.399003	0.856852	-0.465662	0.641458	0.842955	AP142	pAP142_v_Col0
AT1G02780.1.Araport11.447	43939.7	0.322299	0.0829562	3.88518	0.000102256	0.00300079	AP142	pAP142_v_Col0
AT1G02790.1.Araport11.447	0.124311	-0.622765	3.53381	-0.17623	0.860113		AP142	pAP142_v_Col0
AT1G02800.1.Araport11.447	111.727	-1.55276	0.234382	-6.62493	3.47419e-11	5.47172e-09	AP142	pAP142_v_Col0
AT1G02810.1.Araport11.447	72.8369	-0.314655	0.506342	-0.621427	0.534319	0.784264	AP142	pAP142_v_Col0
AT1G02813.1.Araport11.447	0.242751	0.0985736	3.53381	0.0278944	0.977746		AP142	pAP142_v_Col0
AT1G02816.1.Araport11.447	281.784	-0.438474	0.367627	-1.19271	0.232982	0.526051	AP142	pAP142_v_Col0
AT1G02820.1.Araport11.447	261.867	-0.242124	0.443961	-0.545371	0.585498	0.811351	AP142	pAP142_v_Col0
AT1G02830.1.Araport11.447	7.05058	0.814562	0.958052	0.850226	0.395199	0.683648	AP142	pAP142_v_Col0
AT1G02840.1.Araport11.447	3496.54	0.108012	0.0902734	1.19649	0.231504	0.524484	AP142	pAP142_v_Col0
AT1G02850.4.Araport11.447	1215.78	-0.579467	1.03944	-0.557479	0.5772	0.807494	AP142	pAP142_v_Col0
AT1G02860.1.Araport11.447	389.396	-0.35363	0.153639	-2.30169	0.0213524	0.140196	AP142	pAP142_v_Col0
AT1G02870.1.Araport11.447	1621.62	0.348114	0.131327	2.65074	0.00803167	0.0753017	AP142	pAP142_v_Col0
AT1G02880.6.Araport11.447	732.985	0.0685316	0.119767	0.572208	0.567181	0.800459	AP142	pAP142_v_Col0
AT1G02890.1.Araport11.447	2104.28	-0.114056	0.134309	-0.849204	0.395768	0.684193	AP142	pAP142_v_Col0
AT1G02900.1.Araport11.447	232.091	-0.505658	0.241455	-2.09421	0.0362413	0.193087	AP142	pAP142_v_Col0
AT1G02910.1.Araport11.447	2749.93	-0.00386021	0.087972	-0.04388	0.965	0.989138	AP142	pAP142_v_Col0
AT1G02920.1.Araport11.447	1066.03	-0.0904986	0.827085	-0.109419			AP142	pAP142_v_Col0
AT1G02930.1.Araport11.447	3272.17	1.34131	0.268742	4.99107	6.00463e-07	4.13375e-05	AP142	pAP142_v_Col0
AT1G02940.2.Araport11.447	29.684	2.23022	0.557729	3.99876	6.36749e-05	0.00208366	AP142	pAP142_v_Col0
AT1G02950.5.Araport11.447	287.445	-0.0499458	0.217837	-0.22928	0.818651	0.93038	AP142	pAP142_v_Col0
AT1G02960.2.Araport11.447	796.826	0.122813	0.178652	0.687439	0.491806	0.758306	AP142	pAP142_v_Col0
AT1G02965.1.Araport11.447	0.532746	1.43124	2.60162	0.550134	0.582228		AP142	pAP142_v_Col0
AT1G02970.1.Araport11.447	235.732	0.356515	0.187245	1.90401	0.0569094	0.250694	AP142	pAP142_v_Col0
AT1G02980.1.Araport11.447	3.27109	-0.200481	1.164	-0.172234	0.863254	0.951525	AP142	pAP142_v_Col0
AT1G02990.4.Araport11.447	594.177	-0.0304968	0.126943	-0.24024	0.810145	0.92681	AP142	pAP142_v_Col0
AT1G03000.1.Araport11.447	1097.32	-0.0220674	0.100158	-0.220325	0.825618	0.933639	AP142	pAP142_v_Col0
AT1G03010.1.Araport11.447	20.9341	-1.34208	0.699113	-1.91969	0.0548974	0.245535	AP142	pAP142_v_Col0
AT1G03020.1.Araport11.447	29.4753	-0.188515	0.389055	-0.484547	0.627997	0.83565	AP142	pAP142_v_Col0
AT1G03030.1.Araport11.447	444.515	0.218342	0.115451	1.89121	0.0585966	0.254473	AP142	pAP142_v_Col0
AT1G03040.3.Araport11.447	1091.62	-0.281437	0.102419	-2.74791	0.00599764	0.0617884	AP142	pAP142_v_Col0
AT1G03050.1.Araport11.447	1.07638	-2.61899	2.81264	-0.931149	0.351777		AP142	pAP142_v_Col0
AT1G03055.1.Araport11.447	106.233	-0.706836	0.236921	-2.98343	0.00285036	0.0359351	AP142	pAP142_v_Col0
AT1G03060.1.Araport11.447	1534.42	-0.115934	0.190499	-0.608582	0.542801	0.788545	AP142	pAP142_v_Col0
AT1G03070.3.Araport11.447	15.0863	-0.603664	0.461422	-1.30827	0.190782	0.474581	AP142	pAP142_v_Col0
AT1G03080.1.Araport11.447	2283.36	-0.150069	0.140425	-1.06868	0.285214	0.582998	AP142	pAP142_v_Col0
AT1G03090.2.Araport11.447	953.469	-0.37701	0.122236	-3.08429	0.00204039	0.0284329	AP142	pAP142_v_Col0
AT1G03100.1.Araport11.447	193.124	0.551294	0.140656	3.91946	8.87461e-05	0.00268718	AP142	pAP142_v_Col0
AT1G03103.1.Araport11.447	0.124311	-0.622765	3.53381	-0.17623	0.860113		AP142	pAP142_v_Col0
AT1G03106.1.Araport11.447	0						AP142	pAP142_v_Col0
AT1G03110.1.Araport11.447	1007.63	0.29705	0.141163	2.1043	0.0353524	0.189736	AP142	pAP142_v_Col0
AT1G03120.1.Araport11.447	17.6391	-1.21778	0.465954	-2.61352	0.00896136	0.0811676	AP142	pAP142_v_Col0
AT1G03130.1.Araport11.447	34548.7	-0.162783	0.172057	-0.946096	0.3441	0.638198	AP142	pAP142_v_Col0
AT1G03140.1.Araport11.447	1485.95	-0.0675249	0.122736	-0.550162	0.582208	0.809272	AP142	pAP142_v_Col0
AT1G03150.1.Araport11.447	672.746	-0.0913137	0.156587	-0.583152	0.559791	0.796955	AP142	pAP142_v_Col0
AT1G03160.1.Araport11.447	2230.16	-0.0670039	0.120197	-0.557449	0.577221	0.807494	AP142	pAP142_v_Col0
AT1G03165.1.Araport11.447	18.7549	0.269814	0.489965	0.55068	0.581853	0.809166	AP142	pAP142_v_Col0
AT1G03170.1.Araport11.447	12.126	-0.13979	0.618205	-0.226123	0.821106	0.931528	AP142	pAP142_v_Col0
AT1G03180.1.Araport11.447	195.343	-0.237799	0.206556	-1.15126	0.249626	0.545455	AP142	pAP142_v_Col0
AT1G03190.2.Araport11.447	484.47	-0.192582	0.1062	-1.81339	0.0697711	0.282474	AP142	pAP142_v_Col0
AT1G03200.1.Araport11.447	37.6103	-0.413522	0.289772	-1.42706	0.153563	0.426087	AP142	pAP142_v_Col0
AT1G03210.2.Araport11.447	560.262	-0.574149	0.182384	-3.14802	0.00164378	0.024455	AP142	pAP142_v_Col0
AT1G03220.1.Araport11.447	2336.61	-0.597753	0.356437	-1.67702	0.0935381	0.329775	AP142	pAP142_v_Col0
AT1G03230.1.Araport11.447	883.645	-0.152623	0.0843899	-1.80854	0.0705222	0.284195	AP142	pAP142_v_Col0
AT1G03240.1.Araport11.447	1.50046	1.17395	1.55318	0.755836	0.449748		AP142	pAP142_v_Col0
AT1G03250.2.Araport11.447	849.525	-0.0174275	0.090833	-0.191864	0.847849	0.945449	AP142	pAP142_v_Col0
AT1G03260.1.Araport11.447	337.492	-0.17021	0.118933	-1.43114	0.152389	0.424171	AP142	pAP142_v_Col0
AT1G03270.1.Araport11.447	206.185	-0.0755256	0.224035	-0.337116	0.73603	0.893401	AP142	pAP142_v_Col0
AT1G03280.2.Araport11.447	1175.22	-0.0217434	0.0925654	-0.234898	0.814288	0.928555	AP142	pAP142_v_Col0
AT1G03290.2.Araport11.447	603.555	-0.0806749	0.195621	-0.412404	0.680043	0.864447	AP142	pAP142_v_Col0
AT1G03300.1.Araport11.447	296.231	-0.0933954	0.153668	-0.607775	0.543336	0.788879	AP142	pAP142_v_Col0
AT1G03310.2.Araport11.447	2438.53	0.255841	0.121268	2.10972	0.0348827	0.188408	AP142	pAP142_v_Col0
AT1G03320.1.Araport11.447	29.2274	0.828963	0.359811	2.30388	0.0212293	0.140007	AP142	pAP142_v_Col0
AT1G03325.1.Araport11.447	0						AP142	pAP142_v_Col0
AT1G03330.1.Araport11.447	1181.71	0.0562119	0.0907177	0.619636	0.535498	0.784937	AP142	pAP142_v_Col0
AT1G03340.1.Araport11.447	138.904	-0.213747	0.175789	-1.21593	0.224013	0.515516	AP142	pAP142_v_Col0
AT1G03350.1.Araport11.447	1290.64	-0.241434	0.160986	-1.49972	0.133686	0.397426	AP142	pAP142_v_Col0
AT1G03360.1.Araport11.447	955.76	0.407748	0.115838	3.51997	0.000431589	0.00925262	AP142	pAP142_v_Col0
AT1G03365.2.Araport11.447	669.278	0.0219761	0.0814389	0.269847	0.787278	0.916699	AP142	pAP142_v_Col0
AT1G03370.1.Araport11.447	690.461	-0.379618	0.213984	-1.77405	0.0760554	0.295393	AP142	pAP142_v_Col0
AT1G03380.1.Araport11.447	716.666	-0.112001	0.12434	-0.900765	0.367713	0.659456	AP142	pAP142_v_Col0
AT1G03390.1.Araport11.447	0.270877	-1.4383	3.52313	-0.408246	0.683093		AP142	pAP142_v_Col0
AT1G03395.1.Araport11.447	0						AP142	pAP142_v_Col0
AT1G03400.2.Araport11.447	340.509	-0.73871	0.271139	-2.72447	0.00644049	0.0650047	AP142	pAP142_v_Col0
AT1G03410.1.Araport11.447	164.433	-0.0434931	0.292167	-0.148864	0.881661	0.958545	AP142	pAP142_v_Col0
AT1G03430.2.Araport11.447	407.61	0.412253	0.249308	1.65359	0.0982104	0.338177	AP142	pAP142_v_Col0
AT1G03440.1.Araport11.447	842.756	0.896204	0.143114	6.26218	3.79629e-10	5.06759e-08	AP142	pAP142_v_Col0
AT1G03445.1.Araport11.447	2.79661	0.110046	1.40981	0.0780572	0.937783	0.980043	AP142	pAP142_v_Col0
AT1G03457.2.Araport11.447	342.092	-0.16574	0.212214	-0.781003	0.434801	0.716496	AP142	pAP142_v_Col0
AT1G03470.1.Araport11.447	376.296	0.218704	0.16584	1.31876	0.187249	0.469935	AP142	pAP142_v_Col0
AT1G03475.1.Araport11.447	6920.56	-0.179737	0.0989772	-1.81594	0.0693796	0.2813	AP142	pAP142_v_Col0
AT1G03490.1.Araport11.447	0						AP142	pAP142_v_Col0
AT1G03495.1.Araport11.447	97.6811	2.44249	0.401061	6.09007	1.12864e-09	1.38035e-07	AP142	pAP142_v_Col0
AT1G03510.1.Araport11.447	87.3051	0.551658	0.22778	2.42189	0.0154402	0.11505	AP142	pAP142_v_Col0
AT1G03520.1.Araport11.447	406.576	-0.147078	0.165227	-0.890152	0.373384	0.664641	AP142	pAP142_v_Col0
AT1G03530.1.Araport11.447	1399.65	0.248761	0.261587	0.950969	0.34162	0.63611	AP142	pAP142_v_Col0
AT1G03540.1.Araport11.447	59.8322	0.268882	0.42721	0.629391	0.529093	0.781203	AP142	pAP142_v_Col0
AT1G03550.1.Araport11.447	277.453	-0.337809	0.307714	-1.0978	0.27229	0.568831	AP142	pAP142_v_Col0
AT1G03560.1.Araport11.447	349.226	-0.123739	0.127969	-0.96695	0.333569	0.628188	AP142	pAP142_v_Col0
AT1G03590.1.Araport11.447	856.344	-0.18564	0.107288	-1.73029	0.0835788	0.311407	AP142	pAP142_v_Col0
AT1G03600.1.Araport11.447	14230.9	0.00687942	0.129863	0.0529745	0.957752	0.986316	AP142	pAP142_v_Col0
AT1G03610.1.Araport11.447	537.785	-0.273054	0.130397	-2.09403	0.0362576	0.193127	AP142	pAP142_v_Col0
AT1G03620.12.Araport11.447	102.908	-0.442959	0.240079	-1.84505	0.06503	0.270808	AP142	pAP142_v_Col0
AT1G03630.1.Araport11.447	8543.45	-0.0964896	0.114102	-0.845641	0.397753	0.685884	AP142	pAP142_v_Col0
AT1G03650.1.Araport11.447	141.462	0.40529	0.271981	1.49014	0.136188	0.40143	AP142	pAP142_v_Col0
AT1G03660.1.Araport11.447	39.0414	0.868094	0.384935	2.25517	0.0241227	0.151555	AP142	pAP142_v_Col0
AT1G03670.1.Araport11.447	1.13373	1.07604	2.26708	0.474637	0.635046		AP142	pAP142_v_Col0
AT1G03680.1.Araport11.447	9103.89	-0.221162	0.163414	-1.35339	0.175932	0.455419	AP142	pAP142_v_Col0
AT1G03687.1.Araport11.447	709.885	0.0811964	0.102537	0.791876	0.428433	0.711304	AP142	pAP142_v_Col0
AT1G03700.1.Araport11.447	10.277	-0.377622	0.677736	-0.557181	0.577403	0.807524	AP142	pAP142_v_Col0
AT1G03710.1.Araport11.447	18.1333	1.00811	0.478858	2.10524	0.0352707	0.189437	AP142	pAP142_v_Col0
AT1G03720.1.Araport11.447	0						AP142	pAP142_v_Col0
AT1G03730.1.Araport11.447	137.944	0.294994	0.263106	1.1212	0.262204	0.558699	AP142	pAP142_v_Col0
AT1G03740.1.Araport11.447	905.958	-0.390894	0.167836	-2.32903	0.0198575	0.134014	AP142	pAP142_v_Col0
AT1G03750.1.Araport11.447	254.866	-0.117565	0.167587	-0.70152	0.482979	0.752046	AP142	pAP142_v_Col0
AT1G03760.1.Araport11.447	449.168	0.265364	0.130905	2.02715	0.0426468	0.212235	AP142	pAP142_v_Col0
AT1G03770.2.Araport11.447	260.364	0.504542	0.1731	2.91474	0.00355987	0.0423778	AP142	pAP142_v_Col0
AT1G03780.3.Araport11.447	1296.56	0.0727476	0.169199	0.429954	0.667229	0.857066	AP142	pAP142_v_Col0
AT1G03790.1.Araport11.447	45.7781	-5.23228	3.26182	-1.6041			AP142	pAP142_v_Col0
AT1G03800.1.Araport11.447	12.8503	0.658863	0.484834	1.35895	0.174164	0.453194	AP142	pAP142_v_Col0
AT1G03810.1.Araport11.447	0						AP142	pAP142_v_Col0
AT1G03820.1.Araport11.447	594.202	-0.202708	0.274242	-0.739157	0.459812	0.734505	AP142	pAP142_v_Col0
AT1G03830.2.Araport11.447	643.525	0.237667	0.117722	2.01889	0.0434988	0.21467	AP142	pAP142_v_Col0
AT1G03840.1.Araport11.447	94.6384	-0.0747359	0.354939	-0.21056	0.833231	0.938135	AP142	pAP142_v_Col0
AT1G03850.1.Araport11.447	220.221	-0.245374	0.466063	-0.526483	0.598553	0.820252	AP142	pAP142_v_Col0
AT1G03860.3.Araport11.447	3335.8	0.518767	0.150911	3.43758	0.000586945	0.0117455	AP142	pAP142_v_Col0
AT1G03870.1.Araport11.447	3044.71	-0.159504	0.163228	-0.97719	0.328475	0.624402	AP142	pAP142_v_Col0
AT1G03880.1.Araport11.447	0						AP142	pAP142_v_Col0
AT1G03890.1.Araport11.447	0						AP142	pAP142_v_Col0
AT1G03900.1.Araport11.447	2055.79	-0.179581	0.0915604	-1.96134	0.049839	0.231897	AP142	pAP142_v_Col0
AT1G03905.1.Araport11.447	111.98	-0.244159	0.260231	-0.93824	0.348121	0.64177	AP142	pAP142_v_Col0
AT1G03910.2.Araport11.447	2224.21	0.0616167	0.132769	0.464089	0.642584	0.843625	AP142	pAP142_v_Col0
AT1G03920.1.Araport11.447	126.885	-0.179505	0.247742	-0.724566	0.468718	0.74104	AP142	pAP142_v_Col0
AT1G03930.1.Araport11.447	1743.25	-0.0446187	0.166749	-0.26758	0.789023	0.917182	AP142	pAP142_v_Col0
AT1G03940.1.Araport11.447	416.28	2.16389	0.326506	6.6274	3.41645e-11	5.41978e-09	AP142	pAP142_v_Col0
AT1G03950.1.Araport11.447	366.308	-0.142679	0.148868	-0.958422	0.33785	0.632317	AP142	pAP142_v_Col0
AT1G03960.1.Araport11.447	574.612	0.0456307	0.134879	0.338307	0.735132	0.893269	AP142	pAP142_v_Col0
AT1G03970.1.Araport11.447	650.218	-0.236686	0.201655	-1.17372	0.240508	0.534987	AP142	pAP142_v_Col0
AT1G03980.2.Araport11.447	33.0647	-0.0304116	0.343667	-0.0884915	0.929486	0.976886	AP142	pAP142_v_Col0
AT1G03982.1.Araport11.447	0						AP142	pAP142_v_Col0
AT1G03990.1.Araport11.447	20.2994	-2.2428	1.10628	-2.02733	0.0426285	0.212193	AP142	pAP142_v_Col0
AT1G04000.1.Araport11.447	304.218	-0.281378	0.145645	-1.93194	0.0533665	0.241334	AP142	pAP142_v_Col0
AT1G04010.1.Araport11.447	314.934	0.0127782	0.125808	0.101569	0.919098	0.972919	AP142	pAP142_v_Col0
AT1G04020.1.Araport11.447	698.861	0.309764	0.126881	2.44137	0.0146317	0.11126	AP142	pAP142_v_Col0
AT1G04030.1.Araport11.447	210.083	-0.255022	0.183477	-1.38994	0.164547	0.441183	AP142	pAP142_v_Col0
AT1G04040.1.Araport11.447	4895.06	0.433395	0.158717	2.73062	0.00632147	0.064218	AP142	pAP142_v_Col0
AT1G04050.1.Araport11.447	165.696	-0.0519877	0.168937	-0.307734	0.758285	0.904551	AP142	pAP142_v_Col0
AT1G04070.1.Araport11.447	245.783	0.469769	0.169742	2.76755	0.00564798	0.0590758	AP142	pAP142_v_Col0
AT1G04080.3.Araport11.447	4862.35	0.14988	0.0975492	1.53645	0.124427	0.382041	AP142	pAP142_v_Col0
AT1G04090.1.Araport11.447	30.7052	0.565185	0.488658	1.15661	0.247433	0.543082	AP142	pAP142_v_Col0
AT1G04100.1.Araport11.447	100.93	-0.0610219	0.309254	-0.197319	0.843578	0.943573	AP142	pAP142_v_Col0
AT1G04105.1.Araport11.447	0.135438	-0.622765	3.53381	-0.17623	0.860113		AP142	pAP142_v_Col0
AT1G04110.1.Araport11.447	339.999	0.0503323	0.184037	0.27349	0.784476	0.915253	AP142	pAP142_v_Col0
AT1G04120.1.Araport11.447	2213.78	-0.227392	0.250874	-0.906401	0.364723	0.65673	AP142	pAP142_v_Col0
AT1G04130.1.Araport11.447	351.919	-0.101142	0.158384	-0.638586	0.523092	0.777007	AP142	pAP142_v_Col0
AT1G04140.2.Araport11.447	2224.9	0.117539	0.163655	0.718211	0.472627	0.743996	AP142	pAP142_v_Col0
AT1G04150.1.Araport11.447	12.0684	-0.863092	0.617467	-1.39779	0.162175	0.438205	AP142	pAP142_v_Col0
AT1G04160.1.Araport11.447	404.245	-0.375404	0.16984	-2.21033	0.0270821	0.161704	AP142	pAP142_v_Col0
AT1G04170.2.Araport11.447	5339.61	0.167639	0.111124	1.50858	0.131406	0.394507	AP142	pAP142_v_Col0
AT1G04180.1.Araport11.447	18.7916	-0.703173	0.692646	-1.0152	0.310011	0.607359	AP142	pAP142_v_Col0
AT1G04190.1.Araport11.447	1374.04	0.0419916	0.10662	0.393845	0.693695	0.870729	AP142	pAP142_v_Col0
AT1G04200.1.Araport11.447	1104.29	0.0180494	0.0838632	0.215224	0.829593	0.935771	AP142	pAP142_v_Col0
AT1G04210.1.Araport11.447	1971.65	0.101549	0.217715	0.466433	0.640905	0.842856	AP142	pAP142_v_Col0
AT1G04220.1.Araport11.447	631.837	-0.000833362	0.322807	-0.00258161	0.99794	0.999538	AP142	pAP142_v_Col0
AT1G04230.1.Araport11.447	383.925	0.145238	0.108552	1.33796	0.180908	0.461449	AP142	pAP142_v_Col0
AT1G04240.2.Araport11.447	928.349	0.0193253	0.1097	0.176165	0.860164	0.950518	AP142	pAP142_v_Col0
AT1G04250.1.Araport11.447	781.882	-0.108806	0.193573	-0.562093	0.574053	0.80502	AP142	pAP142_v_Col0
AT1G04260.1.Araport11.447	538.529	0.129652	0.143334	0.90455	0.365704	0.6579	AP142	pAP142_v_Col0
AT1G04270.1.Araport11.447	22079.8	0.338368	0.0993592	3.4055	0.000660428	0.0127948	AP142	pAP142_v_Col0
AT1G04280.1.Araport11.447	853.63	-0.437048	0.187787	-2.32736	0.019946	0.134439	AP142	pAP142_v_Col0
AT1G04290.1.Araport11.447	552.475	0.0965259	0.0859975	1.12243	0.261681	0.558354	AP142	pAP142_v_Col0
AT1G04300.3.Araport11.447	2527.95	-0.00998683	0.0840064	-0.118882	0.905369	0.968547	AP142	pAP142_v_Col0
AT1G04310.1.Araport11.447	136.733	-0.575434	0.323038	-1.78132	0.0748598	0.293329	AP142	pAP142_v_Col0
AT1G04330.1.Araport11.447	11.9749	-0.363029	0.763305	-0.475601	0.634359	0.839	AP142	pAP142_v_Col0
AT1G04340.1.Araport11.447	694.417	0.0571904	0.130152	0.439414	0.660362	0.852658	AP142	pAP142_v_Col0
AT1G04350.1.Araport11.447	1216.43	-0.0337376	0.138397	-0.243775	0.807405	0.925818	AP142	pAP142_v_Col0
AT1G04360.1.Araport11.447	91.2341	-0.113708	0.272841	-0.416754	0.676858	0.862396	AP142	pAP142_v_Col0
AT1G04370.1.Araport11.447	0.120918	0.819908	3.53381	0.232018	0.816524		AP142	pAP142_v_Col0
AT1G04380.1.Araport11.447	6.11119	0.952796	0.695573	1.3698	0.170749	0.449284	AP142	pAP142_v_Col0
AT1G04390.1.Araport11.447	382.926	0.0202227	0.121335	0.166668	0.867631	0.953763	AP142	pAP142_v_Col0
AT1G04400.1.Araport11.447	4170.85	0.0256599	0.101037	0.253965	0.799522	0.922529	AP142	pAP142_v_Col0
AT1G04410.1.Araport11.447	21196.5	0.0483699	0.149612	0.323302	0.746467	0.897893	AP142	pAP142_v_Col0
AT1G04420.1.Araport11.447	4791.67	-0.277995	0.0772383	-3.59919	0.000319208	0.0074317	AP142	pAP142_v_Col0
AT1G04430.1.Araport11.447	5485.85	0.100149	0.132403	0.756398	0.449411	0.727455	AP142	pAP142_v_Col0
AT1G04440.1.Araport11.447	2246.92	-0.0871489	0.110604	-0.787939	0.430732	0.713125	AP142	pAP142_v_Col0
AT1G04445.2.Araport11.447	4.32101	-0.640886	0.932671	-0.687152	0.491987	0.758306	AP142	pAP142_v_Col0
AT1G04450.1.Araport11.447	0						AP142	pAP142_v_Col0
AT1G04455.1.Araport11.447	0						AP142	pAP142_v_Col0
AT1G04470.1.Araport11.447	1.47957	2.30508	2.24662	1.02602	0.304881		AP142	pAP142_v_Col0
AT1G04480.1.Araport11.447	10881.1	0.497548	0.0919704	5.40988	6.30684e-08	5.65858e-06	AP142	pAP142_v_Col0
AT1G04490.3.Araport11.447	34.141	-0.884365	0.628314	-1.40752	0.159273	0.43364	AP142	pAP142_v_Col0
AT1G04500.1.Araport11.447	8.68075	-1.56329	1.01316	-1.54298	0.122836	0.380033	AP142	pAP142_v_Col0
AT1G04510.1.Araport11.447	2479.95	-0.143242	0.134889	-1.06193	0.288269	0.586287	AP142	pAP142_v_Col0
AT1G04520.1.Araport11.447	718.204	-0.16094	0.136167	-1.18193	0.237232	0.53146	AP142	pAP142_v_Col0
AT1G04530.1.Araport11.447	1390.95	-0.517723	0.122526	-4.22542	2.38493e-05	0.00094414	AP142	pAP142_v_Col0
AT1G04540.1.Araport11.447	2.91558	-0.871161	1.0886	-0.800262	0.423559	0.707419	AP142	pAP142_v_Col0
AT1G04550.2.Araport11.447	659.82	-0.0187796	0.0988623	-0.189957	0.849343	0.946091	AP142	pAP142_v_Col0
AT1G04555.1.Araport11.447	165.156	0.177398	0.149677	1.18521	0.235936	0.529946	AP142	pAP142_v_Col0
AT1G04560.1.Araport11.447	1.03894	-3.45742	3.41887	-1.01127	0.311886		AP142	pAP142_v_Col0
AT1G04570.1.Araport11.447	97.7249	-1.16173	0.592646	-1.96024			AP142	pAP142_v_Col0
AT1G04580.1.Araport11.447	104.993	-5.76511	1.78883	-3.22283			AP142	pAP142_v_Col0
AT1G04590.2.Araport11.447	1020.14	0.0359833	0.127407	0.282428	0.777615	0.911626	AP142	pAP142_v_Col0
AT1G04600.1.Araport11.447	37.2471	-0.136517	0.521346	-0.261855	0.793433	0.919623	AP142	pAP142_v_Col0
AT1G04610.1.Araport11.447	21.6549	-1.82447	0.718359	-2.53978	0.0110922	0.0928965	AP142	pAP142_v_Col0
AT1G04620.1.Araport11.447	977.039	0.0180766	0.140573	0.128592	0.897681	0.965265	AP142	pAP142_v_Col0
AT1G04625.1.Araport11.447	29.5873	0.158488	0.439334	0.360746	0.718289	0.88543	AP142	pAP142_v_Col0
AT1G04630.1.Araport11.447	1413.97	0.166521	0.0846438	1.96732	0.0491464	0.229847	AP142	pAP142_v_Col0
AT1G04635.1.Araport11.447	150.335	0.610434	0.182628	3.3425	0.00083026	0.0152296	AP142	pAP142_v_Col0
AT1G04640.2.Araport11.447	1327.69	0.173193	0.116173	1.49082	0.136008	0.401279	AP142	pAP142_v_Col0
AT1G04645.1.Araport11.447	0						AP142	pAP142_v_Col0
AT1G04650.1.Araport11.447	176.998	0.29146	0.199243	1.46284	0.143512	0.411886	AP142	pAP142_v_Col0
AT1G04660.1.Araport11.447	7.53286	-1.66476	0.712887	-2.33524	0.0195311	0.132952	AP142	pAP142_v_Col0
AT1G04670.1.Araport11.447	0.377148	0.808923	3.48256	0.232278	0.816322		AP142	pAP142_v_Col0
AT1G04680.1.Araport11.447	2933.01	0.0476345	0.134284	0.35473	0.722792	0.887755	AP142	pAP142_v_Col0
AT1G04690.1.Araport11.447	3087.78	-0.0607558	0.150193	-0.404519	0.685831	0.867423	AP142	pAP142_v_Col0
AT1G04700.1.Araport11.447	89.6979	0.0390809	0.263437	0.148351	0.882066	0.958655	AP142	pAP142_v_Col0
AT1G04710.1.Araport11.447	870.422	0.182062	0.125419	1.45163	0.146604	0.415906	AP142	pAP142_v_Col0
AT1G04730.1.Araport11.447	492.366	-0.00182156	0.136318	-0.0133626	0.989338	0.997081	AP142	pAP142_v_Col0
AT1G04750.1.Araport11.447	2501.71	-0.00548948	0.0552615	-0.0993366	0.920871	0.973367	AP142	pAP142_v_Col0
AT1G04760.2.Araport11.447	190.256	-0.0786911	0.204238	-0.385292	0.700021	0.874208	AP142	pAP142_v_Col0
AT1G04770.1.Araport11.447	644.371	-0.101061	0.204846	-0.493352	0.621764	0.832732	AP142	pAP142_v_Col0
AT1G04778.1.Araport11.447	8.36569	-1.58216	0.71574	-2.21053	0.0270687	0.161704	AP142	pAP142_v_Col0
AT1G04780.1.Araport11.447	1409.31	-0.126248	0.214274	-0.589188	0.555735	0.795105	AP142	pAP142_v_Col0
AT1G04790.1.Araport11.447	809.495	0.129732	0.131579	0.985968	0.324149	0.620446	AP142	pAP142_v_Col0
AT1G04800.1.Araport11.447	3670.4	-0.00118413	0.163653	-0.00723564	0.994227	0.998867	AP142	pAP142_v_Col0
AT1G04810.1.Araport11.447	1962.68	-0.0520124	0.121646	-0.427571	0.668963	0.857934	AP142	pAP142_v_Col0
AT1G04820.1.Araport11.447	17363.4	-0.151364	0.115701	-1.30824	0.190791	0.474581	AP142	pAP142_v_Col0
AT1G04830.2.Araport11.447	633.847	-0.125571	0.142811	-0.87928	0.37925	0.670248	AP142	pAP142_v_Col0
AT1G04840.1.Araport11.447	55.484	0.255858	0.313902	0.815089	0.415022	0.700081	AP142	pAP142_v_Col0
AT1G04850.1.Araport11.447	3360.65	-0.0380959	0.0902466	-0.422131	0.67293	0.860735	AP142	pAP142_v_Col0
AT1G04860.1.Araport11.447	1264.95	0.243108	0.178195	1.36428	0.172481	0.451183	AP142	pAP142_v_Col0
AT1G04870.2.Araport11.447	1784.84	0.236437	0.196076	1.20584	0.227877	0.519926	AP142	pAP142_v_Col0
AT1G04880.1.Araport11.447	22.2058	0.0379379	0.525242	0.0722293	0.942419	0.981842	AP142	pAP142_v_Col0
AT1G04890.1.Araport11.447	0						AP142	pAP142_v_Col0
AT1G04895.1.Araport11.447	0						AP142	pAP142_v_Col0
AT1G04900.1.Araport11.447	569.856	0.485894	0.154994	3.13493	0.00171896	0.0251379	AP142	pAP142_v_Col0
AT1G04910.1.Araport11.447	1161.37	0.0836066	0.0735979	1.13599	0.25596	0.55198	AP142	pAP142_v_Col0
AT1G04920.1.Araport11.447	123.329	0.0314813	0.250564	0.125642	0.900015	0.966172	AP142	pAP142_v_Col0
AT1G04930.2.Araport11.447	211.231	-0.0734088	0.15369	-0.477643	0.632905	0.838206	AP142	pAP142_v_Col0
AT1G04940.1.Araport11.447	2739.52	-0.295943	0.102362	-2.89115	0.00383838	0.0449117	AP142	pAP142_v_Col0
AT1G04945.3.Araport11.447	521.335	0.421833	0.270998	1.55659	0.119567	0.374879	AP142	pAP142_v_Col0
AT1G04950.3.Araport11.447	810.291	0.20825	0.109478	1.9022	0.0571449	0.251158	AP142	pAP142_v_Col0
AT1G04960.2.Araport11.447	624.783	-0.0456872	0.100796	-0.453264	0.650359	0.847483	AP142	pAP142_v_Col0
AT1G04970.1.Araport11.447	726.387	-0.169794	0.134859	-1.25905	0.208011	0.496216	AP142	pAP142_v_Col0
AT1G04980.1.Araport11.447	486.629	-0.278392	0.202685	-1.37352	0.169591	0.447783	AP142	pAP142_v_Col0
AT1G04985.1.Araport11.447	903.044	0.0392261	0.12407	0.31616	0.751881	0.900998	AP142	pAP142_v_Col0
AT1G04990.1.Araport11.447	773.82	0.268797	0.171941	1.56331	0.11798	0.37195	AP142	pAP142_v_Col0
AT1G05000.2.Araport11.447	50.0135	-0.374069	0.309383	-1.20908	0.226631	0.518217	AP142	pAP142_v_Col0
AT1G05005.1.Araport11.447	0.125776	0.819908	3.53381	0.232018	0.816524		AP142	pAP142_v_Col0
AT1G05010.1.Araport11.447	3984.65	-0.0319949	0.104693	-0.305607	0.759904	0.905344	AP142	pAP142_v_Col0
AT1G05020.1.Araport11.447	15.2773	-1.0982	0.469405	-2.33955	0.0193072	0.131797	AP142	pAP142_v_Col0
AT1G05030.1.Araport11.447	629.099	0.42938	0.168059	2.55493	0.0106208	0.0904714	AP142	pAP142_v_Col0
AT1G05035.1.Araport11.447	0.120918	0.819908	3.53381	0.232018	0.816524		AP142	pAP142_v_Col0
AT1G05040.1.Araport11.447	4.09589	4.0439	1.33294	3.03382	0.00241479	0.0319811	AP142	pAP142_v_Col0
AT1G05055.1.Araport11.447	524.845	0.185624	0.104233	1.78085	0.0749366	0.293525	AP142	pAP142_v_Col0
AT1G05060.1.Araport11.447	400.842	0.0440023	0.178708	0.246225	0.805508	0.925064	AP142	pAP142_v_Col0
AT1G05065.1.Araport11.447	62.8244	0.317255	0.289997	1.094	0.273956	0.570371	AP142	pAP142_v_Col0
AT1G05070.1.Araport11.447	771.564	0.0599516	0.138537	0.432749	0.665197	0.855831	AP142	pAP142_v_Col0
AT1G05080.1.Araport11.447	0.639143	2.84837	2.38576	1.19391	0.232515		AP142	pAP142_v_Col0
AT1G05085.1.Araport11.447	0						AP142	pAP142_v_Col0
AT1G05087.1.Araport11.447	42.4134	-0.35815	0.497902	-0.719318	0.471945	0.743487	AP142	pAP142_v_Col0
AT1G05090.1.Araport11.447	467.002	-0.020804	0.182645	-0.113904	0.909314	0.970065	AP142	pAP142_v_Col0
AT1G05100.1.Araport11.447	53.6034	-2.21319	0.800909	-2.76334			AP142	pAP142_v_Col0
AT1G05120.2.Araport11.447	766.327	0.0118812	0.119344	0.0995541	0.920698	0.973367	AP142	pAP142_v_Col0
AT1G05136.1.Araport11.447	0.399362	-0.688035	3.44454	-0.199747	0.841679		AP142	pAP142_v_Col0
AT1G05140.1.Araport11.447	1864.66	-0.0978854	0.0668622	-1.46399	0.143197	0.411381	AP142	pAP142_v_Col0
AT1G05150.1.Araport11.447	1148.7	-0.259154	0.147619	-1.75556	0.0791629	0.301607	AP142	pAP142_v_Col0
AT1G05160.1.Araport11.447	440.165	0.202496	0.13466	1.50376	0.132644	0.395995	AP142	pAP142_v_Col0
AT1G05170.2.Araport11.447	389.518	-0.119964	0.131495	-0.912309	0.361606	0.653986	AP142	pAP142_v_Col0
AT1G05180.1.Araport11.447	1313.42	0.166376	0.11908	1.39718	0.162359	0.438323	AP142	pAP142_v_Col0
AT1G05190.1.Araport11.447	19827.8	-0.201684	0.105468	-1.91227	0.0558421	0.24804	AP142	pAP142_v_Col0
AT1G05200.1.Araport11.447	2254.07	0.0225838	0.169185	0.133486	0.893809	0.963193	AP142	pAP142_v_Col0
AT1G05205.1.Araport11.447	692.394	-0.0282186	0.155522	-0.181444	0.856019	0.948944	AP142	pAP142_v_Col0
AT1G05210.1.Araport11.447	252.641	-0.0780732	0.182482	-0.427842	0.668766	0.857833	AP142	pAP142_v_Col0
AT1G05220.1.Araport11.447	12.1894	-0.782902	0.711411	-1.10049	0.271118	0.567646	AP142	pAP142_v_Col0
AT1G05230.5.Araport11.447	793.608	0.0234341	0.173911	0.134748	0.892811	0.962874	AP142	pAP142_v_Col0
AT1G05240.1.Araport11.447	298.275	-2.03017	1.2602	-1.61099	0.107181	0.354075	AP142	pAP142_v_Col0
AT1G05260.1.Araport11.447	571.551	-1.26724	0.457607	-2.76927	0.00561822	0.0588488	AP142	pAP142_v_Col0
AT1G05270.1.Araport11.447	1136.42	-0.0521904	0.0903388	-0.577719	0.563454	0.799042	AP142	pAP142_v_Col0
AT1G05280.1.Araport11.447	16.9191	0.48484	0.819308	0.591767	0.554007	0.794702	AP142	pAP142_v_Col0
AT1G05290.1.Araport11.447	0						AP142	pAP142_v_Col0
AT1G05291.1.Araport11.447	0						AP142	pAP142_v_Col0
AT1G05300.1.Araport11.447	181.246	-0.113244	0.31001	-0.365291	0.714894	0.883309	AP142	pAP142_v_Col0
AT1G05310.1.Araport11.447	136.247	-0.0140481	0.206274	-0.0681043	0.945703	0.983283	AP142	pAP142_v_Col0
AT1G05320.9.Araport11.447	919.708	-0.0884742	0.139465	-0.634382	0.525832	0.779085	AP142	pAP142_v_Col0
AT1G05330.1.Araport11.447	3.51193	-0.155806	0.939763	-0.165793	0.86832	0.953935	AP142	pAP142_v_Col0
AT1G05340.1.Araport11.447	364.926	-3.9532	1.29077	-3.06267			AP142	pAP142_v_Col0
AT1G05350.1.Araport11.447	1054.42	-0.0523206	0.0939584	-0.556849	0.577631	0.807584	AP142	pAP142_v_Col0
AT1G05360.1.Araport11.447	582.475	0.0698978	0.13888	0.503297	0.614755	0.829324	AP142	pAP142_v_Col0
AT1G05370.1.Araport11.447	104.594	0.330366	0.209843	1.57435	0.115407	0.368025	AP142	pAP142_v_Col0
AT1G05380.3.Araport11.447	820.673	0.053939	0.237077	0.227517	0.820021	0.931096	AP142	pAP142_v_Col0
AT1G05385.1.Araport11.447	830.073	-0.284834	0.185014	-1.53953	0.123675	0.380907	AP142	pAP142_v_Col0
AT1G05400.1.Araport11.447	25.7314	-0.075979	0.472346	-0.160854	0.872208	0.955607	AP142	pAP142_v_Col0
AT1G05410.1.Araport11.447	777.329	0.48163	0.114557	4.2043	2.61896e-05	0.00101364	AP142	pAP142_v_Col0
AT1G05420.2.Araport11.447	90.2508	0.238761	0.282979	0.843742	0.398814	0.686349	AP142	pAP142_v_Col0
AT1G05430.1.Araport11.447	1007.02	0.100658	0.0758646	1.32681	0.184573	0.466386	AP142	pAP142_v_Col0
AT1G05440.1.Araport11.447	133.336	-0.15214	0.259169	-0.58703	0.557184	0.795802	AP142	pAP142_v_Col0
AT1G05450.2.Araport11.447	11.1226	-0.174358	0.564179	-0.309046	0.757286	0.904117	AP142	pAP142_v_Col0
AT1G05460.1.Araport11.447	542.135	0.0102622	0.107207	0.0957229	0.923741	0.973907	AP142	pAP142_v_Col0
AT1G05470.2.Araport11.447	494.336	-0.0710855	0.177704	-0.400023	0.68914	0.868655	AP142	pAP142_v_Col0
AT1G05490.1.Araport11.447	158.133	2.48447	0.212955	11.6666	1.88745e-31	1.6528e-28	AP142	pAP142_v_Col0
AT1G05500.1.Araport11.447	1524.64	-0.082257	0.0792146	-1.03841	0.299081	0.59593	AP142	pAP142_v_Col0
AT1G05510.1.Araport11.447	2.07788	-4.45291	3.40123	-1.30921	0.190465	0.474201	AP142	pAP142_v_Col0
AT1G05520.1.Araport11.447	1176.32	-0.140788	0.16033	-0.878116	0.379881	0.670473	AP142	pAP142_v_Col0
AT1G05530.1.Araport11.447	14.6084	-0.924775	0.742375	-1.2457	0.212875	0.501858	AP142	pAP142_v_Col0
AT1G05540.1.Araport11.447	107.368	-1.23789	0.318159	-3.89079	9.99171e-05	0.00295194	AP142	pAP142_v_Col0
AT1G05550.3.Araport11.447	10.3191	-0.797131	0.601936	-1.32428	0.18541	0.467509	AP142	pAP142_v_Col0
AT1G05560.2.Araport11.447	1522.62	-1.51882	0.708771	-2.1429	0.0321215	0.179097	AP142	pAP142_v_Col0
AT1G05570.1.Araport11.447	1238.62	-0.629491	0.124227	-5.06727	4.03561e-07	2.89664e-05	AP142	pAP142_v_Col0
AT1G05575.1.Araport11.447	20.0678	-0.677297	0.506214	-1.33797	0.180907	0.461449	AP142	pAP142_v_Col0
AT1G05577.1.Araport11.447	10.8391	0.0847005	0.664302	0.127503	0.898542	0.965593	AP142	pAP142_v_Col0
AT1G05580.1.Araport11.447	0						AP142	pAP142_v_Col0
AT1G05590.2.Araport11.447	575.213	0.0255195	0.145749	0.175093	0.861007	0.950837	AP142	pAP142_v_Col0
AT1G05600.1.Araport11.447	245.59	0.117355	0.140686	0.834163	0.404189	0.690553	AP142	pAP142_v_Col0
AT1G05610.2.Araport11.447	34.0515	-0.181233	0.323606	-0.560041	0.575452	0.806292	AP142	pAP142_v_Col0
AT1G05615.1.Araport11.447	0.207788	-1.26263	3.53045	-0.357639	0.720614		AP142	pAP142_v_Col0
AT1G05620.1.Araport11.447	636.729	-0.186025	0.167686	-1.10937	0.267271	0.563635	AP142	pAP142_v_Col0
AT1G05630.1.Araport11.447	817.042	-0.229517	0.146665	-1.5649	0.117606	0.371538	AP142	pAP142_v_Col0
AT1G05640.1.Araport11.447	91.6424	-0.0577234	0.194051	-0.297466	0.766111	0.907854	AP142	pAP142_v_Col0
AT1G05650.1.Araport11.447	20.6544	-1.03908	1.06271	-0.977758	0.328194	0.624244	AP142	pAP142_v_Col0
AT1G05660.1.Araport11.447	20.0122	-1.85772	1.28218	-1.44888	0.147372	0.416683	AP142	pAP142_v_Col0
AT1G05670.3.Araport11.447	191.775	0.0328974	0.299098	0.109989	0.912418	0.971287	AP142	pAP142_v_Col0
AT1G05675.1.Araport11.447	34.8508	-1.11645	0.825811	-1.35194	0.176394	0.456109	AP142	pAP142_v_Col0
AT1G05680.1.Araport11.447	1504.43	-1.65604	1.48957	-1.11176			AP142	pAP142_v_Col0
AT1G05690.1.Araport11.447	76.2399	-0.132814	0.382723	-0.347023	0.728574	0.890411	AP142	pAP142_v_Col0
AT1G05700.2.Araport11.447	92.5757	-0.911152	0.443196	-2.05587	0.0397955	0.203552	AP142	pAP142_v_Col0
AT1G05710.10.Araport11.447	387.927	0.788689	0.218723	3.60589	0.000311085	0.00728372	AP142	pAP142_v_Col0
AT1G05720.1.Araport11.447	662.944	0.135327	0.117107	1.15558	0.247852	0.543412	AP142	pAP142_v_Col0
AT1G05730.1.Araport11.447	108.115	1.33833	0.282154	4.74325	2.10313e-06	0.000123768	AP142	pAP142_v_Col0
AT1G05740.1.Araport11.447	1.76678	1.08703	1.805	0.602235	0.547018	0.790489	AP142	pAP142_v_Col0
AT1G05750.1.Araport11.447	163.602	0.29832	0.21728	1.37298	0.169759	0.447918	AP142	pAP142_v_Col0
AT1G05760.2.Araport11.447	160.541	0.0240521	0.217098	0.110789	0.911784	0.971286	AP142	pAP142_v_Col0
AT1G05770.1.Araport11.447	33.3061	-0.211374	0.314494	-0.672106	0.501516	0.76308	AP142	pAP142_v_Col0
AT1G05780.1.Araport11.447	184.461	0.839159	0.177828	4.71895	2.3707e-06	0.000135508	AP142	pAP142_v_Col0
AT1G05783.1.Araport11.447	3.40917	-0.726959	1.04333	-0.69677	0.485947	0.754232	AP142	pAP142_v_Col0
AT1G05785.6.Araport11.447	145.699	0.171798	0.183321	0.937142	0.348686	0.64222	AP142	pAP142_v_Col0
AT1G05790.3.Araport11.447	784.161	-0.13832	0.107323	-1.28881	0.197463	0.482947	AP142	pAP142_v_Col0
AT1G05800.1.Araport11.447	0						AP142	pAP142_v_Col0
AT1G05805.1.Araport11.447	1441.8	-0.162792	0.191466	-0.850244	0.395189	0.683648	AP142	pAP142_v_Col0
AT1G05810.2.Araport11.447	229.996	-0.336756	0.173227	-1.94402	0.0518935	0.237519	AP142	pAP142_v_Col0
AT1G05820.1.Araport11.447	111.082	-0.125829	0.229362	-0.548606	0.583276	0.80981	AP142	pAP142_v_Col0
AT1G05830.3.Araport11.447	1202.05	0.124387	0.117378	1.05971	0.289277	0.587171	AP142	pAP142_v_Col0
AT1G05835.1.Araport11.447	369.483	-0.517725	0.192779	-2.68559	0.00724029	0.0700417	AP142	pAP142_v_Col0
AT1G05840.1.Araport11.447	572.552	-0.0594361	0.131532	-0.451875	0.651359	0.847994	AP142	pAP142_v_Col0
AT1G05850.2.Araport11.447	14453.9	0.089813	0.0859723	1.04467	0.296174	0.593323	AP142	pAP142_v_Col0
AT1G05860.2.Araport11.447	271.393	0.0601396	0.152114	0.395358	0.692578	0.870328	AP142	pAP142_v_Col0
AT1G05870.1.Araport11.447	611.778	-0.123333	0.147972	-0.833489	0.404569	0.690752	AP142	pAP142_v_Col0
AT1G05880.2.Araport11.447	16.7457	-0.886531	0.537686	-1.64879	0.0991908	0.339719	AP142	pAP142_v_Col0
AT1G05890.2.Araport11.447	1676.72	-0.0734902	0.0951281	-0.772539	0.439795	0.72055	AP142	pAP142_v_Col0
AT1G05894.1.Araport11.447	28.5679	-0.0257574	0.509845	-0.05052	0.959708	0.987216	AP142	pAP142_v_Col0
AT1G05900.2.Araport11.447	773.705	-0.0512845	0.153004	-0.335183	0.737487	0.893869	AP142	pAP142_v_Col0
AT1G05910.1.Araport11.447	1367.71	-0.0443983	0.19592	-0.226614	0.820724	0.931478	AP142	pAP142_v_Col0
AT1G05920.1.Araport11.447	0.131919	0.819908	3.53381	0.232018	0.816524		AP142	pAP142_v_Col0
AT1G05930.1.Araport11.447	0						AP142	pAP142_v_Col0
AT1G05940.1.Araport11.447	1082.08	0.200778	0.107058	1.87542	0.0607345	0.259705	AP142	pAP142_v_Col0
AT1G05950.1.Araport11.447	394.246	0.204574	0.151457	1.35071	0.176789	0.45656	AP142	pAP142_v_Col0
AT1G05960.2.Araport11.447	1493.16	-0.125951	0.150327	-0.837849	0.402115	0.688819	AP142	pAP142_v_Col0
AT1G05970.2.Araport11.447	193.794	-0.156618	0.152921	-1.02418	0.305753	0.603025	AP142	pAP142_v_Col0
AT1G05990.1.Araport11.447	2.36769	-1.83799	1.80518	-1.01818	0.308592	0.605784	AP142	pAP142_v_Col0
AT1G06000.1.Araport11.447	1140.41	0.24984	0.149056	1.67615	0.0937086	0.329871	AP142	pAP142_v_Col0
AT1G06010.1.Araport11.447	271.841	-0.0738864	0.132368	-0.55819	0.576715	0.807253	AP142	pAP142_v_Col0
AT1G06020.1.Araport11.447	22.8193	0.369561	0.390106	0.947336	0.343467	0.637976	AP142	pAP142_v_Col0
AT1G06030.1.Araport11.447	1.97931	-2.0358	1.79656	-1.13316	0.257145	0.552988	AP142	pAP142_v_Col0
AT1G06040.1.Araport11.447	6635.94	-0.0873322	0.0916948	-0.952422	0.340883	0.635586	AP142	pAP142_v_Col0
AT1G06045.1.Araport11.447	0.718405	0.180964	2.12033	0.0853469	0.931986		AP142	pAP142_v_Col0
AT1G06050.1.Araport11.447	256.022	0.0995554	0.13448	0.740301	0.459118	0.734308	AP142	pAP142_v_Col0
AT1G06060.1.Araport11.447	493.135	-0.114386	0.106811	-1.07093	0.284203	0.582126	AP142	pAP142_v_Col0
AT1G06070.1.Araport11.447	707.099	-0.0279241	0.120712	-0.231327	0.81706	0.929843	AP142	pAP142_v_Col0
AT1G06080.1.Araport11.447	200.059	0.299342	0.205364	1.45761	0.144948	0.413661	AP142	pAP142_v_Col0
AT1G06090.1.Araport11.447	127.749	-0.688948	0.331817	-2.07629	0.0378669	0.19746	AP142	pAP142_v_Col0
AT1G06100.1.Araport11.447	186.718	-0.904968	0.231618	-3.90716	9.33858e-05	0.00279672	AP142	pAP142_v_Col0
AT1G06110.1.Araport11.447	949.554	-0.211585	0.0885614	-2.38913	0.0168883	0.121259	AP142	pAP142_v_Col0
AT1G06120.1.Araport11.447	20.1074	-1.8179	1.04655	-1.73704	0.0823807	0.308565	AP142	pAP142_v_Col0
AT1G06130.1.Araport11.447	779.499	-0.15101	0.0926386	-1.6301	0.103081	0.347267	AP142	pAP142_v_Col0
AT1G06135.1.Araport11.447	0.519469	-2.46579	3.45358	-0.71398	0.47524		AP142	pAP142_v_Col0
AT1G06137.1.Araport11.447	0.745795	0.160621	2.50647	0.0640825	0.948905		AP142	pAP142_v_Col0
AT1G06140.1.Araport11.447	48.7567	0.366988	0.289573	1.26734	0.205033	0.493197	AP142	pAP142_v_Col0
AT1G06143.1.Araport11.447	137.84	0.426975	0.173001	2.46805	0.0135851	0.106302	AP142	pAP142_v_Col0
AT1G06148.2.Araport11.447	1.56894	1.08194	1.96956	0.549332	0.582778		AP142	pAP142_v_Col0
AT1G06150.2.Araport11.447	1523.28	-0.162812	0.082485	-1.97384	0.0483997	0.228327	AP142	pAP142_v_Col0
AT1G06160.1.Araport11.447	37.5097	-0.528821	0.472445	-1.11933	0.263	0.559044	AP142	pAP142_v_Col0
AT1G06170.2.Araport11.447	13.6655	-0.677418	0.604156	-1.12126	0.262176	0.558699	AP142	pAP142_v_Col0
AT1G06180.1.Araport11.447	340.535	-1.02862	0.258583	-3.97791	6.95225e-05	0.00222513	AP142	pAP142_v_Col0
AT1G06190.5.Araport11.447	4761.32	0.0612658	0.0975739	0.627891	0.530075	0.781922	AP142	pAP142_v_Col0
AT1G06200.2.Araport11.447	1255.66	-0.095932	0.0755025	-1.27058	0.203878	0.491553	AP142	pAP142_v_Col0
AT1G06210.1.Araport11.447	883.235	-0.269053	0.125728	-2.13996	0.0323577	0.179608	AP142	pAP142_v_Col0
AT1G06220.2.Araport11.447	3049.1	0.0790337	0.181011	0.436625	0.662384	0.853934	AP142	pAP142_v_Col0
AT1G06225.1.Araport11.447	0.867701	-3.18669	3.42615	-0.930108	0.352315		AP142	pAP142_v_Col0
AT1G06230.2.Araport11.447	1895.98	-0.0168375	0.119689	-0.140678	0.888125	0.961321	AP142	pAP142_v_Col0
AT1G06240.1.Araport11.447	482.112	-0.467821	0.110399	-4.23753	2.25987e-05	0.000899512	AP142	pAP142_v_Col0
AT1G06250.1.Araport11.447	6.9215	0.864977	0.861647	1.00386	0.315444	0.612913	AP142	pAP142_v_Col0
AT1G06260.1.Araport11.447	0.135438	-0.622765	3.53381	-0.17623	0.860113		AP142	pAP142_v_Col0
AT1G06270.1.Araport11.447	222.067	0.386432	0.193429	1.99779	0.0457392	0.221385	AP142	pAP142_v_Col0
AT1G06280.1.Araport11.447	0						AP142	pAP142_v_Col0
AT1G06290.1.Araport11.447	1458.75	-0.0624773	0.18176	-0.343736	0.731045	0.891366	AP142	pAP142_v_Col0
AT1G06310.1.Araport11.447	20.7711	-0.673402	0.51694	-1.30267	0.192687	0.477347	AP142	pAP142_v_Col0
AT1G06320.1.Araport11.447	9.38375	-0.711204	0.878277	-0.809773	0.418071	0.702655	AP142	pAP142_v_Col0
AT1G06330.1.Araport11.447	8.71611	0.0118496	0.911857	0.012995	0.989632	0.997281	AP142	pAP142_v_Col0
AT1G06340.1.Araport11.447	1.20797	0.17641	1.50543	0.117182	0.906716		AP142	pAP142_v_Col0
AT1G06350.1.Araport11.447	251.365	1.50507	0.209527	7.18318	6.81088e-13	1.38059e-10	AP142	pAP142_v_Col0
AT1G06360.2.Araport11.447	3470.93	-0.26463	0.166716	-1.58731	0.112443	0.36355	AP142	pAP142_v_Col0
AT1G06380.1.Araport11.447	495.884	0.458619	0.201858	2.27198	0.0230876	0.147572	AP142	pAP142_v_Col0
AT1G06390.1.Araport11.447	1822.16	-0.196975	0.135516	-1.45351	0.146081	0.415399	AP142	pAP142_v_Col0
AT1G06400.1.Araport11.447	1350.13	-0.24439	0.100894	-2.42224	0.0154251	0.11505	AP142	pAP142_v_Col0
AT1G06410.3.Araport11.447	2976.69	-0.340206	0.223018	-1.52546	0.127143	0.386855	AP142	pAP142_v_Col0
AT1G06420.1.Araport11.447	65.5301	-0.644739	0.30228	-2.13292	0.0329316	0.181868	AP142	pAP142_v_Col0
AT1G06430.2.Araport11.447	2805.65	-0.624721	0.346009	-1.80551	0.0709957	0.285129	AP142	pAP142_v_Col0
AT1G06440.1.Araport11.447	85.709	0.561855	0.354401	1.58537	0.112883	0.364172	AP142	pAP142_v_Col0
AT1G06450.1.Araport11.447	132.587	0.134464	0.299877	0.448397	0.653866	0.848867	AP142	pAP142_v_Col0
AT1G06460.1.Araport11.447	6392.65	0.523782	0.183564	2.8534	0.00432545	0.0488025	AP142	pAP142_v_Col0
AT1G06470.2.Araport11.447	1203.25	0.199021	0.105735	1.88227	0.0597989	0.257245	AP142	pAP142_v_Col0
AT1G06475.1.Araport11.447	92.1034	-0.0187108	0.264841	-0.0706491	0.943677	0.982115	AP142	pAP142_v_Col0
AT1G06490.1.Araport11.447	290.391	0.112146	0.197975	0.566468	0.571076	0.803259	AP142	pAP142_v_Col0
AT1G06500.3.Araport11.447	380.224	-0.0463852	0.186344	-0.248923	0.80342	0.924366	AP142	pAP142_v_Col0
AT1G06510.1.Araport11.447	764.324	0.0650085	0.143511	0.452987	0.650558	0.847544	AP142	pAP142_v_Col0
AT1G06515.2.Araport11.447	423.926	-0.00581444	0.142741	-0.0407342	0.967508	0.990113	AP142	pAP142_v_Col0
AT1G06520.1.Araport11.447	86.8031	-0.0200604	0.286428	-0.0700365	0.944165	0.982211	AP142	pAP142_v_Col0
AT1G06530.1.Araport11.447	2519.66	0.0874187	0.106793	0.818578	0.413027	0.698385	AP142	pAP142_v_Col0
AT1G06540.1.Araport11.447	12.5242	-0.076942	0.630573	-0.122019	0.902884	0.966958	AP142	pAP142_v_Col0
AT1G06550.1.Araport11.447	1630.69	-0.252191	0.151106	-1.66897	0.0951242	0.332808	AP142	pAP142_v_Col0
AT1G06560.1.Araport11.447	739.933	0.124723	0.106334	1.17293	0.240824	0.535096	AP142	pAP142_v_Col0
AT1G06570.1.Araport11.447	1130.88	-0.897503	0.377192	-2.37944	0.0173392	0.123323	AP142	pAP142_v_Col0
AT1G06580.1.Araport11.447	77.3561	0.211982	0.265835	0.797417	0.425209	0.709232	AP142	pAP142_v_Col0
AT1G06590.1.Araport11.447	546.987	0.0768901	0.121525	0.632708	0.526924	0.779579	AP142	pAP142_v_Col0
AT1G06620.1.Araport11.447	198.446	-1.11625	0.371676	-3.00328	0.00267085	0.0343025	AP142	pAP142_v_Col0
AT1G06630.1.Araport11.447	598.904	0.290993	0.124254	2.34191	0.0191852	0.131155	AP142	pAP142_v_Col0
AT1G06640.1.Araport11.447	3310.72	0.113469	0.167494	0.677451	0.49812	0.761322	AP142	pAP142_v_Col0
AT1G06645.1.Araport11.447	364.235	-0.412961	0.16512	-2.50098	0.0123851	0.0995677	AP142	pAP142_v_Col0
AT1G06650.2.Araport11.447	1962.55	-0.0893638	0.128015	-0.69807	0.485133	0.75355	AP142	pAP142_v_Col0
AT1G06660.1.Araport11.447	216.926	0.352759	0.19909	1.77186	0.0764184	0.295933	AP142	pAP142_v_Col0
AT1G06670.1.Araport11.447	2801.58	0.352088	0.129846	2.71158	0.00669628	0.0668773	AP142	pAP142_v_Col0
AT1G06680.1.Araport11.447	137867	-0.148693	0.161912	-0.918355	0.358433	0.650659	AP142	pAP142_v_Col0
AT1G06690.1.Araport11.447	1914.5	-0.0863225	0.119797	-0.72057	0.471174	0.742938	AP142	pAP142_v_Col0
AT1G06700.3.Araport11.447	2401.35	-0.123067	0.0945003	-1.30229	0.192816	0.477475	AP142	pAP142_v_Col0
AT1G06710.2.Araport11.447	228.06	0.631449	0.283504	2.2273	0.0259271	0.158281	AP142	pAP142_v_Col0
AT1G06720.2.Araport11.447	2760.09	0.350626	0.194172	1.80575	0.070958	0.285101	AP142	pAP142_v_Col0
AT1G06730.1.Araport11.447	498.945	-0.122816	0.130404	-0.941807	0.346292	0.640072	AP142	pAP142_v_Col0
AT1G06740.1.Araport11.447	201.979	0.134809	0.149043	0.904493	0.365734	0.6579	AP142	pAP142_v_Col0
AT1G06750.2.Araport11.447	10.81	0.502554	0.62315	0.806472	0.419971	0.704413	AP142	pAP142_v_Col0
AT1G06760.1.Araport11.447	5980.15	0.0306595	0.0882655	0.347356	0.728324	0.890206	AP142	pAP142_v_Col0
AT1G06770.1.Araport11.447	225.011	0.0216957	0.142791	0.15194	0.879234	0.957978	AP142	pAP142_v_Col0
AT1G06780.2.Araport11.447	504.94	0.0341093	0.11796	0.289159	0.77246	0.910308	AP142	pAP142_v_Col0
AT1G06790.1.Araport11.447	446.852	0.339369	0.112145	3.02616	0.00247684	0.0324494	AP142	pAP142_v_Col0
AT1G06800.1.Araport11.447	243.381	-0.165365	0.172327	-0.959603	0.337255	0.631627	AP142	pAP142_v_Col0
AT1G06810.1.Araport11.447	4.67549	0.472849	0.81512	0.580097	0.561849	0.797717	AP142	pAP142_v_Col0
AT1G06820.1.Araport11.447	1484.42	0.104741	0.0943732	1.10986	0.267058	0.563295	AP142	pAP142_v_Col0
AT1G06830.1.Araport11.447	325.555	-0.469052	0.243766	-1.92419	0.054331	0.244383	AP142	pAP142_v_Col0
AT1G06840.1.Araport11.447	698.155	-0.1291	0.107258	-1.20364	0.228729	0.521217	AP142	pAP142_v_Col0
AT1G06850.1.Araport11.447	327.109	-0.43896	0.112065	-3.91702	8.96495e-05	0.00271078	AP142	pAP142_v_Col0
AT1G06870.1.Araport11.447	654.259	0.0939567	0.162834	0.577007	0.563934	0.799278	AP142	pAP142_v_Col0
AT1G06890.1.Araport11.447	1630.26	0.127734	0.0776444	1.64511	0.0999462	0.340952	AP142	pAP142_v_Col0
AT1G06900.1.Araport11.447	1926.14	0.24865	0.147036	1.69109	0.0908204	0.32477	AP142	pAP142_v_Col0
AT1G06910.1.Araport11.447	240.126	-0.206612	0.136364	-1.51515	0.129734	0.392014	AP142	pAP142_v_Col0
AT1G06920.1.Araport11.447	0						AP142	pAP142_v_Col0
AT1G06923.1.Araport11.447	5.23677	-2.79942	1.90108	-1.47254	0.140876	0.408535	AP142	pAP142_v_Col0
AT1G06925.1.Araport11.447	1.12075	1.79347	2.29861	0.780241	0.435249		AP142	pAP142_v_Col0
AT1G06930.1.Araport11.447	8.42669	-1.42326	1.04076	-1.36752	0.171462	0.449866	AP142	pAP142_v_Col0
AT1G06950.1.Araport11.447	9848.64	0.153159	0.119638	1.28019	0.200478	0.48684	AP142	pAP142_v_Col0
AT1G06960.1.Araport11.447	797.981	0.282534	0.16676	1.69426	0.0902159	0.323703	AP142	pAP142_v_Col0
AT1G06970.1.Araport11.447	5.20687	-0.469223	0.837759	-0.560093	0.575416	0.806292	AP142	pAP142_v_Col0
AT1G06980.1.Araport11.447	66.0598	0.11463	0.311485	0.368012	0.712865	0.881755	AP142	pAP142_v_Col0
AT1G06990.1.Araport11.447	0.121834	-0.622765	3.53381	-0.17623	0.860113		AP142	pAP142_v_Col0
AT1G07000.1.Araport11.447	255.545	-0.239199	0.241362	-0.991038	0.321667	0.618029	AP142	pAP142_v_Col0
AT1G07010.3.Araport11.447	1751.12	-0.182852	0.145186	-1.25944	0.207873	0.496158	AP142	pAP142_v_Col0
AT1G07020.1.Araport11.447	504.93	-0.123269	0.124326	-0.991497	0.321443	0.617907	AP142	pAP142_v_Col0
AT1G07025.1.Araport11.447	0						AP142	pAP142_v_Col0
AT1G07030.1.Araport11.447	771.98	-0.0838675	0.180089	-0.4657	0.64143	0.842955	AP142	pAP142_v_Col0
AT1G07040.1.Araport11.447	705.861	-0.374813	0.277327	-1.35152	0.176529	0.45619	AP142	pAP142_v_Col0
AT1G07050.2.Araport11.447	1135.3	1.27633	0.34084	3.74466	0.000180641	0.00466894	AP142	pAP142_v_Col0
AT1G07060.2.Araport11.447	5.85873	0.169147	0.771044	0.219374	0.826358	0.933948	AP142	pAP142_v_Col0
AT1G07070.1.Araport11.447	1761.92	0.262552	0.101132	2.59613	0.00942795	0.0837005	AP142	pAP142_v_Col0
AT1G07080.1.Araport11.447	2491.4	0.0643261	0.120087	0.535664	0.592191	0.815262	AP142	pAP142_v_Col0
AT1G07090.1.Araport11.447	427.205	0.213175	0.138787	1.53599	0.124541	0.382184	AP142	pAP142_v_Col0
AT1G07110.1.Araport11.447	3982.5	-0.00335853	0.10087	-0.0332955	0.973439	0.992341	AP142	pAP142_v_Col0
AT1G07120.1.Araport11.447	19.516	-0.34924	0.474134	-0.736585	0.461375	0.736056	AP142	pAP142_v_Col0
AT1G07130.1.Araport11.447	101.349	-0.164018	0.221109	-0.741797	0.45821	0.733754	AP142	pAP142_v_Col0
AT1G07135.1.Araport11.447	463.717	-0.0392293	0.37006	-0.106008	0.915576	0.971878	AP142	pAP142_v_Col0
AT1G07140.1.Araport11.447	4025.71	0.0844416	0.14887	0.567218	0.570566	0.802921	AP142	pAP142_v_Col0
AT1G07150.1.Araport11.447	121.149	0.392031	0.409147	0.958166	0.337979	0.632342	AP142	pAP142_v_Col0
AT1G07160.1.Araport11.447	104.774	-4.61953	1.57089	-2.94071			AP142	pAP142_v_Col0
AT1G07170.3.Araport11.447	525.035	0.123097	0.132256	0.930747	0.351985	0.645364	AP142	pAP142_v_Col0
AT1G07175.1.Araport11.447	15.742	0.224666	0.652501	0.344316	0.730609	0.891199	AP142	pAP142_v_Col0
AT1G07180.1.Araport11.447	1408.1	-0.0449644	0.200427	-0.224343	0.82249	0.932034	AP142	pAP142_v_Col0
AT1G07190.1.Araport11.447	0.131919	0.819908	3.53381	0.232018	0.816524		AP142	pAP142_v_Col0
AT1G07200.2.Araport11.447	608.915	0.00602798	0.188093	0.0320478	0.974434	0.992846	AP142	pAP142_v_Col0
AT1G07210.1.Araport11.447	1108.42	0.0519153	0.161413	0.32163	0.747733	0.898357	AP142	pAP142_v_Col0
AT1G07220.1.Araport11.447	501.817	0.0378761	0.115891	0.326824	0.743801	0.896163	AP142	pAP142_v_Col0
AT1G07230.1.Araport11.447	853.91	-0.117101	0.137634	-0.850815	0.394872	0.683416	AP142	pAP142_v_Col0
AT1G07240.1.Araport11.447	506.674	-0.441891	0.191822	-2.30366	0.0212419	0.140007	AP142	pAP142_v_Col0
AT1G07250.1.Araport11.447	1302.47	0.108412	0.109473	0.990314	0.322021	0.618426	AP142	pAP142_v_Col0
AT1G07260.1.Araport11.447	164.746	-0.541423	0.296935	-1.82337	0.0682474	0.278673	AP142	pAP142_v_Col0
AT1G07270.1.Araport11.447	101.628	0.00755131	0.32128	0.0235038	0.981248	0.995038	AP142	pAP142_v_Col0
AT1G07280.1.Araport11.447	2719.64	0.103525	0.162814	0.635846	0.524877	0.77844	AP142	pAP142_v_Col0
AT1G07290.1.Araport11.447	88.7064	0.144912	0.237338	0.610572	0.541483	0.787965	AP142	pAP142_v_Col0
AT1G07300.3.Araport11.447	215.015	0.401042	0.228059	1.7585	0.0786625	0.300738	AP142	pAP142_v_Col0
AT1G07310.1.Araport11.447	758.841	-0.16572	0.140306	-1.18114	0.237549	0.531794	AP142	pAP142_v_Col0
AT1G07320.1.Araport11.447	11560.8	-0.287433	0.102515	-2.80382	0.00505011	0.0548024	AP142	pAP142_v_Col0
AT1G07330.2.Araport11.447	5.92688	0.733403	0.709673	1.03344	0.301399	0.598658	AP142	pAP142_v_Col0
AT1G07340.1.Araport11.447	0.569376	-0.289593	3.20546	-0.0903435	0.928014		AP142	pAP142_v_Col0
AT1G07350.1.Araport11.447	1207.52	-0.0485081	0.126986	-0.381994	0.702466	0.876111	AP142	pAP142_v_Col0
AT1G07360.1.Araport11.447	2230.83	0.0616967	0.0941812	0.655085	0.512413	0.77082	AP142	pAP142_v_Col0
AT1G07370.1.Araport11.447	1119.55	-0.0920052	0.10413	-0.883558	0.376935	0.668437	AP142	pAP142_v_Col0
AT1G07380.2.Araport11.447	338.791	-0.343383	0.144873	-2.37023	0.0177768	0.125184	AP142	pAP142_v_Col0
AT1G07390.3.Araport11.447	126.997	0.22375	0.334707	0.668496	0.503817	0.765039	AP142	pAP142_v_Col0
AT1G07400.1.Araport11.447	38.8301	-1.33423	0.580054	-2.30018	0.0214383	0.140546	AP142	pAP142_v_Col0
AT1G07410.1.Araport11.447	67.408	-0.20847	0.259516	-0.8033	0.421801	0.706074	AP142	pAP142_v_Col0
AT1G07420.1.Araport11.447	1374.1	0.289197	0.111692	2.58922	0.00961923	0.084708	AP142	pAP142_v_Col0
AT1G07430.1.Araport11.447	165.412	-2.81754	1.4215	-1.98209			AP142	pAP142_v_Col0
AT1G07440.1.Araport11.447	1109.45	0.674403	0.253142	2.66413	0.00771882	0.0731517	AP142	pAP142_v_Col0
AT1G07450.1.Araport11.447	205.3	1.71237	0.237258	7.21733	5.30201e-13	1.08478e-10	AP142	pAP142_v_Col0
AT1G07460.2.Araport11.447	1.43344	-2.20228	1.67886	-1.31177	0.189597		AP142	pAP142_v_Col0
AT1G07470.2.Araport11.447	1234.76	-0.118462	0.121969	-0.971247	0.331425	0.626723	AP142	pAP142_v_Col0
AT1G07473.1.Araport11.447	1.4129	0.85823	1.59037	0.539643	0.589443		AP142	pAP142_v_Col0
AT1G07476.1.Araport11.447	0.526834	1.45769	3.20618	0.454649	0.649362		AP142	pAP142_v_Col0
AT1G07480.3.Araport11.447	968.257	-0.0758508	0.104134	-0.728395	0.466372	0.739267	AP142	pAP142_v_Col0
AT1G07485.1.Araport11.447	9.91594	-0.159298	0.672383	-0.236916	0.812722	0.927977	AP142	pAP142_v_Col0
AT1G07490.1.Araport11.447	37.7643	-0.368349	0.359974	-1.02327	0.306182	0.603271	AP142	pAP142_v_Col0
AT1G07500.1.Araport11.447	28.7987	-1.15494	1.25554	-0.919879			AP142	pAP142_v_Col0
AT1G07510.1.Araport11.447	1067.36	0.090709	0.0929479	0.975912	0.329108	0.625085	AP142	pAP142_v_Col0
AT1G07520.3.Araport11.447	339.927	0.0669125	0.293358	0.228091	0.819575	0.930939	AP142	pAP142_v_Col0
AT1G07530.1.Araport11.447	1008.97	0.00342338	0.13242	0.0258525	0.979375	0.994656	AP142	pAP142_v_Col0
AT1G07540.1.Araport11.447	1.4714	0.70477	1.81367	0.388588	0.697581		AP142	pAP142_v_Col0
AT1G07550.1.Araport11.447	19.7993	-0.467313	0.649112	-0.719926	0.47157	0.743134	AP142	pAP142_v_Col0
AT1G07560.1.Araport11.447	55.102	-1.22763	0.521985	-2.35185	0.0186802	0.129331	AP142	pAP142_v_Col0
AT1G07570.3.Araport11.447	631.848	-0.0258636	0.113632	-0.227609	0.819951	0.931096	AP142	pAP142_v_Col0
AT1G07590.1.Araport11.447	312.7	-1.02671	0.757997	-1.35451	0.175574	0.455088	AP142	pAP142_v_Col0
AT1G07600.1.Araport11.447	14957.9	-0.53579	0.224305	-2.38867	0.0169096	0.121372	AP142	pAP142_v_Col0
AT1G07610.1.Araport11.447	1621.44	-0.491769	0.357547	-1.3754	0.169009	0.446873	AP142	pAP142_v_Col0
AT1G07615.1.Araport11.447	507.968	0.450075	0.125551	3.58479	0.000337346	0.00772509	AP142	pAP142_v_Col0
AT1G07620.2.Araport11.447	87.9209	-1.15472	0.512887	-2.25141	0.0243595	0.152321	AP142	pAP142_v_Col0
AT1G07630.1.Araport11.447	683.93	-0.378443	0.26747	-1.4149	0.157099	0.430992	AP142	pAP142_v_Col0
AT1G07640.3.Araport11.447	666.588	-0.0231396	0.16528	-0.140003	0.888658	0.961428	AP142	pAP142_v_Col0
AT1G07645.1.Araport11.447	14.2303	-0.052797	0.449104	-0.117561	0.906416	0.969145	AP142	pAP142_v_Col0
AT1G07650.2.Araport11.447	2275.6	0.086731	0.120979	0.716908	0.473431	0.7448	AP142	pAP142_v_Col0
AT1G07660.1.Araport11.447	621.243	-0.147936	0.134552	-1.09947	0.271563	0.567982	AP142	pAP142_v_Col0
AT1G07670.2.Araport11.447	1585.68	-0.0358465	0.176745	-0.202814	0.83928	0.941122	AP142	pAP142_v_Col0
AT1G07680.1.Araport11.447	0.980245	-3.36153	2.16176	-1.555	0.119946		AP142	pAP142_v_Col0
AT1G07690.2.Araport11.447	1.01261	-0.737055	1.96459	-0.375169	0.707535		AP142	pAP142_v_Col0
AT1G07700.3.Araport11.447	1683.2	0.0405532	0.102554	0.395433	0.692523	0.870328	AP142	pAP142_v_Col0
AT1G07705.2.Araport11.447	875.213	0.145762	0.146183	0.997126	0.318703	0.615749	AP142	pAP142_v_Col0
AT1G07710.1.Araport11.447	19.8272	-0.560158	0.476692	-1.1751	0.239957	0.53459	AP142	pAP142_v_Col0
AT1G07720.2.Araport11.447	1730.22	-0.0158719	0.347447	-0.0456816	0.963564	0.988581	AP142	pAP142_v_Col0
AT1G07725.1.Araport11.447	6.22337	-0.855105	0.800036	-1.06883	0.285145	0.582998	AP142	pAP142_v_Col0
AT1G07730.2.Araport11.447	167.839	0.0952592	0.18268	0.521455	0.60205	0.82247	AP142	pAP142_v_Col0
AT1G07740.1.Araport11.447	97.6862	0.187078	0.276602	0.676345	0.498822	0.761661	AP142	pAP142_v_Col0
AT1G07745.1.Araport11.447	331.062	0.225889	0.223532	1.01054	0.312235	0.610112	AP142	pAP142_v_Col0
AT1G07747.1.Araport11.447	0						AP142	pAP142_v_Col0
AT1G07750.1.Araport11.447	762.638	-0.524075	0.193952	-2.70209	0.00689058	0.0680083	AP142	pAP142_v_Col0
AT1G07770.1.Araport11.447	12230.3	0.366635	0.0693407	5.28744	1.24043e-07	1.04445e-05	AP142	pAP142_v_Col0
AT1G07780.12.Araport11.447	1136.74	0.581459	0.150211	3.87094	0.000108416	0.00313118	AP142	pAP142_v_Col0
AT1G07790.1.Araport11.447	2828.74	-0.185868	0.0849882	-2.18699	0.0287435	0.167265	AP142	pAP142_v_Col0
AT1G07795.1.Araport11.447	3.58514	-3.03596	1.30199	-2.33178	0.0197121	0.133503	AP142	pAP142_v_Col0
AT1G07810.1.Araport11.447	1481.34	-0.13555	0.220001	-0.616132	0.537807	0.786012	AP142	pAP142_v_Col0
AT1G07820.1.Araport11.447	3486.19	-0.108894	0.113126	-0.962589	0.335754	0.630118	AP142	pAP142_v_Col0
AT1G07830.1.Araport11.447	768.932	0.419344	0.115577	3.62826	0.000285341	0.00681209	AP142	pAP142_v_Col0
AT1G07840.2.Araport11.447	1115.82	0.203986	0.12722	1.60342	0.108842	0.356756	AP142	pAP142_v_Col0
AT1G07850.1.Araport11.447	0.952753	-0.543469	2.00073	-0.271636	0.785902		AP142	pAP142_v_Col0
AT1G07860.1.Araport11.447	0.605256	-0.428466	2.57864	-0.16616	0.868031		AP142	pAP142_v_Col0
AT1G07870.2.Araport11.447	291.492	-0.349003	0.221862	-1.57306	0.115705	0.368651	AP142	pAP142_v_Col0
AT1G07880.2.Araport11.447	360.385	-0.17839	0.23442	-0.760984	0.446666	0.725625	AP142	pAP142_v_Col0
AT1G07885.1.Araport11.447	1.90432	1.14671	1.38764	0.826372	0.408593	0.694799	AP142	pAP142_v_Col0
AT1G07890.5.Araport11.447	14657.9	-0.0182194	0.146389	-0.124459	0.900952	0.966447	AP142	pAP142_v_Col0
AT1G07900.1.Araport11.447	41.0996	-0.0887554	0.773326	-0.114771	0.908627	0.96971	AP142	pAP142_v_Col0
AT1G07901.1.Araport11.447	2.12599	1.81135	1.29464	1.39912	0.161778	0.437618	AP142	pAP142_v_Col0
AT1G07902.1.Araport11.447	58.9852	-0.113843	0.24266	-0.469147	0.638965	0.8417	AP142	pAP142_v_Col0
AT1G07910.2.Araport11.447	898.123	0.0174505	0.169576	0.102907	0.918037	0.972593	AP142	pAP142_v_Col0
AT1G07920.1.Araport11.447	30826.8	0.494681	0.128645	3.84532	0.000120398	0.00340254	AP142	pAP142_v_Col0
AT1G07930.1.Araport11.447	20886.4	0.381725	0.16674	2.28934	0.0220594	0.143259	AP142	pAP142_v_Col0
AT1G07940.3.Araport11.447	20625.9	0.443442	0.171163	2.59075	0.00957659	0.0844685	AP142	pAP142_v_Col0
AT1G07950.2.Araport11.447	440.339	0.0842271	0.102283	0.823472	0.410239	0.696275	AP142	pAP142_v_Col0
AT1G07960.4.Araport11.447	541.968	-0.131807	0.112382	-1.17285	0.240857	0.535096	AP142	pAP142_v_Col0
AT1G07970.1.Araport11.447	689.888	0.032011	0.0958402	0.334004	0.738376	0.894056	AP142	pAP142_v_Col0
AT1G07980.1.Araport11.447	418.719	0.0263266	0.142664	0.184537	0.853593	0.947705	AP142	pAP142_v_Col0
AT1G07985.1.Araport11.447	72.6483	-2.22093	0.881941	-2.51823			AP142	pAP142_v_Col0
AT1G07990.1.Araport11.447	1513.91	-0.107271	0.0661122	-1.62257	0.104682	0.349576	AP142	pAP142_v_Col0
AT1G08000.1.Araport11.447	465.676	-0.182389	0.108063	-1.68781	0.0914483	0.325896	AP142	pAP142_v_Col0
AT1G08005.1.Araport11.447	7.78536	-1.10981	0.685097	-1.61993	0.105247	0.350652	AP142	pAP142_v_Col0
AT1G08010.1.Araport11.447	712.178	-0.0606283	0.0797912	-0.759836	0.447352	0.725978	AP142	pAP142_v_Col0
AT1G08030.1.Araport11.447	786.987	0.159861	0.0959815	1.66553	0.0958061	0.333554	AP142	pAP142_v_Col0
AT1G08035.1.Araport11.447	16.9935	0.269055	0.462048	0.58231	0.560358	0.796997	AP142	pAP142_v_Col0
AT1G08040.1.Araport11.447	859.589	-0.0690429	0.125142	-0.551718	0.581141	0.808795	AP142	pAP142_v_Col0
AT1G08050.1.Araport11.447	108.889	-0.496108	0.329024	-1.50782	0.131601	0.394621	AP142	pAP142_v_Col0
AT1G08060.3.Araport11.447	758.974	-0.258754	0.126799	-2.04066	0.0412851	0.20806	AP142	pAP142_v_Col0
AT1G08065.1.Araport11.447	0						AP142	pAP142_v_Col0
AT1G08070.1.Araport11.447	81.9069	0.555752	0.220731	2.51778	0.0118097	0.0962536	AP142	pAP142_v_Col0
AT1G08080.1.Araport11.447	0.888273	-2.25508	2.003	-1.12585	0.260229		AP142	pAP142_v_Col0
AT1G08090.1.Araport11.447	246.435	0.863228	0.433878	1.98956	0.0466392	0.223735	AP142	pAP142_v_Col0
AT1G08100.1.Araport11.447	0.263837	1.57984	3.52823	0.44777	0.654319		AP142	pAP142_v_Col0
AT1G08110.4.Araport11.447	2065.6	-0.0760211	0.0860754	-0.883193	0.377132	0.668551	AP142	pAP142_v_Col0
AT1G08120.1.Araport11.447	1.28735	2.98797	2.62337	1.13898	0.25471		AP142	pAP142_v_Col0
AT1G08125.2.Araport11.447	912.985	0.113886	0.0888309	1.28205	0.199825	0.485952	AP142	pAP142_v_Col0
AT1G08130.1.Araport11.447	1392.96	-0.160505	0.104965	-1.52913	0.126233	0.385318	AP142	pAP142_v_Col0
AT1G08135.1.Araport11.447	1.16077	-3.61572	3.38444	-1.06834	0.285368		AP142	pAP142_v_Col0
AT1G08140.1.Araport11.447	0.38328	-0.660617	3.52706	-0.1873	0.851426		AP142	pAP142_v_Col0
AT1G08150.1.Araport11.447	0.120918	0.819908	3.53381	0.232018	0.816524		AP142	pAP142_v_Col0
AT1G08160.1.Araport11.447	364.697	-0.129282	0.189196	-0.683325	0.494401	0.759718	AP142	pAP142_v_Col0
AT1G08165.1.Araport11.447	35.263	0.699115	0.409038	1.70917	0.0874196	0.3182	AP142	pAP142_v_Col0
AT1G08170.1.Araport11.447	2.58013	0.257974	1.35112	0.190934	0.848577	0.945732	AP142	pAP142_v_Col0
AT1G08180.1.Araport11.447	129.844	-0.725613	0.190126	-3.81649	0.000135363	0.0037322	AP142	pAP142_v_Col0
AT1G08190.1.Araport11.447	2624.26	-0.319432	0.139262	-2.29374	0.0218053	0.142156	AP142	pAP142_v_Col0
AT1G08200.1.Araport11.447	6504.3	-0.143667	0.110076	-1.30516	0.191838	0.476194	AP142	pAP142_v_Col0
AT1G08210.3.Araport11.447	644.951	0.0807821	0.0830501	0.972692	0.330707	0.626049	AP142	pAP142_v_Col0
AT1G08220.1.Araport11.447	369.488	0.462163	0.171961	2.6876	0.00719686	0.0697758	AP142	pAP142_v_Col0
AT1G08230.2.Araport11.447	350.756	-0.216356	0.302647	-0.714879	0.474684	0.745703	AP142	pAP142_v_Col0
AT1G08250.1.Araport11.447	364.663	-0.435053	0.179197	-2.42779	0.0151909	0.114047	AP142	pAP142_v_Col0
AT1G08260.1.Araport11.447	1169.99	0.363945	0.135667	2.68263	0.00730455	0.0703525	AP142	pAP142_v_Col0
AT1G08270.2.Araport11.447	22.0187	0.289475	0.500602	0.578254	0.563093	0.798804	AP142	pAP142_v_Col0
AT1G08280.1.Araport11.447	269.494	0.119149	0.14087	0.845808	0.39766	0.685802	AP142	pAP142_v_Col0
AT1G08290.1.Araport11.447	51.484	-0.267878	0.294136	-0.91073	0.362438	0.654701	AP142	pAP142_v_Col0
AT1G08300.1.Araport11.447	182.925	0.353133	0.150703	2.34324	0.0191171	0.130908	AP142	pAP142_v_Col0
AT1G08310.2.Araport11.447	43.1888	0.370164	0.37245	0.993864	0.320289	0.617073	AP142	pAP142_v_Col0
AT1G08315.1.Araport11.447	270.299	-0.0763737	0.214339	-0.356322	0.721599	0.886938	AP142	pAP142_v_Col0
AT1G08320.4.Araport11.447	156.727	-1.16966	0.565993	-2.06656	0.0387757	0.200207	AP142	pAP142_v_Col0
AT1G08340.1.Araport11.447	74.3305	-0.836147	0.375066	-2.22933	0.0257918	0.15774	AP142	pAP142_v_Col0
AT1G08350.2.Araport11.447	327.825	-0.0254971	0.131805	-0.193446	0.84661	0.944936	AP142	pAP142_v_Col0
AT1G08360.1.Araport11.447	16623.7	0.318029	0.0939844	3.38385	0.000714773	0.0135245	AP142	pAP142_v_Col0
AT1G08370.1.Araport11.447	1298.69	-0.0453778	0.0843394	-0.538038	0.590551	0.814263	AP142	pAP142_v_Col0
AT1G08380.1.Araport11.447	85963.1	-0.194562	0.187836	-1.03581	0.300292	0.597549	AP142	pAP142_v_Col0
AT1G08390.1.Araport11.447	321.774	-0.0058973	0.168649	-0.0349679	0.972105	0.992044	AP142	pAP142_v_Col0
AT1G08400.1.Araport11.447	265.373	0.0428518	0.154657	0.277077	0.781721	0.913869	AP142	pAP142_v_Col0
AT1G08410.1.Araport11.447	1237.92	0.352722	0.172079	2.04977	0.0403869	0.205808	AP142	pAP142_v_Col0
AT1G08420.1.Araport11.447	1450.47	-0.167541	0.19557	-0.856682	0.391621	0.680858	AP142	pAP142_v_Col0
AT1G08430.1.Araport11.447	69.3513	1.29091	0.504964	2.55644	0.0105751	0.0901517	AP142	pAP142_v_Col0
AT1G08440.1.Araport11.447	8.94444	-0.517832	0.901796	-0.574222	0.565817	0.799733	AP142	pAP142_v_Col0
AT1G08450.1.Araport11.447	2119.04	-0.427269	0.217312	-1.96616	0.0492804	0.230129	AP142	pAP142_v_Col0
AT1G08460.1.Araport11.447	626.036	-0.103207	0.160946	-0.641255	0.521357	0.775764	AP142	pAP142_v_Col0
AT1G08465.1.Araport11.447	419.528	0.10447	0.182229	0.573288	0.56645	0.800099	AP142	pAP142_v_Col0
AT1G08470.1.Araport11.447	646.407	-0.0788878	0.104873	-0.752224	0.451916	0.729156	AP142	pAP142_v_Col0
AT1G08480.1.Araport11.447	1978	0.0916041	0.121279	0.755317	0.450059	0.727858	AP142	pAP142_v_Col0
AT1G08490.1.Araport11.447	1665.73	0.0372235	0.132894	0.280098	0.779402	0.912652	AP142	pAP142_v_Col0
AT1G08500.1.Araport11.447	84.8592	-0.726515	0.376844	-1.92789	0.0538685	0.242802	AP142	pAP142_v_Col0
AT1G08510.1.Araport11.447	2929.79	0.0671305	0.0935064	0.717924	0.472804	0.744168	AP142	pAP142_v_Col0
AT1G08520.1.Araport11.447	11289.7	-0.0262453	0.102973	-0.254876	0.798819	0.922129	AP142	pAP142_v_Col0
AT1G08530.1.Araport11.447	492.805	-0.140926	0.109498	-1.28702	0.198087	0.483663	AP142	pAP142_v_Col0
AT1G08540.1.Araport11.447	5326	-0.137964	0.0854969	-1.61368	0.106598	0.353478	AP142	pAP142_v_Col0
AT1G08550.3.Araport11.447	5009.45	0.148354	0.179113	0.82827	0.407518	0.693893	AP142	pAP142_v_Col0
AT1G08560.1.Araport11.447	2098.87	-0.0871976	0.152578	-0.571496	0.567664	0.800801	AP142	pAP142_v_Col0
AT1G08570.1.Araport11.447	1157.46	-0.560862	0.250641	-2.23771	0.0252401	0.15565	AP142	pAP142_v_Col0
AT1G08580.1.Araport11.447	2309.06	0.57593	0.112877	5.10227	3.35607e-07	2.50754e-05	AP142	pAP142_v_Col0
AT1G08590.1.Araport11.447	99.6663	-0.734032	0.515811	-1.42306	0.154717	0.427432	AP142	pAP142_v_Col0
AT1G08600.3.Araport11.447	1195.19	0.104797	0.109623	0.955972	0.339086	0.633818	AP142	pAP142_v_Col0
AT1G08610.1.Araport11.447	523.124	0.396049	0.124407	3.18349	0.00145513	0.0222767	AP142	pAP142_v_Col0
AT1G08620.3.Araport11.447	877.4	0.100584	0.16094	0.624979	0.531985	0.782938	AP142	pAP142_v_Col0
AT1G08630.1.Araport11.447	47.6648	0.489218	0.862922	0.566932			AP142	pAP142_v_Col0
AT1G08640.1.Araport11.447	3665.32	0.240261	0.0820661	2.92765	0.00341535	0.0409917	AP142	pAP142_v_Col0
AT1G08645.1.Araport11.447	0.497419	-1.2189	3.48396	-0.34986	0.726444		AP142	pAP142_v_Col0
AT1G08650.1.Araport11.447	1525.15	-0.186406	0.254315	-0.732975	0.463574	0.737382	AP142	pAP142_v_Col0
AT1G08660.1.Araport11.447	1938.59	0.139433	0.163191	0.854413	0.392876	0.682105	AP142	pAP142_v_Col0
AT1G08670.1.Araport11.447	21.1759	-2.08575	0.939315	-2.22051	0.0263845	0.159596	AP142	pAP142_v_Col0
AT1G08680.4.Araport11.447	1108.55	-0.186631	0.084171	-2.21728	0.0266038	0.160254	AP142	pAP142_v_Col0
AT1G08695.1.Araport11.447	0						AP142	pAP142_v_Col0
AT1G08700.1.Araport11.447	828.677	-0.227907	0.124301	-1.8335	0.0667276	0.274432	AP142	pAP142_v_Col0
AT1G08710.2.Araport11.447	357.198	0.31902	0.114119	2.79551	0.00518181	0.0557444	AP142	pAP142_v_Col0
AT1G08720.1.Araport11.447	698.195	-0.11254	0.11065	-1.01708	0.309118	0.606217	AP142	pAP142_v_Col0
AT1G08730.1.Araport11.447	121.371	0.719761	0.182618	3.94134	8.1028e-05	0.00250193	AP142	pAP142_v_Col0
AT1G08750.3.Araport11.447	495.59	0.247042	0.11714	2.10894	0.0349494	0.188637	AP142	pAP142_v_Col0
AT1G08760.1.Araport11.447	607.96	-0.166542	0.161721	-1.02981	0.3031	0.600412	AP142	pAP142_v_Col0
AT1G08770.1.Araport11.447	312.936	-0.117192	0.176558	-0.663761	0.506844	0.766871	AP142	pAP142_v_Col0
AT1G08780.1.Araport11.447	957.973	0.136827	0.0992882	1.37808	0.16818	0.445737	AP142	pAP142_v_Col0
AT1G08790.1.Araport11.447	0						AP142	pAP142_v_Col0
AT1G08800.1.Araport11.447	476.761	-0.410454	0.181112	-2.2663	0.0234328	0.148693	AP142	pAP142_v_Col0
AT1G08810.1.Araport11.447	529.605	0.238457	0.235954	1.01061	0.312203	0.610112	AP142	pAP142_v_Col0
AT1G08820.3.Araport11.447	916.447	-0.0564375	0.093721	-0.602186	0.54705	0.790489	AP142	pAP142_v_Col0
AT1G08830.1.Araport11.447	9374.68	-0.837409	0.345461	-2.42403	0.0153491	0.114709	AP142	pAP142_v_Col0
AT1G08840.3.Araport11.447	502.723	0.0598127	0.111751	0.535232	0.59249	0.815567	AP142	pAP142_v_Col0
AT1G08845.2.Araport11.447	355.815	0.296064	0.114981	2.57489	0.0100271	0.0871084	AP142	pAP142_v_Col0
AT1G08860.1.Araport11.447	4.33246	0.0382205	0.832122	0.0459314	0.963365	0.988544	AP142	pAP142_v_Col0
AT1G08880.1.Araport11.447	3135.16	0.228172	0.0759505	3.00422	0.00266266	0.0342888	AP142	pAP142_v_Col0
AT1G08890.1.Araport11.447	496.957	0.279054	0.0904079	3.08661	0.00202452	0.0283019	AP142	pAP142_v_Col0
AT1G08900.2.Araport11.447	470.971	-0.515757	0.235324	-2.19169	0.028402	0.166384	AP142	pAP142_v_Col0
AT1G08910.1.Araport11.447	2525.57	1.4415	0.108973	13.228	6.04397e-40	7.78321e-37	AP142	pAP142_v_Col0
AT1G08920.2.Araport11.447	529.254	-0.284038	0.137485	-2.06596	0.0388319	0.200336	AP142	pAP142_v_Col0
AT1G08930.1.Araport11.447	1733.9	-0.495566	0.174691	-2.83681	0.0045566	0.0506876	AP142	pAP142_v_Col0
AT1G08940.1.Araport11.447	189.294	0.00601204	0.256026	0.0234822	0.981266	0.995038	AP142	pAP142_v_Col0
AT1G08960.1.Araport11.447	369.121	0.00760055	0.199023	0.0381894	0.969537	0.990439	AP142	pAP142_v_Col0
AT1G08970.4.Araport11.447	1441.48	0.147032	0.070221	2.09384	0.036274	0.193152	AP142	pAP142_v_Col0
AT1G08980.1.Araport11.447	2215.79	-0.190349	0.115054	-1.65442	0.0980414	0.337897	AP142	pAP142_v_Col0
AT1G08985.1.Araport11.447	0.139612	0.819908	3.53381	0.232018	0.816524		AP142	pAP142_v_Col0
AT1G08990.1.Araport11.447	60.4018	-0.990903	0.583546	-1.69807	0.0894941	0.322108	AP142	pAP142_v_Col0
AT1G09000.1.Araport11.447	226.238	-0.35213	0.184118	-1.91252	0.0558093	0.247976	AP142	pAP142_v_Col0
AT1G09010.1.Araport11.447	2226.37	-0.138209	0.0845224	-1.63518	0.102011	0.345024	AP142	pAP142_v_Col0
AT1G09020.1.Araport11.447	1356.74	-0.191815	0.101672	-1.88661	0.0592132	0.255834	AP142	pAP142_v_Col0
AT1G09030.1.Araport11.447	0.396653	-0.716972	3.52313	-0.203504	0.838741		AP142	pAP142_v_Col0
AT1G09040.1.Araport11.447	135.975	-0.189663	0.186605	-1.01639	0.309446	0.606644	AP142	pAP142_v_Col0
AT1G09050.1.Araport11.447	162.181	-0.179995	0.210915	-0.853401	0.393437	0.682281	AP142	pAP142_v_Col0
AT1G09060.4.Araport11.447	1376.47	-0.140036	0.0726368	-1.92789	0.0538685	0.242802	AP142	pAP142_v_Col0
AT1G09070.1.Araport11.447	2692.4	-0.367068	0.270448	-1.35726	0.1747	0.45385	AP142	pAP142_v_Col0
AT1G09080.1.Araport11.447	27.5813	-1.48847	1.01909	-1.46059	0.144128	0.412713	AP142	pAP142_v_Col0
AT1G09090.2.Araport11.447	118.431	-2.18479	0.67091	-3.25645	0.00112814	0.0186817	AP142	pAP142_v_Col0
AT1G09100.1.Araport11.447	987.749	-0.0298895	0.123186	-0.242636	0.808287	0.92615	AP142	pAP142_v_Col0
AT1G09130.3.Araport11.447	7409.27	-0.0949294	0.0676569	-1.4031	0.160587	0.435547	AP142	pAP142_v_Col0
AT1G09140.1.Araport11.447	1338.97	-0.0890899	0.122672	-0.726242	0.46769	0.740484	AP142	pAP142_v_Col0
AT1G09150.1.Araport11.447	1429.07	0.0961372	0.107438	0.894817	0.370885	0.662214	AP142	pAP142_v_Col0
AT1G09155.1.Araport11.447	15.335	-0.840304	0.558604	-1.50429	0.132506	0.395962	AP142	pAP142_v_Col0
AT1G09157.1.Araport11.447	2.96931	-0.363356	1.34318	-0.270519	0.786761	0.9165	AP142	pAP142_v_Col0
AT1G09160.1.Araport11.447	1276.81	-0.156066	0.0792059	-1.97038	0.048795	0.229226	AP142	pAP142_v_Col0
AT1G09170.5.Araport11.447	57.8417	-1.35646	0.36124	-3.75501	0.000173336	0.00453447	AP142	pAP142_v_Col0
AT1G09176.1.Araport11.447	2.06984	-1.16343	1.25667	-0.925806	0.354547	0.647294	AP142	pAP142_v_Col0
AT1G09180.1.Araport11.447	62.7669	0.134281	0.386089	0.347798	0.727992	0.89	AP142	pAP142_v_Col0
AT1G09190.1.Araport11.447	184.238	0.331246	0.170629	1.94132	0.0522195	0.238363	AP142	pAP142_v_Col0
AT1G09195.8.Araport11.447	184.417	0.0818594	0.238747	0.342871	0.731695	0.891539	AP142	pAP142_v_Col0
AT1G09200.1.Araport11.447	4731.73	-0.207628	0.139251	-1.49104	0.135951	0.401218	AP142	pAP142_v_Col0
AT1G09210.1.Araport11.447	7752.56	0.0385995	0.103895	0.371525	0.710246	0.880199	AP142	pAP142_v_Col0
AT1G09220.1.Araport11.447	67.3933	0.588667	0.227288	2.58996	0.00959864	0.0846288	AP142	pAP142_v_Col0
AT1G09230.1.Araport11.447	848.769	0.064409	0.155521	0.41415	0.678764	0.863573	AP142	pAP142_v_Col0
AT1G09240.1.Araport11.447	294.769	-1.33134	0.374711	-3.55298	0.000380892	0.00850866	AP142	pAP142_v_Col0
AT1G09245.1.Araport11.447	0						AP142	pAP142_v_Col0
AT1G09250.1.Araport11.447	607.572	-0.246471	0.104849	-2.35073	0.0187367	0.1296	AP142	pAP142_v_Col0
AT1G09260.1.Araport11.447	0						AP142	pAP142_v_Col0
AT1G09270.1.Araport11.447	1511.15	-0.118839	0.11416	-1.04099	0.29788	0.594565	AP142	pAP142_v_Col0
AT1G09280.1.Araport11.447	840.701	0.366523	0.101445	3.61304	0.000302631	0.00714692	AP142	pAP142_v_Col0
AT1G09290.1.Araport11.447	511.545	0.364142	0.101944	3.57199	0.000354278	0.00803716	AP142	pAP142_v_Col0
AT1G09300.1.Araport11.447	477.215	0.344537	0.120469	2.85996	0.0042369	0.0479845	AP142	pAP142_v_Col0
AT1G09310.1.Araport11.447	37521.3	0.11486	0.151769	0.756811	0.449163	0.727455	AP142	pAP142_v_Col0
AT1G09320.1.Araport11.447	380.509	0.02829	0.128479	0.220192	0.825722	0.933639	AP142	pAP142_v_Col0
AT1G09330.1.Araport11.447	1036.84	0.212845	0.100655	2.1146	0.0344638	0.186938	AP142	pAP142_v_Col0
AT1G09340.2.Araport11.447	24743.5	-0.168084	0.147828	-1.13702	0.255528	0.551688	AP142	pAP142_v_Col0
AT1G09350.1.Araport11.447	144.892	0.542499	0.366169	1.48155	0.138459	0.404371	AP142	pAP142_v_Col0
AT1G09360.1.Araport11.447	0						AP142	pAP142_v_Col0
AT1G09370.1.Araport11.447	1.49912	-0.932764	1.56475	-0.596111	0.551101		AP142	pAP142_v_Col0
AT1G09380.1.Araport11.447	9.50374	-0.206835	0.613688	-0.337036	0.736089	0.893401	AP142	pAP142_v_Col0
AT1G09390.1.Araport11.447	602.769	-0.419432	0.110596	-3.79247	0.000149154	0.0040462	AP142	pAP142_v_Col0
AT1G09400.1.Araport11.447	6.16385	0.495274	0.67764	0.730881	0.464852	0.73834	AP142	pAP142_v_Col0
AT1G09410.1.Araport11.447	55.8579	0.20061	0.248114	0.80854	0.41878	0.703116	AP142	pAP142_v_Col0
AT1G09415.1.Araport11.447	430.626	-0.533658	0.211426	-2.52409	0.0116	0.0951467	AP142	pAP142_v_Col0
AT1G09420.2.Araport11.447	604.428	0.256257	0.185585	1.38081	0.167338	0.444799	AP142	pAP142_v_Col0
AT1G09430.1.Araport11.447	1818.2	-0.451689	0.160827	-2.80854	0.00497665	0.0542303	AP142	pAP142_v_Col0
AT1G09440.2.Araport11.447	312.744	-0.252688	0.14324	-1.76409	0.0777171	0.298645	AP142	pAP142_v_Col0
AT1G09450.1.Araport11.447	278.897	0.0316667	0.199466	0.158757	0.87386	0.956187	AP142	pAP142_v_Col0
AT1G09460.1.Araport11.447	201.475	-0.613981	0.201486	-3.04726	0.00230936	0.0309593	AP142	pAP142_v_Col0
AT1G09470.1.Araport11.447	482.644	-0.0468769	0.183348	-0.255672	0.798204	0.92195	AP142	pAP142_v_Col0
AT1G09480.1.Araport11.447	87.8331	0.317318	0.240482	1.3195	0.187001	0.469421	AP142	pAP142_v_Col0
AT1G09483.1.Araport11.447	0.534714	0.042946	3.51753	0.0122091	0.990259		AP142	pAP142_v_Col0
AT1G09490.1.Araport11.447	914.561	0.0656187	0.133433	0.491774	0.622879	0.833199	AP142	pAP142_v_Col0
AT1G09500.1.Araport11.447	360.387	-2.27147	1.18315	-1.91984			AP142	pAP142_v_Col0
AT1G09510.1.Araport11.447	12.1556	-21.5307	3.38644	-6.35792			AP142	pAP142_v_Col0
AT1G09520.1.Araport11.447	511.241	0.304277	0.178771	1.70204	0.0887471	0.320602	AP142	pAP142_v_Col0
AT1G09530.3.Araport11.447	378.734	-0.184954	0.258176	-0.716388	0.473752	0.744886	AP142	pAP142_v_Col0
AT1G09540.1.Araport11.447	18.9139	-0.821875	0.731828	-1.12304	0.261419	0.558013	AP142	pAP142_v_Col0
AT1G09550.1.Araport11.447	0.248623	-1.40147	3.52573	-0.397496	0.691001		AP142	pAP142_v_Col0
AT1G09560.1.Araport11.447	2347.64	-0.841639	0.369736	-2.27632	0.0228267	0.146718	AP142	pAP142_v_Col0
AT1G09570.3.Araport11.447	2248.53	-0.0741875	0.13488	-0.550025	0.582302	0.809272	AP142	pAP142_v_Col0
AT1G09575.1.Araport11.447	111.771	-0.837559	0.228236	-3.66971	0.000242828	0.00599321	AP142	pAP142_v_Col0
AT1G09580.1.Araport11.447	433.292	0.0789391	0.139655	0.565243	0.571909	0.803916	AP142	pAP142_v_Col0
AT1G09590.1.Araport11.447	15890.7	0.32061	0.101506	3.15855	0.00158558	0.0238731	AP142	pAP142_v_Col0
AT1G09600.1.Araport11.447	83.3817	-0.582258	0.262609	-2.21721	0.0266089	0.160254	AP142	pAP142_v_Col0
AT1G09610.1.Araport11.447	26.2552	-0.551043	0.438341	-1.25711	0.208714	0.496854	AP142	pAP142_v_Col0
AT1G09620.1.Araport11.447	5329.39	0.389873	0.136182	2.86288	0.00419811	0.0476727	AP142	pAP142_v_Col0
AT1G09625.1.Araport11.447	0						AP142	pAP142_v_Col0
AT1G09630.1.Araport11.447	816.522	-0.393046	0.0940311	-4.17996	2.91556e-05	0.00110428	AP142	pAP142_v_Col0
AT1G09640.1.Araport11.447	9809.9	0.260948	0.148546	1.75669	0.0789707	0.301275	AP142	pAP142_v_Col0
AT1G09645.1.Araport11.447	390.395	0.127649	0.115892	1.10144	0.270703	0.567207	AP142	pAP142_v_Col0
AT1G09650.1.Araport11.447	19.5683	-0.153249	0.462864	-0.331088	0.740578	0.895039	AP142	pAP142_v_Col0
AT1G09660.3.Araport11.447	2007.77	0.203697	0.106449	1.91356	0.0556764	0.247802	AP142	pAP142_v_Col0
AT1G09665.1.Araport11.447	0						AP142	pAP142_v_Col0
AT1G09680.1.Araport11.447	94.6582	0.474213	0.205403	2.30869	0.0209608	0.138927	AP142	pAP142_v_Col0
AT1G09690.1.Araport11.447	22325.5	0.307811	0.0849456	3.62363	0.000290502	0.00692775	AP142	pAP142_v_Col0
AT1G09700.1.Araport11.447	575.212	-0.190725	0.0920657	-2.07162	0.0383008	0.198834	AP142	pAP142_v_Col0
AT1G09710.2.Araport11.447	335.683	-0.217087	0.153813	-1.41137	0.158136	0.432405	AP142	pAP142_v_Col0
AT1G09720.1.Araport11.447	0						AP142	pAP142_v_Col0
AT1G09730.1.Araport11.447	1056.63	-0.15558	0.0812719	-1.91432	0.0555794	0.247759	AP142	pAP142_v_Col0
AT1G09740.1.Araport11.447	409.233	-0.488045	0.277186	-1.76071	0.0782867	0.29999	AP142	pAP142_v_Col0
AT1G09750.1.Araport11.447	9033.4	-0.151822	0.15569	-0.975155	0.329483	0.625373	AP142	pAP142_v_Col0
AT1G09760.1.Araport11.447	1511.67	0.090992	0.0994248	0.915184	0.360095	0.652691	AP142	pAP142_v_Col0
AT1G09770.1.Araport11.447	3595	0.0910535	0.0760823	1.19678	0.231394	0.524359	AP142	pAP142_v_Col0
AT1G09780.1.Araport11.447	6697.02	-0.125631	0.180989	-0.694136	0.487597	0.755442	AP142	pAP142_v_Col0
AT1G09790.1.Araport11.447	4.65643	-1.61394	1.6937	-0.952905	0.340638	0.635417	AP142	pAP142_v_Col0
AT1G09794.1.Araport11.447	75.3696	0.13854	0.257596	0.537819	0.590702	0.814269	AP142	pAP142_v_Col0
AT1G09795.1.Araport11.447	3583.25	0.0758963	0.0780579	0.972308	0.330898	0.626049	AP142	pAP142_v_Col0
AT1G09800.1.Araport11.447	288.243	0.261773	0.124727	2.09878	0.0358365	0.191723	AP142	pAP142_v_Col0
AT1G09810.1.Araport11.447	660.437	0.347808	0.12423	2.79971	0.00511488	0.0552145	AP142	pAP142_v_Col0
AT1G09812.1.Araport11.447	99.0376	1.42707	0.225548	6.32711	2.49802e-10	3.46118e-08	AP142	pAP142_v_Col0
AT1G09815.1.Araport11.447	988.673	0.607606	0.0822083	7.39105	1.45676e-13	3.06647e-11	AP142	pAP142_v_Col0
AT1G09820.1.Araport11.447	149.396	0.249788	0.181874	1.37342	0.169623	0.447783	AP142	pAP142_v_Col0
AT1G09830.1.Araport11.447	1764.26	0.0611588	0.0988655	0.618606	0.536176	0.785479	AP142	pAP142_v_Col0
AT1G09840.7.Araport11.447	1391.78	-0.0189312	0.0664563	-0.284868	0.775746	0.910938	AP142	pAP142_v_Col0
AT1G09850.1.Araport11.447	869.152	0.254765	0.103256	2.46732	0.0136128	0.106432	AP142	pAP142_v_Col0
AT1G09860.1.Araport11.447	2.16996	0.172413	1.27207	0.135537	0.892187	0.962772	AP142	pAP142_v_Col0
AT1G09870.1.Araport11.447	868.202	0.168929	0.101415	1.66573	0.0957676	0.333537	AP142	pAP142_v_Col0
AT1G09880.3.Araport11.447	35.293	-0.0406442	0.295631	-0.137483	0.890649	0.962401	AP142	pAP142_v_Col0
AT1G09890.3.Araport11.447	98.7929	-0.441573	0.206007	-2.14349	0.0320739	0.178895	AP142	pAP142_v_Col0
AT1G09900.1.Araport11.447	1054.45	0.0468812	0.093817	0.499709	0.61728	0.830286	AP142	pAP142_v_Col0
AT1G09910.1.Araport11.447	470.567	0.0106659	0.118485	0.0900188	0.928272	0.976327	AP142	pAP142_v_Col0
AT1G09920.1.Araport11.447	862.817	-0.134163	0.112286	-1.19483	0.232153	0.525195	AP142	pAP142_v_Col0
AT1G09930.1.Araport11.447	6.82187	-1.63007	0.84291	-1.93386	0.0531308	0.240766	AP142	pAP142_v_Col0
AT1G09932.1.Araport11.447	133.104	-0.672212	0.287402	-2.33892	0.0193393	0.131934	AP142	pAP142_v_Col0
AT1G09935.1.Araport11.447	0.135438	-0.622765	3.53381	-0.17623	0.860113		AP142	pAP142_v_Col0
AT1G09940.1.Araport11.447	677.753	-0.304462	0.189818	-1.60397	0.108722	0.356575	AP142	pAP142_v_Col0
AT1G09950.1.Araport11.447	16.4496	-1.44981	1.24771	-1.16197	0.245246	0.540617	AP142	pAP142_v_Col0
AT1G09960.1.Araport11.447	120.649	-0.385248	0.246484	-1.56297	0.118059	0.371989	AP142	pAP142_v_Col0
AT1G09970.2.Araport11.447	2456.86	-0.424877	0.158068	-2.68794	0.00718939	0.0697342	AP142	pAP142_v_Col0
AT1G09980.3.Araport11.447	1101.53	-0.0983079	0.107402	-0.915323	0.360022	0.652613	AP142	pAP142_v_Col0
AT1G09995.3.Araport11.447	78.152	-0.0556505	0.225163	-0.247156	0.804787	0.92492	AP142	pAP142_v_Col0
AT1G10000.1.Araport11.447	20.3144	-0.367257	0.506323	-0.725341	0.468243	0.740884	AP142	pAP142_v_Col0
AT1G10010.2.Araport11.447	0.346645	-0.588116	3.52935	-0.166636	0.867657		AP142	pAP142_v_Col0
AT1G10020.1.Araport11.447	1118.09	-0.364085	0.154195	-2.3612	0.0182157	0.127121	AP142	pAP142_v_Col0
AT1G10030.1.Araport11.447	437.382	-0.160302	0.107757	-1.48762	0.13685	0.402299	AP142	pAP142_v_Col0
AT1G10040.1.Araport11.447	148.282	0.151486	0.236968	0.639268	0.522648	0.776559	AP142	pAP142_v_Col0
AT1G10050.3.Araport11.447	535.889	0.939235	0.106614	8.80971	1.25469e-18	4.43028e-16	AP142	pAP142_v_Col0
AT1G10060.5.Araport11.447	606.123	-0.200066	0.164356	-1.21728	0.223499	0.514928	AP142	pAP142_v_Col0
AT1G10070.1.Araport11.447	88.4493	-0.287734	0.801002	-0.359218	0.719432	0.886002	AP142	pAP142_v_Col0
AT1G10090.1.Araport11.447	866.64	0.0424142	0.154861	0.273885	0.784173	0.915043	AP142	pAP142_v_Col0
AT1G10095.1.Araport11.447	156.504	0.219685	0.192212	1.14293	0.253068	0.548694	AP142	pAP142_v_Col0
AT1G10100.1.Araport11.447	0.120918	0.819908	3.53381	0.232018	0.816524		AP142	pAP142_v_Col0
AT1G10110.1.Araport11.447	21.9313	0.774269	0.412544	1.87682	0.0605432	0.259072	AP142	pAP142_v_Col0
AT1G10120.1.Araport11.447	953.436	0.0318182	0.111556	0.285222	0.775474	0.91091	AP142	pAP142_v_Col0
AT1G10130.1.Araport11.447	1220.39	-0.0365811	0.0763493	-0.479128	0.631848	0.837617	AP142	pAP142_v_Col0
AT1G10140.1.Araport11.447	216.663	-0.17039	0.216892	-0.7856	0.432102	0.714246	AP142	pAP142_v_Col0
AT1G10150.1.Araport11.447	463.807	-0.185598	0.144263	-1.28652	0.198261	0.483903	AP142	pAP142_v_Col0
AT1G10155.1.Araport11.447	24.0932	-1.17056	0.714881	-1.63742	0.101542	0.344271	AP142	pAP142_v_Col0
AT1G10170.4.Araport11.447	2128.27	-0.714033	0.68259	-1.04606			AP142	pAP142_v_Col0
AT1G10180.1.Araport11.447	901.842	-0.204874	0.0957923	-2.13873	0.0324577	0.179981	AP142	pAP142_v_Col0
AT1G10190.1.Araport11.447	0						AP142	pAP142_v_Col0
AT1G10200.1.Araport11.447	3195.32	0.10284	0.108337	0.949257	0.34249	0.637242	AP142	pAP142_v_Col0
AT1G10210.2.Araport11.447	218.138	0.0190962	0.175799	0.108625	0.9135	0.971477	AP142	pAP142_v_Col0
AT1G10220.2.Araport11.447	4.00123	-0.45416	0.904503	-0.502109	0.615591	0.82963	AP142	pAP142_v_Col0
AT1G10225.1.Araport11.447	0.787496	-2.09445	2.38935	-0.876578	0.380716		AP142	pAP142_v_Col0
AT1G10230.1.Araport11.447	494.82	0.19681	0.133206	1.47748	0.139546	0.406512	AP142	pAP142_v_Col0
AT1G10240.2.Araport11.447	483.668	0.0271247	0.0996968	0.272072	0.785567	0.91557	AP142	pAP142_v_Col0
AT1G10250.1.Araport11.447	0						AP142	pAP142_v_Col0
AT1G10270.1.Araport11.447	825.964	0.225063	0.189442	1.18803	0.234822	0.528445	AP142	pAP142_v_Col0
AT1G10280.1.Araport11.447	168.771	-0.174494	0.168018	-1.03854	0.299017	0.595856	AP142	pAP142_v_Col0
AT1G10290.1.Araport11.447	3309.02	-0.15519	0.115895	-1.33906	0.180551	0.461021	AP142	pAP142_v_Col0
AT1G10300.3.Araport11.447	38.2964	0.831419	0.540215	1.53905	0.123792	0.381054	AP142	pAP142_v_Col0
AT1G10310.1.Araport11.447	923.511	-0.306866	0.117832	-2.60427	0.00920689	0.0823018	AP142	pAP142_v_Col0
AT1G10320.1.Araport11.447	980.25	0.0500448	0.130736	0.382794	0.701873	0.875716	AP142	pAP142_v_Col0
AT1G10330.1.Araport11.447	49.4323	0.436293	0.328891	1.32656	0.184655	0.466386	AP142	pAP142_v_Col0
AT1G10340.1.Araport11.447	78.468	-0.656865	0.549286	-1.19585	0.231754	0.52473	AP142	pAP142_v_Col0
AT1G10350.1.Araport11.447	503.539	-0.0651121	0.117612	-0.553618	0.57984	0.808267	AP142	pAP142_v_Col0
AT1G10360.1.Araport11.447	1591.61	-0.151239	0.207957	-0.727262	0.467065	0.739816	AP142	pAP142_v_Col0
AT1G10370.1.Araport11.447	1381.15	-0.18364	0.33076	-0.555208	0.578752	0.807874	AP142	pAP142_v_Col0
AT1G10380.1.Araport11.447	301.783	0.00462172	0.222722	0.0207511	0.983444	0.995439	AP142	pAP142_v_Col0
AT1G10385.1.Araport11.447	4.36391	-2.87003	1.81817	-1.57853	0.114445	0.366666	AP142	pAP142_v_Col0
AT1G10390.1.Araport11.447	3172.43	0.0878929	0.0974518	0.901912	0.367104	0.658794	AP142	pAP142_v_Col0
AT1G10395.1.Araport11.447	0						AP142	pAP142_v_Col0
AT1G10400.1.Araport11.447	48.9872	0.250036	0.510302	0.489975	0.624151	0.833737	AP142	pAP142_v_Col0
AT1G10410.1.Araport11.447	1419.15	0.0117544	0.201511	0.0583314	0.953485	0.984965	AP142	pAP142_v_Col0
AT1G10417.4.Araport11.447	80.1625	0.248888	0.210934	1.17994	0.238026	0.532427	AP142	pAP142_v_Col0
AT1G10430.1.Araport11.447	1001.28	-0.113503	0.129772	-0.874634	0.381773	0.672279	AP142	pAP142_v_Col0
AT1G10450.3.Araport11.447	994.166	-0.0384899	0.173767	-0.221504	0.8247	0.933212	AP142	pAP142_v_Col0
AT1G10455.1.Araport11.447	0						AP142	pAP142_v_Col0
AT1G10460.1.Araport11.447	23.4009	-0.0621487	0.381177	-0.163044	0.870484	0.954732	AP142	pAP142_v_Col0
AT1G10470.1.Araport11.447	3800.24	-0.16925	0.134421	-1.2591	0.207994	0.496216	AP142	pAP142_v_Col0
AT1G10480.1.Araport11.447	50.5159	-0.173267	0.246537	-0.702804	0.482178	0.751473	AP142	pAP142_v_Col0
AT1G10490.1.Araport11.447	1943.48	0.397993	0.135422	2.9389	0.0032938	0.0399269	AP142	pAP142_v_Col0
AT1G10500.1.Araport11.447	1945.61	-0.224031	0.133115	-1.68299	0.0923768	0.327606	AP142	pAP142_v_Col0
AT1G10510.1.Araport11.447	2459.76	0.194039	0.0897586	2.16179	0.0306343	0.173975	AP142	pAP142_v_Col0
AT1G10520.1.Araport11.447	103.794	0.30047	0.182646	1.64509	0.0999505	0.340952	AP142	pAP142_v_Col0
AT1G10522.1.Araport11.447	1848.11	-0.163714	0.112063	-1.4609	0.144042	0.412713	AP142	pAP142_v_Col0
AT1G10530.1.Araport11.447	22.191	-0.250618	0.475257	-0.527331	0.597964	0.81981	AP142	pAP142_v_Col0
AT1G10540.1.Araport11.447	23.1356	-0.390479	0.48199	-0.81014	0.41786	0.702625	AP142	pAP142_v_Col0
AT1G10550.1.Araport11.447	81.8979	-0.0988868	0.555806	-0.177916	0.858789	0.950101	AP142	pAP142_v_Col0
AT1G10560.1.Araport11.447	39.2927	-0.163436	0.490252	-0.333372	0.738853	0.894288	AP142	pAP142_v_Col0
AT1G10570.1.Araport11.447	918.173	0.151155	0.129104	1.17079	0.241681	0.536112	AP142	pAP142_v_Col0
AT1G10580.1.Araport11.447	1823.48	-0.709589	0.534664	-1.32717	0.184453	0.466346	AP142	pAP142_v_Col0
AT1G10585.1.Araport11.447	184.033	-2.96528	1.45111	-2.04345			AP142	pAP142_v_Col0
AT1G10586.1.Araport11.447	0.415575	-2.14776	3.47067	-0.618832	0.536027		AP142	pAP142_v_Col0
AT1G10588.1.Araport11.447	0.124311	-0.622765	3.53381	-0.17623	0.860113		AP142	pAP142_v_Col0
AT1G10590.3.Araport11.447	3272.28	0.127863	0.135289	0.945111	0.344602	0.638653	AP142	pAP142_v_Col0
AT1G10600.1.Araport11.447	379.978	-0.194603	0.120371	-1.6167	0.105943	0.352425	AP142	pAP142_v_Col0
AT1G10610.1.Araport11.447	442.625	0.0949423	0.157001	0.604725	0.545362	0.789673	AP142	pAP142_v_Col0
AT1G10620.1.Araport11.447	0.476828	-2.32625	3.46063	-0.672205	0.501453		AP142	pAP142_v_Col0
AT1G10630.2.Araport11.447	2351.66	-0.0711931	0.094986	-0.749512	0.453549	0.729894	AP142	pAP142_v_Col0
AT1G10640.1.Araport11.447	576.465	-0.627492	0.20462	-3.06663	0.00216487	0.0295604	AP142	pAP142_v_Col0
AT1G10650.1.Araport11.447	609.181	0.0593112	0.118287	0.501417	0.616078	0.829747	AP142	pAP142_v_Col0
AT1G10657.1.Araport11.447	661.651	0.13355	0.233315	0.572403	0.567049	0.800376	AP142	pAP142_v_Col0
AT1G10660.2.Araport11.447	525.733	0.190703	0.129456	1.47311	0.140721	0.408252	AP142	pAP142_v_Col0
AT1G10670.3.Araport11.447	6495.49	-0.259807	0.0875026	-2.96913	0.0029864	0.0373495	AP142	pAP142_v_Col0
AT1G10680.1.Araport11.447	13.0081	-0.532538	0.617523	-0.862378	0.388479	0.678141	AP142	pAP142_v_Col0
AT1G10690.1.Araport11.447	74.366	-0.325093	0.322941	-1.00667	0.314095	0.611539	AP142	pAP142_v_Col0
AT1G10700.1.Araport11.447	700.36	-0.305831	0.130514	-2.34329	0.0191147	0.130908	AP142	pAP142_v_Col0
AT1G10710.1.Araport11.447	9.46604	0.443453	0.685658	0.646755	0.517791	0.773989	AP142	pAP142_v_Col0
AT1G10715.1.Araport11.447	0						AP142	pAP142_v_Col0
AT1G10717.1.Araport11.447	0						AP142	pAP142_v_Col0
AT1G10720.1.Araport11.447	600.327	0.079174	0.102624	0.771498	0.440412	0.721007	AP142	pAP142_v_Col0
AT1G10730.1.Araport11.447	208.477	-0.0509849	0.142691	-0.35731	0.72086	0.886613	AP142	pAP142_v_Col0
AT1G10740.1.Araport11.447	946.612	-0.428725	0.177059	-2.42137	0.0154621	0.115095	AP142	pAP142_v_Col0
AT1G10745.1.Araport11.447	0						AP142	pAP142_v_Col0
AT1G10747.1.Araport11.447	0.131919	0.819908	3.53381	0.232018	0.816524		AP142	pAP142_v_Col0
AT1G10750.1.Araport11.447	148.868	-0.0891617	0.221882	-0.401843	0.6878	0.868054	AP142	pAP142_v_Col0
AT1G10760.1.Araport11.447	10484.7	0.307072	0.158849	1.93311	0.0532227	0.240959	AP142	pAP142_v_Col0
AT1G10770.1.Araport11.447	6.96895	-0.635535	0.956649	-0.664334	0.506477	0.766815	AP142	pAP142_v_Col0
AT1G10780.2.Araport11.447	478.806	-0.0777945	0.170202	-0.457071	0.64762	0.84643	AP142	pAP142_v_Col0
AT1G10790.1.Araport11.447	21.1789	0.137207	0.484639	0.283113	0.777091	0.911626	AP142	pAP142_v_Col0
AT1G10800.2.Araport11.447	22.1351	-0.420048	0.529941	-0.792631	0.427993	0.711129	AP142	pAP142_v_Col0
AT1G10810.1.Araport11.447	16.3931	-1.45763	0.782959	-1.86169	0.0626467	0.264593	AP142	pAP142_v_Col0
AT1G10820.2.Araport11.447	555.816	-0.00383514	0.136612	-0.0280732	0.977604	0.994179	AP142	pAP142_v_Col0
AT1G10830.1.Araport11.447	1162.34	0.0189704	0.0990434	0.191536	0.848106	0.945449	AP142	pAP142_v_Col0
AT1G10840.1.Araport11.447	5357.52	0.175127	0.0956208	1.83147	0.06703	0.27521	AP142	pAP142_v_Col0
AT1G10850.1.Araport11.447	1062.72	0.0263926	0.0902335	0.292492	0.76991	0.909281	AP142	pAP142_v_Col0
AT1G10865.1.Araport11.447	437.837	0.396753	0.141687	2.80021	0.00510689	0.0551554	AP142	pAP142_v_Col0
AT1G10870.2.Araport11.447	1020.09	-0.0299581	0.0789789	-0.379318	0.704452	0.876943	AP142	pAP142_v_Col0
AT1G10875.1.Araport11.447	0						AP142	pAP142_v_Col0
AT1G10880.1.Araport11.447	0						AP142	pAP142_v_Col0
AT1G10890.1.Araport11.447	1795.31	0.0560301	0.200105	0.280003	0.779475	0.912674	AP142	pAP142_v_Col0
AT1G10900.2.Araport11.447	1482.43	0.00660858	0.0836974	0.0789581	0.937066	0.980042	AP142	pAP142_v_Col0
AT1G10910.1.Araport11.447	1590.5	-0.0578838	0.156458	-0.369964	0.711409	0.880892	AP142	pAP142_v_Col0
AT1G10920.4.Araport11.447	228.865	-0.253229	0.205826	-1.23031	0.218581	0.508313	AP142	pAP142_v_Col0
AT1G10930.1.Araport11.447	1460.84	-0.150245	0.111963	-1.34192	0.179623	0.459649	AP142	pAP142_v_Col0
AT1G10940.2.Araport11.447	2463.59	0.0729013	0.142818	0.510448	0.609738	0.827003	AP142	pAP142_v_Col0
AT1G10950.1.Araport11.447	3430.36	0.0542308	0.135035	0.401607	0.687974	0.868054	AP142	pAP142_v_Col0
AT1G10960.1.Araport11.447	6434.84	-0.0389539	0.115983	-0.335858	0.736978	0.893745	AP142	pAP142_v_Col0
AT1G10970.2.Araport11.447	170.377	0.0829122	0.184039	0.450513	0.65234	0.848167	AP142	pAP142_v_Col0
AT1G10980.1.Araport11.447	8.60486	-1.44286	0.633557	-2.27739	0.0227626	0.146392	AP142	pAP142_v_Col0
AT1G10990.2.Araport11.447	105.457	-0.514428	0.315708	-1.62944	0.103219	0.347381	AP142	pAP142_v_Col0
AT1G11000.1.Araport11.447	286.83	-0.036535	0.211764	-0.172527	0.863023	0.951511	AP142	pAP142_v_Col0
AT1G11020.1.Araport11.447	350.848	-0.20742	0.120705	-1.7184	0.0857228	0.315739	AP142	pAP142_v_Col0
AT1G11040.1.Araport11.447	0.499897	-1.22715	3.24575	-0.37808	0.705371		AP142	pAP142_v_Col0
AT1G11050.1.Araport11.447	295.83	-0.401814	0.220534	-1.82201	0.0684542	0.279187	AP142	pAP142_v_Col0
AT1G11060.1.Araport11.447	526.942	-0.00921396	0.106416	-0.0865846	0.931002	0.977623	AP142	pAP142_v_Col0
AT1G11070.4.Araport11.447	251.681	1.63571	0.290642	5.62791	1.82409e-08	1.7748e-06	AP142	pAP142_v_Col0
AT1G11080.2.Araport11.447	452.81	-0.886353	0.463949	-1.91046	0.0560746	0.248703	AP142	pAP142_v_Col0
AT1G11090.1.Araport11.447	381.933	-0.0857729	0.126598	-0.677523	0.498074	0.761322	AP142	pAP142_v_Col0
AT1G11100.4.Araport11.447	52.951	0.0131131	0.285236	0.045973	0.963332	0.988544	AP142	pAP142_v_Col0
AT1G11110.1.Araport11.447	0						AP142	pAP142_v_Col0
AT1G11112.1.Araport11.447	44.1446	-1.34477	0.292583	-4.59621	4.30244e-06	0.000225332	AP142	pAP142_v_Col0
AT1G11120.1.Araport11.447	109.528	-0.271025	0.176693	-1.53387	0.12506	0.383231	AP142	pAP142_v_Col0
AT1G11125.1.Araport11.447	45.2647	-0.225018	0.288223	-0.780707	0.434975	0.716676	AP142	pAP142_v_Col0
AT1G11130.1.Araport11.447	812.382	0.172413	0.139059	1.23985	0.215029	0.504384	AP142	pAP142_v_Col0
AT1G11145.1.Araport11.447	0.241836	1.50475	3.53218	0.426014	0.670098		AP142	pAP142_v_Col0
AT1G11160.1.Araport11.447	149.131	-0.612309	0.211947	-2.88897	0.003865	0.0450546	AP142	pAP142_v_Col0
AT1G11170.5.Araport11.447	163.767	-0.0496601	0.240893	-0.20615	0.836674	0.940222	AP142	pAP142_v_Col0
AT1G11180.2.Araport11.447	259.57	-0.220713	0.172581	-1.27889	0.200935	0.487448	AP142	pAP142_v_Col0
AT1G11190.1.Araport11.447	119.475	0.0472003	0.183543	0.257163	0.797053	0.921349	AP142	pAP142_v_Col0
AT1G11200.1.Araport11.447	433.727	0.0468929	0.121734	0.385206	0.700084	0.874235	AP142	pAP142_v_Col0
AT1G11210.1.Araport11.447	252.753	0.400591	0.244881	1.63586	0.101869	0.344835	AP142	pAP142_v_Col0
AT1G11220.2.Araport11.447	200.145	-0.0659226	0.198355	-0.332347	0.739627	0.894581	AP142	pAP142_v_Col0
AT1G11230.2.Araport11.447	0						AP142	pAP142_v_Col0
AT1G11240.1.Araport11.447	1903.67	0.29145	0.0976419	2.98488	0.00283685	0.0358157	AP142	pAP142_v_Col0
AT1G11250.1.Araport11.447	2.48149	-0.200635	1.17516	-0.170729	0.864436	0.952451	AP142	pAP142_v_Col0
AT1G11260.1.Araport11.447	2322.98	-0.28295	0.191701	-1.47599	0.139946	0.407087	AP142	pAP142_v_Col0
AT1G11270.2.Araport11.447	117.46	0.61316	0.2014	3.04448	0.00233079	0.0311893	AP142	pAP142_v_Col0
AT1G11280.1.Araport11.447	1359.25	0.308926	0.143631	2.15083	0.03149	0.176868	AP142	pAP142_v_Col0
AT1G11290.1.Araport11.447	201.198	0.010263	0.207101	0.0495555	0.960477	0.98745	AP142	pAP142_v_Col0
AT1G11300.1.Araport11.447	143.077	-0.138622	0.201649	-0.687444	0.491803	0.758306	AP142	pAP142_v_Col0
AT1G11303.1.Araport11.447	577.373	0.165016	0.133907	1.23232	0.217828	0.507509	AP142	pAP142_v_Col0
AT1G11310.1.Araport11.447	2514.56	-0.20107	0.13664	-1.47152	0.14115	0.408845	AP142	pAP142_v_Col0
AT1G11320.1.Araport11.447	233.683	0.532642	0.138942	3.83355	0.000126309	0.00354053	AP142	pAP142_v_Col0
AT1G11330.2.Araport11.447	471.395	-0.443825	0.258051	-1.71991	0.0854484	0.315136	AP142	pAP142_v_Col0
AT1G11340.1.Araport11.447	103.318	-0.128449	0.219887	-0.584157	0.559114	0.796955	AP142	pAP142_v_Col0
AT1G11350.1.Araport11.447	1158.59	0.0179589	0.147705	0.121586	0.903227	0.967011	AP142	pAP142_v_Col0
AT1G11360.4.Araport11.447	631.049	-0.209912	0.103782	-2.02264	0.0431106	0.213855	AP142	pAP142_v_Col0
AT1G11362.1.Araport11.447	1.98066	1.00821	1.87135	0.538762	0.590051	0.813951	AP142	pAP142_v_Col0
AT1G11370.1.Araport11.447	1.88326	-0.0613462	1.83641	-0.0334055	0.973351	0.992341	AP142	pAP142_v_Col0
AT1G11380.1.Araport11.447	241.316	-0.174299	0.170874	-1.02005	0.307707	0.604855	AP142	pAP142_v_Col0
AT1G11390.1.Araport11.447	597.307	-0.107758	0.205922	-0.523296	0.600769	0.821925	AP142	pAP142_v_Col0
AT1G11400.4.Araport11.447	754.95	0.258288	0.10551	2.448	0.0143651	0.110228	AP142	pAP142_v_Col0
AT1G11410.4.Araport11.447	545.079	0.0911657	0.12112	0.752688	0.451637	0.72904	AP142	pAP142_v_Col0
AT1G11420.1.Araport11.447	136.54	-0.313847	0.226226	-1.38732	0.165345	0.442172	AP142	pAP142_v_Col0
AT1G11430.1.Araport11.447	6330.36	-0.144042	0.0692178	-2.081	0.0374337	0.196617	AP142	pAP142_v_Col0
AT1G11440.1.Araport11.447	436.391	-0.0526434	0.182508	-0.288444	0.773007	0.910308	AP142	pAP142_v_Col0
AT1G11450.3.Araport11.447	212.821	0.189691	0.204456	0.927784	0.35352	0.646562	AP142	pAP142_v_Col0
AT1G11460.1.Araport11.447	9.53017	0.359826	0.633632	0.567879	0.570117	0.802689	AP142	pAP142_v_Col0
AT1G11470.1.Araport11.447	0.103894	-0.622765	3.53381	-0.17623	0.860113		AP142	pAP142_v_Col0
AT1G11475.1.Araport11.447	1329.95	0.464404	0.117109	3.96557	7.32219e-05	0.00231643	AP142	pAP142_v_Col0
AT1G11480.1.Araport11.447	1826.61	-0.0888429	0.108941	-0.815515	0.414778	0.700014	AP142	pAP142_v_Col0
AT1G11490.2.Araport11.447	12.6095	0.0634613	0.496672	0.127773	0.898329	0.96545	AP142	pAP142_v_Col0
AT1G11500.3.Araport11.447	17.7008	0.0707902	0.422322	0.167621	0.866881	0.953374	AP142	pAP142_v_Col0
AT1G11510.1.Araport11.447	0						AP142	pAP142_v_Col0
AT1G11520.1.Araport11.447	0						AP142	pAP142_v_Col0
AT1G11530.1.Araport11.447	435.927	-0.299272	0.29046	-1.03034	0.30285	0.600252	AP142	pAP142_v_Col0
AT1G11540.2.Araport11.447	32.2801	-1.10109	0.763989	-1.44123	0.149519	0.419721	AP142	pAP142_v_Col0
AT1G11545.1.Araport11.447	1099.35	-0.0319607	0.135856	-0.235253	0.814012	0.928555	AP142	pAP142_v_Col0
AT1G11560.1.Araport11.447	2.07797	-0.0532246	1.24555	-0.042732	0.965915	0.989417	AP142	pAP142_v_Col0
AT1G11570.3.Araport11.447	32.688	-0.131448	0.334376	-0.393113	0.694236	0.870958	AP142	pAP142_v_Col0
AT1G11572.1.Araport11.447	0.49965	1.42992	3.48278	0.410569	0.681389		AP142	pAP142_v_Col0
AT1G11580.2.Araport11.447	2323.99	-0.328765	0.257449	-1.27701	0.2016	0.488102	AP142	pAP142_v_Col0
AT1G11590.1.Araport11.447	0.44712	-2.24111	3.46527	-0.646737	0.517802		AP142	pAP142_v_Col0
AT1G11591.1.Araport11.447	0.257272	-1.39483	3.52621	-0.395561	0.692429		AP142	pAP142_v_Col0
AT1G11593.1.Araport11.447	0						AP142	pAP142_v_Col0
AT1G11600.1.Araport11.447	796.71	0.335662	0.152333	2.20347	0.0275615	0.163251	AP142	pAP142_v_Col0
AT1G11608.1.Araport11.447	0						AP142	pAP142_v_Col0
AT1G11610.2.Araport11.447	0						AP142	pAP142_v_Col0
AT1G11620.1.Araport11.447	0						AP142	pAP142_v_Col0
AT1G11630.1.Araport11.447	386.259	0.0872256	0.19159	0.455272	0.648913	0.846942	AP142	pAP142_v_Col0
AT1G11650.2.Araport11.447	7957.92	-0.18945	0.0861593	-2.19884	0.0278893	0.16437	AP142	pAP142_v_Col0
AT1G11655.1.Araport11.447	5.48439	-1.68975	1.51532	-1.11511	0.264804	0.560921	AP142	pAP142_v_Col0
AT1G11660.3.Araport11.447	1394.18	-0.0694648	0.0920546	-0.754604	0.450487	0.728128	AP142	pAP142_v_Col0
AT1G11670.1.Araport11.447	353.277	-0.170542	0.235657	-0.723687	0.469258	0.741525	AP142	pAP142_v_Col0
AT1G11680.1.Araport11.447	3158.26	0.0234236	0.0829087	0.282523	0.777543	0.911626	AP142	pAP142_v_Col0
AT1G11684.1.Araport11.447	0.124311	-0.622765	3.53381	-0.17623	0.860113		AP142	pAP142_v_Col0
AT1G11690.1.Araport11.447	1.27638	0.178442	1.90814	0.0935161	0.925494		AP142	pAP142_v_Col0
AT1G11700.1.Araport11.447	214.898	-0.11281	0.224552	-0.502379	0.615401	0.829594	AP142	pAP142_v_Col0
AT1G11710.1.Araport11.447	113.252	0.65827	0.333897	1.97148	0.0486694	0.228886	AP142	pAP142_v_Col0
AT1G11720.2.Araport11.447	2068.84	0.173376	0.0983275	1.76325	0.0778575	0.299028	AP142	pAP142_v_Col0
AT1G11730.1.Araport11.447	105.115	-0.0360855	0.252698	-0.142801	0.886448	0.960765	AP142	pAP142_v_Col0
AT1G11740.1.Araport11.447	105.883	-2.12356	0.402133	-5.28074	1.28661e-07	1.07097e-05	AP142	pAP142_v_Col0
AT1G11750.2.Araport11.447	4942.74	-0.129388	0.0573898	-2.25455	0.0241618	0.151605	AP142	pAP142_v_Col0
AT1G11755.1.Araport11.447	334.653	0.311771	0.157129	1.98417	0.0472366	0.225197	AP142	pAP142_v_Col0
AT1G11760.1.Araport11.447	199.795	0.283406	0.165251	1.715	0.0863454	0.316576	AP142	pAP142_v_Col0
AT1G11765.1.Araport11.447	0						AP142	pAP142_v_Col0
AT1G11770.1.Araport11.447	0						AP142	pAP142_v_Col0
AT1G11780.1.Araport11.447	559.606	0.276858	0.144505	1.91591	0.0553761	0.247054	AP142	pAP142_v_Col0
AT1G11785.1.Araport11.447	10.1389	0.650597	0.746383	0.871666	0.38339	0.673479	AP142	pAP142_v_Col0
AT1G11790.1.Araport11.447	1009.42	-0.207564	0.105541	-1.96666	0.0492226	0.230105	AP142	pAP142_v_Col0
AT1G11800.1.Araport11.447	227.241	0.0775629	0.158505	0.489341	0.6246	0.833846	AP142	pAP142_v_Col0
AT1G11810.1.Araport11.447	0						AP142	pAP142_v_Col0
AT1G11820.2.Araport11.447	2329.28	-0.0393747	0.105393	-0.373599	0.708703	0.879431	AP142	pAP142_v_Col0
AT1G11840.6.Araport11.447	10915.9	0.0660894	0.0978341	0.675526	0.499342	0.76182	AP142	pAP142_v_Col0
AT1G11850.2.Araport11.447	615.388	-0.297381	0.210369	-1.41361	0.157476	0.431687	AP142	pAP142_v_Col0
AT1G11860.3.Araport11.447	31291.8	-0.12228	0.110159	-1.11003	0.266987	0.563295	AP142	pAP142_v_Col0
AT1G11870.2.Araport11.447	1411.74	-0.29923	0.103548	-2.88978	0.00385516	0.0450124	AP142	pAP142_v_Col0
AT1G11880.1.Araport11.447	166.237	0.0530339	0.164848	0.321715	0.747669	0.898352	AP142	pAP142_v_Col0
AT1G11890.1.Araport11.447	1151.79	0.0552836	0.080589	0.685994	0.492717	0.758513	AP142	pAP142_v_Col0
AT1G11900.1.Araport11.447	126.541	0.319666	0.173935	1.83785	0.066085	0.273066	AP142	pAP142_v_Col0
AT1G11905.1.Araport11.447	263.822	-0.213625	0.176222	-1.21225	0.225417	0.516759	AP142	pAP142_v_Col0
AT1G11910.2.Araport11.447	9862.02	-0.140783	0.14404	-0.977394	0.328374	0.624402	AP142	pAP142_v_Col0
AT1G11915.1.Araport11.447	25.1894	-0.207129	0.366497	-0.565158	0.571966	0.803916	AP142	pAP142_v_Col0
AT1G11920.1.Araport11.447	3.46083	-2.13635	1.3482	-1.5846	0.113058	0.364517	AP142	pAP142_v_Col0
AT1G11925.1.Araport11.447	8.81502	1.22148	1.68962	0.722929			AP142	pAP142_v_Col0
AT1G11930.1.Araport11.447	1852.99	0.040042	0.144989	0.276172	0.782416	0.914235	AP142	pAP142_v_Col0
AT1G11940.1.Araport11.447	218.571	-0.249006	0.174162	-1.42974	0.152791	0.424642	AP142	pAP142_v_Col0
AT1G11950.1.Araport11.447	287.206	0.0529556	0.260647	0.20317	0.839002	0.940993	AP142	pAP142_v_Col0
AT1G11960.1.Araport11.447	402.522	-0.352347	0.186569	-1.88856	0.0589512	0.255287	AP142	pAP142_v_Col0
AT1G11970.1.Araport11.447	0						AP142	pAP142_v_Col0
AT1G11980.1.Araport11.447	0						AP142	pAP142_v_Col0
AT1G11990.2.Araport11.447	40.2321	-0.864378	0.396395	-2.1806	0.0292131	0.16901	AP142	pAP142_v_Col0
AT1G12000.1.Araport11.447	3583.64	-0.297766	0.129056	-2.30726	0.0210402	0.139242	AP142	pAP142_v_Col0
AT1G12010.1.Araport11.447	104.862	-1.88396	0.335964	-5.60762	2.05126e-08	1.96957e-06	AP142	pAP142_v_Col0
AT1G12020.1.Araport11.447	650.616	0.733553	0.140533	5.21981	1.79107e-07	1.41552e-05	AP142	pAP142_v_Col0
AT1G12030.1.Araport11.447	9.91363	-1.40664	0.651397	-2.15942	0.0308177	0.174392	AP142	pAP142_v_Col0
AT1G12040.1.Araport11.447	66.7676	-1.58367	0.993303	-1.59435	0.110858	0.360705	AP142	pAP142_v_Col0
AT1G12050.1.Araport11.447	1303.56	-0.371297	0.0768139	-4.83373	1.34001e-06	8.35771e-05	AP142	pAP142_v_Col0
AT1G12060.1.Araport11.447	146.26	-0.156942	0.18846	-0.832757	0.404982	0.690972	AP142	pAP142_v_Col0
AT1G12064.1.Araport11.447	0.989301	0.202784	2.00243	0.101269	0.919337		AP142	pAP142_v_Col0
AT1G12070.1.Araport11.447	4.03965	-1.35547	0.969817	-1.39765	0.162218	0.438212	AP142	pAP142_v_Col0
AT1G12080.2.Araport11.447	538.02	-1.50248	0.386309	-3.88933	0.000100522	0.0029618	AP142	pAP142_v_Col0
AT1G12090.1.Araport11.447	31071.8	0.0584749	0.110869	0.527424	0.597899	0.81981	AP142	pAP142_v_Col0
AT1G12100.1.Araport11.447	37.1448	-0.0922675	0.329119	-0.280347	0.779211	0.912561	AP142	pAP142_v_Col0
AT1G12110.1.Araport11.447	2206.43	-0.779979	0.159062	-4.90362	9.40849e-07	6.11189e-05	AP142	pAP142_v_Col0
AT1G12120.1.Araport11.447	2072.32	0.0613322	0.0896581	0.684068	0.493933	0.759512	AP142	pAP142_v_Col0
AT1G12130.1.Araport11.447	6.76442	-0.57436	0.716875	-0.8012	0.423016	0.707029	AP142	pAP142_v_Col0
AT1G12140.1.Araport11.447	1102.67	-0.158969	0.112031	-1.41897	0.155907	0.429168	AP142	pAP142_v_Col0
AT1G12150.2.Araport11.447	6.40202	-1.49686	0.956506	-1.56493	0.1176	0.371538	AP142	pAP142_v_Col0
AT1G12160.1.Araport11.447	83.861	-0.906836	0.437583	-2.07238	0.0382304	0.198656	AP142	pAP142_v_Col0
AT1G12170.1.Araport11.447	0						AP142	pAP142_v_Col0
AT1G12180.1.Araport11.447	0.139612	0.819908	3.53381	0.232018	0.816524		AP142	pAP142_v_Col0
AT1G12190.1.Araport11.447	0						AP142	pAP142_v_Col0
AT1G12200.1.Araport11.447	329.014	-0.112534	0.19063	-0.590325	0.554973	0.794914	AP142	pAP142_v_Col0
AT1G12210.1.Araport11.447	133.673	0.273087	0.175188	1.55882	0.119038	0.37394	AP142	pAP142_v_Col0
AT1G12211.1.Araport11.447	0.386306	2.11993	3.40929	0.621809	0.534067		AP142	pAP142_v_Col0
AT1G12220.2.Araport11.447	216.74	0.0543854	0.236868	0.229602	0.818401	0.930241	AP142	pAP142_v_Col0
AT1G12230.2.Araport11.447	2522.66	-0.352511	0.0931808	-3.78308	0.000154897	0.00417611	AP142	pAP142_v_Col0
AT1G12240.1.Araport11.447	3485.62	-0.0789028	0.129311	-0.610179	0.541744	0.788187	AP142	pAP142_v_Col0
AT1G12244.1.Araport11.447	454.846	-0.3264	0.155828	-2.09463	0.0362042	0.192936	AP142	pAP142_v_Col0
AT1G12250.1.Araport11.447	1277.08	-0.482628	0.144861	-3.33167	0.000863267	0.0155289	AP142	pAP142_v_Col0
AT1G12260.1.Araport11.447	82.6964	-0.244241	0.315898	-0.773162	0.439426	0.720108	AP142	pAP142_v_Col0
AT1G12270.1.Araport11.447	2412	-0.00247981	0.111325	-0.0222753	0.982228	0.995192	AP142	pAP142_v_Col0
AT1G12280.1.Araport11.447	250.543	0.246461	0.226199	1.08957	0.275901	0.572405	AP142	pAP142_v_Col0
AT1G12290.1.Araport11.447	90.6853	-0.225414	0.225253	-1.00071	0.316965	0.614071	AP142	pAP142_v_Col0
AT1G12300.1.Araport11.447	58.5994	0.48627	0.438709	1.10841	0.267684	0.564218	AP142	pAP142_v_Col0
AT1G12310.1.Araport11.447	2551.71	-0.139609	0.092346	-1.5118	0.130584	0.393318	AP142	pAP142_v_Col0
AT1G12320.1.Araport11.447	280.92	-0.300072	0.180657	-1.661	0.0967128	0.335643	AP142	pAP142_v_Col0
AT1G12330.1.Araport11.447	1119.53	0.202031	0.126353	1.59895	0.109832	0.358766	AP142	pAP142_v_Col0
AT1G12340.1.Araport11.447	7.93549	0.0156372	0.757656	0.0206389	0.983534	0.995447	AP142	pAP142_v_Col0
AT1G12350.2.Araport11.447	709.055	0.147828	0.12815	1.15355	0.248685	0.544613	AP142	pAP142_v_Col0
AT1G12360.1.Araport11.447	1584.1	-0.242076	0.0637306	-3.79843	0.000145615	0.00396763	AP142	pAP142_v_Col0
AT1G12370.2.Araport11.447	240.969	-0.247424	0.159912	-1.54725	0.121803	0.3785	AP142	pAP142_v_Col0
AT1G12380.1.Araport11.447	421.664	0.0867954	0.17236	0.503569	0.614564	0.829291	AP142	pAP142_v_Col0
AT1G12390.1.Araport11.447	377.586	0.0854824	0.14166	0.603432	0.546222	0.790092	AP142	pAP142_v_Col0
AT1G12400.3.Araport11.447	158.038	0.826233	0.221477	3.73056	0.000191051	0.00488039	AP142	pAP142_v_Col0
AT1G12410.1.Araport11.447	5370	-0.171701	0.0639384	-2.6854	0.00724421	0.0700487	AP142	pAP142_v_Col0
AT1G12411.1.Araport11.447	0						AP142	pAP142_v_Col0
AT1G12420.1.Araport11.447	388.526	-0.000573318	0.177404	-0.00323171	0.997421	0.999315	AP142	pAP142_v_Col0
AT1G12430.2.Araport11.447	1031.25	-0.196909	0.12479	-1.57791	0.114586	0.366781	AP142	pAP142_v_Col0
AT1G12440.2.Araport11.447	2284.57	0.309497	0.0821199	3.76884	0.000164009	0.0043521	AP142	pAP142_v_Col0
AT1G12450.1.Araport11.447	290.805	-0.124633	0.161733	-0.770609	0.440939	0.721299	AP142	pAP142_v_Col0
AT1G12460.1.Araport11.447	635.201	0.0849942	0.12885	0.659639	0.509485	0.768529	AP142	pAP142_v_Col0
AT1G12470.1.Araport11.447	1239.5	-0.00730926	0.096448	-0.0757845	0.939591	0.980528	AP142	pAP142_v_Col0
AT1G12480.1.Araport11.447	138.277	0.304453	0.312073	0.975584	0.329271	0.625194	AP142	pAP142_v_Col0
AT1G12490.1.Araport11.447	2.85206	-0.525918	1.11843	-0.47023	0.638191	0.841164	AP142	pAP142_v_Col0
AT1G12500.1.Araport11.447	1556.58	-0.0618147	0.0904078	-0.683733	0.494144	0.759718	AP142	pAP142_v_Col0
AT1G12520.1.Araport11.447	3887.11	-0.811924	0.320545	-2.53295	0.0113107	0.0940783	AP142	pAP142_v_Col0
AT1G12530.1.Araport11.447	403.661	-0.242226	0.135456	-1.78822	0.0737398	0.290904	AP142	pAP142_v_Col0
AT1G12540.1.Araport11.447	0						AP142	pAP142_v_Col0
AT1G12550.1.Araport11.447	132.979	-0.288545	0.201726	-1.43038	0.152607	0.4244	AP142	pAP142_v_Col0
AT1G12560.1.Araport11.447	50.4424	-2.03466	1.01759	-1.99949	0.0455549	0.220981	AP142	pAP142_v_Col0
AT1G12570.1.Araport11.447	105.583	-0.430729	0.294337	-1.46338	0.143362	0.411666	AP142	pAP142_v_Col0
AT1G12580.1.Araport11.447	1178.63	-0.218592	0.125549	-1.74109	0.0816673	0.307351	AP142	pAP142_v_Col0
AT1G12600.1.Araport11.447	14.519	0.356905	0.475498	0.750592	0.452898	0.729403	AP142	pAP142_v_Col0
AT1G12610.1.Araport11.447	0.580721	-2.613	3.44684	-0.758085	0.4484		AP142	pAP142_v_Col0
AT1G12615.1.Araport11.447	0						AP142	pAP142_v_Col0
AT1G12620.1.Araport11.447	241.66	0.362981	0.151254	2.39982	0.0164032	0.118789	AP142	pAP142_v_Col0
AT1G12630.1.Araport11.447	22.2919	0.870145	0.512436	1.69806	0.0894972	0.322108	AP142	pAP142_v_Col0
AT1G12640.1.Araport11.447	681.515	-0.0439919	0.193307	-0.227576	0.819976	0.931096	AP142	pAP142_v_Col0
AT1G12650.2.Araport11.447	1235.33	0.318232	0.147848	2.15244	0.031363	0.176458	AP142	pAP142_v_Col0
AT1G12660.1.Araport11.447	0						AP142	pAP142_v_Col0
AT1G12663.1.Araport11.447	0.228205	-1.30945	3.52935	-0.371018	0.710624		AP142	pAP142_v_Col0
AT1G12665.1.Araport11.447	0.267357	0.0985736	3.53381	0.0278944	0.977746		AP142	pAP142_v_Col0
AT1G12672.2.Araport11.447	4.6463	0.563099	1.04708	0.537781	0.590728	0.814269	AP142	pAP142_v_Col0
AT1G12680.1.Araport11.447	642.106	-0.0760892	0.108594	-0.700673	0.483507	0.752252	AP142	pAP142_v_Col0
AT1G12700.2.Araport11.447	93.1898	0.0591061	0.337338	0.175213	0.860912	0.950837	AP142	pAP142_v_Col0
AT1G12710.2.Araport11.447	618.534	0.20687	0.183545	1.12708	0.259708	0.555607	AP142	pAP142_v_Col0
AT1G12730.1.Araport11.447	215.628	0.131936	0.249637	0.528512	0.597144	0.819172	AP142	pAP142_v_Col0
AT1G12740.4.Araport11.447	43.9459	-0.726597	0.722822	-1.00522	0.314789	0.612403	AP142	pAP142_v_Col0
AT1G12750.4.Araport11.447	947.466	-0.0335579	0.192947	-0.173923	0.861926	0.951155	AP142	pAP142_v_Col0
AT1G12760.1.Araport11.447	1179	-0.243907	0.133566	-1.82611	0.0678339	0.277426	AP142	pAP142_v_Col0
AT1G12770.2.Araport11.447	3158.7	0.180106	0.0914986	1.9684	0.0490219	0.229564	AP142	pAP142_v_Col0
AT1G12775.1.Araport11.447	123.746	-0.00209326	0.220028	-0.00951363	0.992409	0.998212	AP142	pAP142_v_Col0
AT1G12780.1.Araport11.447	1243.56	-0.448617	0.144234	-3.11035	0.00186867	0.0267029	AP142	pAP142_v_Col0
AT1G12790.1.Araport11.447	116.427	-0.180371	0.231703	-0.778457	0.4363	0.717589	AP142	pAP142_v_Col0
AT1G12800.1.Araport11.447	9201.24	-0.116508	0.138579	-0.840734	0.400497	0.687553	AP142	pAP142_v_Col0
AT1G12805.1.Araport11.447	0.818356	-1.14176	2.0809	-0.548683	0.583223		AP142	pAP142_v_Col0
AT1G12810.2.Araport11.447	493.025	-0.00357774	0.137511	-0.0260179	0.979243	0.994656	AP142	pAP142_v_Col0
AT1G12820.1.Araport11.447	1733.29	0.0516375	0.112229	0.460108	0.645439	0.845021	AP142	pAP142_v_Col0
AT1G12830.1.Araport11.447	913.897	0.194058	0.15609	1.24325	0.213777	0.502976	AP142	pAP142_v_Col0
AT1G12840.1.Araport11.447	3302.3	-0.0234205	0.123605	-0.189478	0.849718	0.946091	AP142	pAP142_v_Col0
AT1G12845.1.Araport11.447	617.687	0.486651	0.113842	4.27479	1.91316e-05	0.000785795	AP142	pAP142_v_Col0
AT1G12850.1.Araport11.447	1794.73	0.0380087	0.096032	0.395792	0.692259	0.870289	AP142	pAP142_v_Col0
AT1G12855.1.Araport11.447	11.307	1.2511	0.666171	1.87804	0.0603752	0.258606	AP142	pAP142_v_Col0
AT1G12860.1.Araport11.447	1730.11	-0.0807998	0.131798	-0.613058	0.539838	0.786774	AP142	pAP142_v_Col0
AT1G12870.1.Araport11.447	0.575766	-2.60336	3.00856	-0.865317	0.386865		AP142	pAP142_v_Col0
AT1G12880.1.Araport11.447	487.648	-0.340215	0.281774	-1.20741	0.227276	0.519258	AP142	pAP142_v_Col0
AT1G12890.1.Araport11.447	11.1576	0.886651	0.628483	1.41078	0.15831	0.432405	AP142	pAP142_v_Col0
AT1G12900.5.Araport11.447	61147.5	-0.1292	0.10309	-1.25327	0.210106	0.498498	AP142	pAP142_v_Col0
AT1G12910.1.Araport11.447	855.565	-0.159454	0.144808	-1.10114	0.270836	0.567381	AP142	pAP142_v_Col0
AT1G12920.1.Araport11.447	4102.65	0.344937	0.124039	2.78088	0.0054212	0.0574456	AP142	pAP142_v_Col0
AT1G12930.1.Araport11.447	880.395	-0.117199	0.0869178	-1.34839	0.177534	0.456997	AP142	pAP142_v_Col0
AT1G12940.1.Araport11.447	1.41252	-0.319899	1.81502	-0.17625	0.860097		AP142	pAP142_v_Col0
AT1G12950.1.Araport11.447	39.581	-1.08934	0.535062	-2.03591	0.0417592	0.209537	AP142	pAP142_v_Col0
AT1G12960.1.Araport11.447	0						AP142	pAP142_v_Col0
AT1G12970.1.Araport11.447	305.409	-0.101285	0.12422	-0.815366	0.414863	0.700014	AP142	pAP142_v_Col0
AT1G12980.1.Araport11.447	13.9027	-0.0122336	0.480948	-0.0254364	0.979707	0.994723	AP142	pAP142_v_Col0
AT1G12990.1.Araport11.447	613.165	-0.0212284	0.158071	-0.134297	0.893168	0.962941	AP142	pAP142_v_Col0
AT1G13000.1.Araport11.447	653.779	-0.0622748	0.124068	-0.50194	0.61571	0.829739	AP142	pAP142_v_Col0
AT1G13020.1.Araport11.447	1362.98	-0.0783903	0.133241	-0.588334	0.556308	0.795222	AP142	pAP142_v_Col0
AT1G13030.1.Araport11.447	598.326	-0.0316239	0.143704	-0.220063	0.825822	0.933639	AP142	pAP142_v_Col0
AT1G13040.2.Araport11.447	121.734	0.642172	0.329157	1.95096	0.0510623	0.235075	AP142	pAP142_v_Col0
AT1G13050.1.Araport11.447	322.349	0.587437	0.126302	4.65105	3.30253e-06	0.000178516	AP142	pAP142_v_Col0
AT1G13060.3.Araport11.447	3943.25	0.0266414	0.0830351	0.320845	0.748328	0.8987	AP142	pAP142_v_Col0
AT1G13080.1.Araport11.447	790.237	-0.0453851	0.151436	-0.299699	0.764407	0.907243	AP142	pAP142_v_Col0
AT1G13090.2.Araport11.447	1495.65	-0.0367504	0.176514	-0.208201	0.835072	0.939387	AP142	pAP142_v_Col0
AT1G13100.1.Araport11.447	321.265	0.108643	0.192919	0.563153	0.573331	0.804678	AP142	pAP142_v_Col0
AT1G13110.1.Araport11.447	2951.36	-0.0204787	0.207657	-0.098618	0.921442	0.97339	AP142	pAP142_v_Col0
AT1G13120.1.Araport11.447	1030.52	0.29021	0.112506	2.5795	0.00989438	0.0861949	AP142	pAP142_v_Col0
AT1G13130.1.Araport11.447	22.4863	0.57015	0.411484	1.38559	0.165871	0.442964	AP142	pAP142_v_Col0
AT1G13140.1.Araport11.447	0.387222	0.832065	3.46293	0.240278	0.810115		AP142	pAP142_v_Col0
AT1G13143.1.Araport11.447	5.79379	0.0728622	0.88687	0.0821565	0.934522	0.979019	AP142	pAP142_v_Col0
AT1G13150.1.Araport11.447	0						AP142	pAP142_v_Col0
AT1G13160.1.Araport11.447	2239.33	0.467326	0.201605	2.31803	0.0204474	0.136766	AP142	pAP142_v_Col0
AT1G13170.2.Araport11.447	1253.85	-0.0187059	0.0933922	-0.200294	0.841251	0.94227	AP142	pAP142_v_Col0
AT1G13180.1.Araport11.447	369.295	-0.169728	0.115874	-1.46475	0.142988	0.41136	AP142	pAP142_v_Col0
AT1G13190.1.Araport11.447	1129.85	-0.0892272	0.136572	-0.653333	0.513541	0.771393	AP142	pAP142_v_Col0
AT1G13195.1.Araport11.447	169.905	-0.0261833	0.200295	-0.130724	0.895994	0.964266	AP142	pAP142_v_Col0
AT1G13200.1.Araport11.447	0.401058	0.881922	3.52653	0.250082	0.802524		AP142	pAP142_v_Col0
AT1G13210.1.Araport11.447	1193.53	-0.556452	0.231181	-2.407	0.0160844	0.117963	AP142	pAP142_v_Col0
AT1G13220.3.Araport11.447	1318.67	0.0726018	0.127501	0.569419	0.569072	0.801836	AP142	pAP142_v_Col0
AT1G13230.1.Araport11.447	9.61868	0.321197	0.600902	0.534525	0.592978	0.815983	AP142	pAP142_v_Col0
AT1G13245.1.Araport11.447	340.963	0.116039	0.257204	0.451155	0.651878	0.847994	AP142	pAP142_v_Col0
AT1G13250.1.Araport11.447	461.335	-0.0115873	0.181408	-0.0638747	0.94907	0.983807	AP142	pAP142_v_Col0
AT1G13260.1.Araport11.447	1700.02	0.00275466	0.17269	0.0159515	0.987273	0.996924	AP142	pAP142_v_Col0
AT1G13270.1.Araport11.447	2847.99	-0.135301	0.123254	-1.09774	0.272317	0.568831	AP142	pAP142_v_Col0
AT1G13280.1.Araport11.447	1106.54	-0.174291	0.166077	-1.04946	0.293966	0.591588	AP142	pAP142_v_Col0
AT1G13290.1.Araport11.447	0.131919	0.819908	3.53381	0.232018	0.816524		AP142	pAP142_v_Col0
AT1G13300.1.Araport11.447	351.262	-1.07381	0.677099	-1.58591	0.112761	0.363987	AP142	pAP142_v_Col0
AT1G13310.1.Araport11.447	4.58767	-2.25021	1.34239	-1.67627	0.0936844	0.329871	AP142	pAP142_v_Col0
AT1G13320.1.Araport11.447	1944.31	0.00238789	0.0903784	0.0264211	0.978921	0.994549	AP142	pAP142_v_Col0
AT1G13330.1.Araport11.447	231.239	1.70657	0.17206	9.9185	3.45904e-23	1.76106e-20	AP142	pAP142_v_Col0
AT1G13340.1.Araport11.447	149.629	-0.444206	0.258837	-1.71616	0.0861324	0.3161	AP142	pAP142_v_Col0
AT1G13350.3.Araport11.447	1563.95	-0.133884	0.0999401	-1.33964	0.180362	0.460679	AP142	pAP142_v_Col0
AT1G13360.1.Araport11.447	1631.82	-0.159431	0.204357	-0.780161	0.435296	0.716964	AP142	pAP142_v_Col0
AT1G13370.1.Araport11.447	19.8868	-0.121783	0.655934	-0.185664	0.852708	0.947191	AP142	pAP142_v_Col0
AT1G13380.1.Araport11.447	737.428	-0.0632311	0.0905656	-0.698181	0.485064	0.753497	AP142	pAP142_v_Col0
AT1G13390.1.Araport11.447	977.993	-0.0335271	0.149656	-0.224027	0.822736	0.932264	AP142	pAP142_v_Col0
AT1G13400.1.Araport11.447	46.5964	0.673256	0.329185	2.04522	0.0408333	0.206895	AP142	pAP142_v_Col0
AT1G13410.1.Araport11.447	92.0902	0.455377	0.193421	2.35433	0.018556	0.128797	AP142	pAP142_v_Col0
AT1G13420.1.Araport11.447	289.046	-1.1531	0.721971	-1.59716	0.11023	0.359566	AP142	pAP142_v_Col0
AT1G13430.1.Araport11.447	15.6202	0.257572	0.553841	0.465064	0.641885	0.843186	AP142	pAP142_v_Col0
AT1G13440.1.Araport11.447	35155	-0.0141524	0.142198	-0.0995263	0.92072	0.973367	AP142	pAP142_v_Col0
AT1G13450.1.Araport11.447	670.036	0.0380439	0.0931177	0.408557	0.682865	0.865829	AP142	pAP142_v_Col0
AT1G13460.2.Araport11.447	461.273	0.0974062	0.125044	0.778974	0.435995	0.717439	AP142	pAP142_v_Col0
AT1G13470.1.Araport11.447	67.5324	-1.50522	0.77854	-1.93338	0.0531888	0.240879	AP142	pAP142_v_Col0
AT1G13480.1.Araport11.447	44.5844	-1.6527	0.652154	-2.53422	0.0112697	0.0938444	AP142	pAP142_v_Col0
AT1G13485.1.Araport11.447	0						AP142	pAP142_v_Col0
AT1G13490.2.Araport11.447	0.605479	-0.520395	2.58727	-0.201136	0.840592		AP142	pAP142_v_Col0
AT1G13500.1.Araport11.447	14.9148	-0.574554	0.618932	-0.928299	0.353252	0.646394	AP142	pAP142_v_Col0
AT1G13510.1.Araport11.447	16.2916	-0.3071	0.613752	-0.500365	0.616818	0.830058	AP142	pAP142_v_Col0
AT1G13520.1.Araport11.447	31.2345	0.52842	0.601368	0.878696	0.379566	0.670248	AP142	pAP142_v_Col0
AT1G13530.1.Araport11.447	32.7694	-0.686583	0.656298	-1.04615	0.295494	0.592477	AP142	pAP142_v_Col0
AT1G13540.1.Araport11.447	11.2809	-0.544123	0.760475	-0.715504	0.474298	0.745393	AP142	pAP142_v_Col0
AT1G13550.1.Araport11.447	4.01887	0.301562	1.15355	0.261421	0.793768	0.919745	AP142	pAP142_v_Col0
AT1G13560.1.Araport11.447	2459.15	0.203397	0.0787146	2.58397	0.00976689	0.085586	AP142	pAP142_v_Col0
AT1G13570.1.Araport11.447	456.898	-0.19708	0.142446	-1.38354	0.166499	0.4437	AP142	pAP142_v_Col0
AT1G13580.2.Araport11.447	236.491	0.177882	0.177468	1.00233	0.316183	0.613424	AP142	pAP142_v_Col0
AT1G13590.1.Araport11.447	23.392	-0.858426	0.639403	-1.34254	0.17942	0.459292	AP142	pAP142_v_Col0
AT1G13600.1.Araport11.447	60.7124	-0.143159	0.292797	-0.488937	0.624886	0.833893	AP142	pAP142_v_Col0
AT1G13605.1.Araport11.447	0						AP142	pAP142_v_Col0
AT1G13607.1.Araport11.447	0						AP142	pAP142_v_Col0
AT1G13608.1.Araport11.447	0.484587	1.31933	3.49058	0.377969	0.705454		AP142	pAP142_v_Col0
AT1G13609.1.Araport11.447	0.125776	0.819908	3.53381	0.232018	0.816524		AP142	pAP142_v_Col0
AT1G13610.1.Araport11.447	14.5064	-0.59396	0.560595	-1.05952	0.289364	0.587216	AP142	pAP142_v_Col0
AT1G13620.1.Araport11.447	9.03893	0.00490498	0.730486	0.00671468	0.994643	0.999001	AP142	pAP142_v_Col0
AT1G13630.4.Araport11.447	94.3473	0.52918	0.299012	1.76976	0.0767669	0.296503	AP142	pAP142_v_Col0
AT1G13635.2.Araport11.447	29.4984	-1.10605	0.601574	-1.83859	0.065975	0.27305	AP142	pAP142_v_Col0
AT1G13640.1.Araport11.447	717.194	-0.252435	0.113206	-2.22986	0.0257568	0.157593	AP142	pAP142_v_Col0
AT1G13650.2.Araport11.447	3342.09	-0.397278	0.469371	-0.846407	0.397326	0.685576	AP142	pAP142_v_Col0
AT1G13670.1.Araport11.447	72.116	-0.700548	0.422184	-1.65934	0.0970467	0.33595	AP142	pAP142_v_Col0
AT1G13680.1.Araport11.447	3.17922	-1.07662	0.963228	-1.11772	0.263685	0.55963	AP142	pAP142_v_Col0
AT1G13690.1.Araport11.447	765.586	-0.105871	0.0952253	-1.1118	0.266224	0.562252	AP142	pAP142_v_Col0
AT1G13700.2.Araport11.447	540.878	-0.733122	0.237015	-3.09314	0.00198049	0.0278286	AP142	pAP142_v_Col0
AT1G13710.1.Araport11.447	303.541	0.345144	0.182509	1.89111	0.0586101	0.254481	AP142	pAP142_v_Col0
AT1G13730.1.Araport11.447	1785.54	-0.079195	0.117452	-0.674274	0.500137	0.761931	AP142	pAP142_v_Col0
AT1G13740.1.Araport11.447	442.981	0.168788	0.145773	1.15789	0.246911	0.542591	AP142	pAP142_v_Col0
AT1G13750.1.Araport11.447	270.329	-0.359557	0.268949	-1.3369	0.181256	0.461864	AP142	pAP142_v_Col0
AT1G13755.1.Araport11.447	0						AP142	pAP142_v_Col0
AT1G13760.1.Araport11.447	0						AP142	pAP142_v_Col0
AT1G13770.1.Araport11.447	453.715	0.0193257	0.128055	0.150917	0.880041	0.958035	AP142	pAP142_v_Col0
AT1G13780.1.Araport11.447	205.176	0.36107	0.179693	2.00937	0.0444981	0.217883	AP142	pAP142_v_Col0
AT1G13790.2.Araport11.447	224.18	-0.564345	0.145724	-3.87269	0.000107641	0.00312429	AP142	pAP142_v_Col0
AT1G13800.1.Araport11.447	88.8917	0.186959	0.213576	0.875371	0.381372	0.671952	AP142	pAP142_v_Col0
AT1G13805.1.Araport11.447	0						AP142	pAP142_v_Col0
AT1G13810.1.Araport11.447	265.657	0.246529	0.230364	1.07017	0.284542	0.582385	AP142	pAP142_v_Col0
AT1G13820.1.Araport11.447	1795.97	-0.252715	0.120536	-2.09659	0.0360297	0.192381	AP142	pAP142_v_Col0
AT1G13825.1.Araport11.447	0.515037	1.47694	3.22992	0.457268	0.647479		AP142	pAP142_v_Col0
AT1G13830.2.Araport11.447	52.9469	-0.916634	0.517608	-1.7709	0.0765768	0.296239	AP142	pAP142_v_Col0
AT1G13860.1.Araport11.447	686.536	0.0619616	0.120821	0.512838	0.608065	0.825638	AP142	pAP142_v_Col0
AT1G13870.1.Araport11.447	612.845	0.262979	0.134704	1.95227	0.050906	0.234766	AP142	pAP142_v_Col0
AT1G13880.2.Araport11.447	846.538	0.140175	0.103068	1.36002	0.173823	0.452799	AP142	pAP142_v_Col0
AT1G13890.2.Araport11.447	0.225727	-1.30945	3.52935	-0.371018	0.710624		AP142	pAP142_v_Col0
AT1G13900.1.Araport11.447	707.624	0.0151009	0.120859	0.124947	0.900566	0.966289	AP142	pAP142_v_Col0
AT1G13910.1.Araport11.447	254.989	-0.0663983	0.183882	-0.361091	0.718031	0.88543	AP142	pAP142_v_Col0
AT1G13920.4.Araport11.447	226.65	0.150742	0.207804	0.725403	0.468205	0.740884	AP142	pAP142_v_Col0
AT1G13930.1.Araport11.447	23252.1	0.309994	0.140738	2.20264	0.0276202	0.163422	AP142	pAP142_v_Col0
AT1G13940.1.Araport11.447	615.528	-0.18039	0.111834	-1.61301	0.106742	0.353577	AP142	pAP142_v_Col0
AT1G13950.1.Araport11.447	299.075	0.167327	0.246187	0.679672	0.496712	0.76074	AP142	pAP142_v_Col0
AT1G13960.1.Araport11.447	546.817	-0.190149	0.190097	-1.00027	0.317178	0.61432	AP142	pAP142_v_Col0
AT1G13970.1.Araport11.447	147.836	0.266507	0.217612	1.22469	0.220692	0.510988	AP142	pAP142_v_Col0
AT1G13980.1.Araport11.447	1253.62	-0.0543856	0.0848209	-0.641181	0.521405	0.775764	AP142	pAP142_v_Col0
AT1G13990.3.Araport11.447	690.266	-1.0379	0.405808	-2.55761	0.0105395	0.0899822	AP142	pAP142_v_Col0
AT1G14000.1.Araport11.447	1615.23	-0.224573	0.102013	-2.20141	0.0277071	0.16384	AP142	pAP142_v_Col0
AT1G14010.1.Araport11.447	1014.16	-0.114621	0.11646	-0.984214	0.32501	0.621354	AP142	pAP142_v_Col0
AT1G14020.1.Araport11.447	750.334	-0.104732	0.0975458	-1.07367	0.282972	0.580916	AP142	pAP142_v_Col0
AT1G14030.1.Araport11.447	2275.27	-0.0654201	0.10465	-0.625133	0.531884	0.782895	AP142	pAP142_v_Col0
AT1G14040.1.Araport11.447	250.13	0.0280634	0.204183	0.137442	0.890681	0.962401	AP142	pAP142_v_Col0
AT1G14048.1.Araport11.447	0						AP142	pAP142_v_Col0
AT1G14060.1.Araport11.447	948.65	0.539263	0.196465	2.74483	0.0060542	0.0622832	AP142	pAP142_v_Col0
AT1G14080.1.Araport11.447	51.9714	-0.51018	0.451712	-1.12944	0.258714	0.554239	AP142	pAP142_v_Col0
AT1G14100.1.Araport11.447	6.11367	-1.72623	0.751778	-2.2962	0.0216645	0.141492	AP142	pAP142_v_Col0
AT1G14110.1.Araport11.447	3.19294	-0.834192	1.08037	-0.772134	0.440035	0.720782	AP142	pAP142_v_Col0
AT1G14120.1.Araport11.447	259.863	-1.221	0.74859	-1.63107	0.102876	0.346914	AP142	pAP142_v_Col0
AT1G14130.1.Araport11.447	244.912	-0.156978	0.2326	-0.674881	0.499751	0.761931	AP142	pAP142_v_Col0
AT1G14140.1.Araport11.447	540.906	0.0366343	0.109323	0.335103	0.737547	0.893869	AP142	pAP142_v_Col0
AT1G14150.1.Araport11.447	1668.36	-0.23842	0.214097	-1.11361	0.265448	0.561482	AP142	pAP142_v_Col0
AT1G14160.1.Araport11.447	39.9987	-0.506163	0.8143	-0.621593	0.53421	0.78421	AP142	pAP142_v_Col0
AT1G14170.3.Araport11.447	304.612	-0.135531	0.137937	-0.982557	0.325826	0.622288	AP142	pAP142_v_Col0
AT1G14180.1.Araport11.447	358.33	0.271442	0.14637	1.85449	0.0636693	0.266909	AP142	pAP142_v_Col0
AT1G14185.1.Araport11.447	57.5322	-1.35617	0.492672	-2.75269	0.00591072	0.0610941	AP142	pAP142_v_Col0
AT1G14190.2.Araport11.447	100.142	-0.260305	0.302958	-0.859209	0.390225	0.679402	AP142	pAP142_v_Col0
AT1G14200.1.Araport11.447	201.372	-0.44879	0.277756	-1.61577	0.106143	0.352608	AP142	pAP142_v_Col0
AT1G14205.1.Araport11.447	170.252	-0.2059	0.199032	-1.03451	0.300899	0.5983	AP142	pAP142_v_Col0
AT1G14210.1.Araport11.447	582.887	-0.686431	0.167767	-4.09157	4.28456e-05	0.00153264	AP142	pAP142_v_Col0
AT1G14220.1.Araport11.447	17.5689	-2.92639	1.11402	-2.62687	0.00861746	0.0789199	AP142	pAP142_v_Col0
AT1G14230.1.Araport11.447	757.431	-0.043535	0.135119	-0.322197	0.747303	0.898124	AP142	pAP142_v_Col0
AT1G14240.4.Araport11.447	167.255	-1.03617	0.483826	-2.14162	0.0322237	0.179137	AP142	pAP142_v_Col0
AT1G14250.1.Araport11.447	1502.05	-1.30122	0.558231	-2.33097	0.0197547	0.133602	AP142	pAP142_v_Col0
AT1G14260.2.Araport11.447	51.0114	-0.135769	0.310979	-0.436587	0.662411	0.853934	AP142	pAP142_v_Col0
AT1G14270.1.Araport11.447	2758.05	-0.294395	0.104288	-2.82291	0.004759	0.0523275	AP142	pAP142_v_Col0
AT1G14280.1.Araport11.447	1080.41	-0.218449	0.157661	-1.38556	0.165881	0.442964	AP142	pAP142_v_Col0
AT1G14290.1.Araport11.447	693.659	-0.221498	0.188499	-1.17506	0.23997	0.53459	AP142	pAP142_v_Col0
AT1G14300.2.Araport11.447	621.302	0.172268	0.215939	0.797762	0.425008	0.709168	AP142	pAP142_v_Col0
AT1G14310.1.Araport11.447	490.058	-0.173391	0.154743	-1.12051	0.262495	0.558762	AP142	pAP142_v_Col0
AT1G14315.2.Araport11.447	0.270877	-1.4383	3.52313	-0.408246	0.683093		AP142	pAP142_v_Col0
AT1G14320.1.Araport11.447	31693.1	0.303026	0.0957442	3.16495	0.00155109	0.023491	AP142	pAP142_v_Col0
AT1G14330.1.Araport11.447	392.813	-0.107213	0.16221	-0.660951	0.508644	0.768028	AP142	pAP142_v_Col0
AT1G14340.1.Araport11.447	331.959	-0.312692	0.157516	-1.98514	0.0471288	0.224862	AP142	pAP142_v_Col0
AT1G14345.1.Araport11.447	3408.96	-0.00662049	0.0899581	-0.0735953	0.941332	0.981408	AP142	pAP142_v_Col0
AT1G14350.2.Araport11.447	585.875	-0.0910599	0.123869	-0.73513	0.462261	0.73668	AP142	pAP142_v_Col0
AT1G14360.1.Araport11.447	761.603	0.0592397	0.170055	0.348357	0.727572	0.88995	AP142	pAP142_v_Col0
AT1G14370.1.Araport11.447	305.303	-0.392091	0.267051	-1.46822	0.142043	0.410092	AP142	pAP142_v_Col0
AT1G14380.1.Araport11.447	1292.67	-0.161107	0.0895861	-1.79835	0.0721221	0.287435	AP142	pAP142_v_Col0
AT1G14390.1.Araport11.447	68.4234	0.0311526	0.299384	0.104056	0.917125	0.97238	AP142	pAP142_v_Col0
AT1G14400.1.Araport11.447	2874.69	-0.162116	0.0970902	-1.66975	0.094969	0.332543	AP142	pAP142_v_Col0
AT1G14410.1.Araport11.447	1512.56	-0.299147	0.098567	-3.03497	0.00240563	0.0318983	AP142	pAP142_v_Col0
AT1G14420.1.Araport11.447	3.06684	0.571806	1.02585	0.557397	0.577256	0.807494	AP142	pAP142_v_Col0
AT1G14430.1.Araport11.447	194.085	-0.768816	0.272986	-2.81632	0.00485771	0.0531991	AP142	pAP142_v_Col0
AT1G14440.1.Araport11.447	977.6	0.272468	0.12338	2.20836	0.027219	0.162029	AP142	pAP142_v_Col0
AT1G14450.2.Araport11.447	1519.67	0.188785	0.0808925	2.33378	0.0196073	0.133102	AP142	pAP142_v_Col0
AT1G14453.1.Araport11.447	1.16886	1.07996	1.67987	0.642885	0.520299		AP142	pAP142_v_Col0
AT1G14455.1.Araport11.447	1.8356	0.712335	1.33305	0.534366	0.593088	0.816055	AP142	pAP142_v_Col0
AT1G14460.1.Araport11.447	760.397	-0.270196	0.137194	-1.96944	0.0489024	0.229342	AP142	pAP142_v_Col0
AT1G14470.1.Araport11.447	45.6333	0.334599	0.326187	1.02579	0.304992	0.602498	AP142	pAP142_v_Col0
AT1G14480.1.Araport11.447	136.194	0.294915	0.219058	1.34629	0.178209	0.457798	AP142	pAP142_v_Col0
AT1G14490.2.Araport11.447	55.4539	-0.446325	0.377578	-1.18207	0.237176	0.53146	AP142	pAP142_v_Col0
AT1G14500.1.Araport11.447	1.98776	-1.51746	1.83399	-0.827408	0.408006	0.69433	AP142	pAP142_v_Col0
AT1G14510.1.Araport11.447	1531.22	0.139942	0.0907238	1.54251	0.12295	0.380065	AP142	pAP142_v_Col0
AT1G14520.3.Araport11.447	443.627	0.263479	0.294186	0.895621	0.370455	0.661879	AP142	pAP142_v_Col0
AT1G14530.2.Araport11.447	117.571	0.0368353	0.18663	0.197371	0.843537	0.943573	AP142	pAP142_v_Col0
AT1G14540.1.Araport11.447	24.5724	-0.021397	0.860652	-0.0248614	0.980166	0.994909	AP142	pAP142_v_Col0
AT1G14550.1.Araport11.447	2.26916	-0.937436	1.29896	-0.72168	0.470491	0.742449	AP142	pAP142_v_Col0
AT1G14560.1.Araport11.447	551.48	0.015305	0.1067	0.143439	0.885943	0.960765	AP142	pAP142_v_Col0
AT1G14570.2.Araport11.447	1771.75	-0.319896	0.0965598	-3.31293	0.000923252	0.0162867	AP142	pAP142_v_Col0
AT1G14580.3.Araport11.447	1474.03	0.576504	0.13421	4.29553	1.74276e-05	0.000726715	AP142	pAP142_v_Col0
AT1G14590.1.Araport11.447	321.043	0.324485	0.147083	2.20613	0.0273748	0.162673	AP142	pAP142_v_Col0
AT1G14600.1.Araport11.447	108.33	0.467617	0.213676	2.18844	0.0286375	0.167004	AP142	pAP142_v_Col0
AT1G14610.1.Araport11.447	5605.3	0.289318	0.110047	2.62905	0.00856234	0.07866	AP142	pAP142_v_Col0
AT1G14620.1.Araport11.447	1218.43	0.397487	0.129583	3.06743	0.00215908	0.0295232	AP142	pAP142_v_Col0
AT1G14630.1.Araport11.447	274.843	0.420841	0.225019	1.87025	0.0614496	0.261774	AP142	pAP142_v_Col0
AT1G14640.1.Araport11.447	166.807	0.477759	0.173699	2.7505	0.0059504	0.0614463	AP142	pAP142_v_Col0
AT1G14642.1.Araport11.447	15.4543	0.209815	0.615409	0.340935	0.733152	0.892221	AP142	pAP142_v_Col0
AT1G14650.1.Araport11.447	2387.44	0.0209373	0.102091	0.205084	0.837506	0.940337	AP142	pAP142_v_Col0
AT1G14660.1.Araport11.447	306.027	0.115381	0.195942	0.588854	0.555959	0.795105	AP142	pAP142_v_Col0
AT1G14670.1.Araport11.447	2977.98	0.0977442	0.206308	0.473777	0.635659	0.839923	AP142	pAP142_v_Col0
AT1G14680.1.Araport11.447	81.1748	0.91569	0.2784	3.28912	0.00100502	0.0172565	AP142	pAP142_v_Col0
AT1G14685.3.Araport11.447	1982.54	0.131265	0.0985331	1.3322	0.182796	0.463822	AP142	pAP142_v_Col0
AT1G14686.1.Araport11.447	3.22943	-0.810785	1.13454	-0.714636	0.474834	0.745754	AP142	pAP142_v_Col0
AT1G14687.1.Araport11.447	66.8045	0.218781	0.232441	0.941232	0.346586	0.640454	AP142	pAP142_v_Col0
AT1G14688.1.Araport11.447	0.527674	2.56701	3.45817	0.742303	0.457904		AP142	pAP142_v_Col0
AT1G14690.1.Araport11.447	1185.96	-0.192194	0.0873487	-2.20031	0.0277846	0.16408	AP142	pAP142_v_Col0
AT1G14700.1.Araport11.447	885.126	0.11884	0.174151	0.682395	0.494989	0.759909	AP142	pAP142_v_Col0
AT1G14710.2.Araport11.447	3489.58	0.179411	0.0857652	2.09188	0.0364488	0.193674	AP142	pAP142_v_Col0
AT1G14720.1.Araport11.447	2659.32	1.01643	0.0983009	10.34	4.64342e-25	2.82371e-22	AP142	pAP142_v_Col0
AT1G14730.1.Araport11.447	189.333	-0.0897391	0.271335	-0.330731	0.740847	0.895168	AP142	pAP142_v_Col0
AT1G14740.1.Araport11.447	1917.72	0.0256208	0.1023	0.250447	0.802242	0.923878	AP142	pAP142_v_Col0
AT1G14750.3.Araport11.447	60.7802	-0.717763	0.249503	-2.87677	0.00401775	0.046123	AP142	pAP142_v_Col0
AT1G14755.1.Araport11.447	0						AP142	pAP142_v_Col0
AT1G14760.1.Araport11.447	21.3779	-0.112768	0.414187	-0.272264	0.785419	0.915512	AP142	pAP142_v_Col0
AT1G14770.2.Araport11.447	281.072	0.187252	0.132721	1.41087	0.158282	0.432405	AP142	pAP142_v_Col0
AT1G14780.1.Araport11.447	126.584	-0.00804845	0.2632	-0.0305792	0.975605	0.993393	AP142	pAP142_v_Col0
AT1G14790.1.Araport11.447	292.64	0.24873	0.220806	1.12647	0.259968	0.556001	AP142	pAP142_v_Col0
AT1G14800.1.Araport11.447	0.257272	-1.39483	3.52621	-0.395561	0.692429		AP142	pAP142_v_Col0
AT1G14810.1.Araport11.447	5419.67	0.432265	0.0953791	4.53207	5.84083e-06	0.000294291	AP142	pAP142_v_Col0
AT1G14820.3.Araport11.447	830.233	0.166588	0.120443	1.38313	0.166626	0.443876	AP142	pAP142_v_Col0
AT1G14830.1.Araport11.447	2591.57	-0.135304	0.13695	-0.987977	0.323164	0.619777	AP142	pAP142_v_Col0
AT1G14840.1.Araport11.447	1091.77	-0.0304657	0.0884581	-0.344408	0.730539	0.891199	AP142	pAP142_v_Col0
AT1G14850.1.Araport11.447	1201.85	-0.0614885	0.197884	-0.31073	0.756006	0.903326	AP142	pAP142_v_Col0
AT1G14860.1.Araport11.447	53.6091	-0.991765	0.467034	-2.12354	0.0337087	0.18495	AP142	pAP142_v_Col0
AT1G14870.1.Araport11.447	285.28	-0.0774458	0.777203	-0.0996468			AP142	pAP142_v_Col0
AT1G14880.1.Araport11.447	472.312	-0.738245	1.59748	-0.462132	0.643986	0.844483	AP142	pAP142_v_Col0
AT1G14890.1.Araport11.447	328.89	-0.411716	0.240215	-1.71395	0.0865378	0.317016	AP142	pAP142_v_Col0
AT1G14900.1.Araport11.447	1235.62	-0.274694	0.109903	-2.49942	0.0124396	0.0997028	AP142	pAP142_v_Col0
AT1G14910.1.Araport11.447	1396.51	-0.142181	0.086125	-1.65087	0.0987657	0.339086	AP142	pAP142_v_Col0
AT1G14920.1.Araport11.447	1398.03	-0.22147	0.148609	-1.49029	0.136149	0.401369	AP142	pAP142_v_Col0
AT1G14930.1.Araport11.447	0.481041	0.120098	2.70951	0.0443244	0.964646		AP142	pAP142_v_Col0
AT1G14940.1.Araport11.447	0						AP142	pAP142_v_Col0
AT1G14950.1.Araport11.447	0						AP142	pAP142_v_Col0
AT1G14960.1.Araport11.447	83.2878	-2.09469	0.746837	-2.80475	0.00503551	0.0546812	AP142	pAP142_v_Col0
AT1G14970.1.Araport11.447	616.588	0.494092	0.135751	3.6397	0.000272957	0.00658828	AP142	pAP142_v_Col0
AT1G14980.1.Araport11.447	5015.15	0.399205	0.116857	3.41618	0.00063507	0.0124244	AP142	pAP142_v_Col0
AT1G14990.2.Araport11.447	371.221	0.256292	0.114469	2.23897	0.0251577	0.155296	AP142	pAP142_v_Col0
AT1G15000.1.Araport11.447	778.253	-0.0715981	0.120309	-0.595118	0.551765	0.793121	AP142	pAP142_v_Col0
AT1G15010.1.Araport11.447	101.383	-1.70049	0.763912	-2.22602	0.0260127	0.158433	AP142	pAP142_v_Col0
AT1G15015.1.Araport11.447	0						AP142	pAP142_v_Col0
AT1G15020.2.Araport11.447	837.975	0.201406	0.104457	1.92812	0.0538402	0.242802	AP142	pAP142_v_Col0
AT1G15030.1.Araport11.447	1186.84	0.0276149	0.0893758	0.308975	0.757341	0.904117	AP142	pAP142_v_Col0
AT1G15040.1.Araport11.447	79.0302	1.0171	0.704673	1.44336	0.148918	0.418931	AP142	pAP142_v_Col0
AT1G15050.1.Araport11.447	7.0182	-0.108667	0.785242	-0.138387	0.889935	0.962166	AP142	pAP142_v_Col0
AT1G15060.1.Araport11.447	557.438	-0.0888072	0.213434	-0.416087	0.677346	0.862542	AP142	pAP142_v_Col0
AT1G15080.1.Araport11.447	199.598	-0.163654	0.161996	-1.01024	0.312381	0.610284	AP142	pAP142_v_Col0
AT1G15085.1.Araport11.447	48.8538	0.402537	0.341325	1.17934	0.238264	0.532796	AP142	pAP142_v_Col0
AT1G15100.1.Araport11.447	289.665	-0.606092	0.264226	-2.29384	0.0217995	0.142156	AP142	pAP142_v_Col0
AT1G15110.2.Araport11.447	420.144	-0.652472	0.211501	-3.08495	0.00203585	0.0284289	AP142	pAP142_v_Col0
AT1G15120.2.Araport11.447	3409.35	0.258768	0.111198	2.32709	0.0199606	0.134496	AP142	pAP142_v_Col0
AT1G15125.1.Araport11.447	496.586	-1.53903	0.69855	-2.20318	0.0275823	0.16333	AP142	pAP142_v_Col0
AT1G15130.1.Araport11.447	1826.56	-0.235347	0.113919	-2.06591	0.0388371	0.200336	AP142	pAP142_v_Col0
AT1G15140.1.Araport11.447	4775.29	0.122199	0.0946017	1.29172	0.196455	0.4814	AP142	pAP142_v_Col0
AT1G15150.1.Araport11.447	41.5918	0.363645	0.448387	0.811005	0.417363	0.702161	AP142	pAP142_v_Col0
AT1G15160.1.Araport11.447	1.93747	0.32576	1.3823	0.235666	0.813692	0.928504	AP142	pAP142_v_Col0
AT1G15165.1.Araport11.447	158.384	-0.303247	0.190251	-1.59393	0.110951	0.36075	AP142	pAP142_v_Col0
AT1G15170.1.Araport11.447	200.02	-0.189511	0.196473	-0.964567	0.334762	0.629019	AP142	pAP142_v_Col0
AT1G15180.1.Araport11.447	1864.81	-0.119477	0.112883	-1.05842	0.289864	0.587728	AP142	pAP142_v_Col0
AT1G15190.1.Araport11.447	10.6613	-0.475247	0.635163	-0.748229	0.454322	0.730466	AP142	pAP142_v_Col0
AT1G15200.3.Araport11.447	3849.97	0.216104	0.160643	1.34525	0.178546	0.458179	AP142	pAP142_v_Col0
AT1G15210.1.Araport11.447	660.883	-0.773155	0.333593	-2.31766	0.020468	0.136782	AP142	pAP142_v_Col0
AT1G15215.4.Araport11.447	275.481	0.044019	0.203975	0.215806	0.829139	0.935404	AP142	pAP142_v_Col0
AT1G15220.2.Araport11.447	153.695	0.283149	0.17	1.66559	0.0957958	0.333554	AP142	pAP142_v_Col0
AT1G15230.1.Araport11.447	610.027	0.0930856	0.122679	0.758776	0.447986	0.726558	AP142	pAP142_v_Col0
AT1G15240.2.Araport11.447	1360.38	-0.109283	0.0832819	-1.3122	0.189452	0.472647	AP142	pAP142_v_Col0
AT1G15250.1.Araport11.447	1474.23	0.819993	0.105544	7.76923	7.89642e-15	1.879e-12	AP142	pAP142_v_Col0
AT1G15260.1.Araport11.447	1125.85	0.150234	0.198705	0.756067	0.449609	0.727483	AP142	pAP142_v_Col0
AT1G15270.1.Araport11.447	4934.23	0.0126946	0.116817	0.108671	0.913463	0.971477	AP142	pAP142_v_Col0
AT1G15280.2.Araport11.447	1681.89	0.137408	0.119233	1.15243	0.249145	0.544938	AP142	pAP142_v_Col0
AT1G15290.1.Araport11.447	6098.97	-0.109754	0.117648	-0.932901	0.350871	0.64424	AP142	pAP142_v_Col0
AT1G15310.1.Araport11.447	128.435	-0.135074	0.187799	-0.719251	0.471986	0.743487	AP142	pAP142_v_Col0
AT1G15320.1.Araport11.447	2.86371	-1.12682	1.36837	-0.823482	0.410234	0.696275	AP142	pAP142_v_Col0
AT1G15330.1.Araport11.447	7.25506	-2.79028	0.844692	-3.30331	0.000955492	0.0166807	AP142	pAP142_v_Col0
AT1G15340.1.Araport11.447	3536.6	-0.380194	0.0852194	-4.46136	8.1442e-06	0.000383426	AP142	pAP142_v_Col0
AT1G15350.2.Araport11.447	580.865	-0.159006	0.138497	-1.14808	0.250934	0.546611	AP142	pAP142_v_Col0
AT1G15360.1.Araport11.447	0.98895	0.802499	1.74242	0.460566	0.64511		AP142	pAP142_v_Col0
AT1G15370.1.Araport11.447	1054.97	0.0693986	0.121014	0.573477	0.566321	0.800099	AP142	pAP142_v_Col0
AT1G15380.1.Araport11.447	783.389	-1.1254	0.854933	-1.31635	0.188055	0.470826	AP142	pAP142_v_Col0
AT1G15385.1.Araport11.447	4.10121	0.162311	1.13519	0.142982	0.886304	0.960765	AP142	pAP142_v_Col0
AT1G15390.1.Araport11.447	1740.32	0.579859	0.0706781	8.20422	2.32091e-16	6.35116e-14	AP142	pAP142_v_Col0
AT1G15400.3.Araport11.447	911.187	-0.273687	0.144622	-1.89243	0.0584334	0.254066	AP142	pAP142_v_Col0
AT1G15410.1.Araport11.447	403.499	-0.733775	0.202142	-3.62999	0.000283429	0.00678124	AP142	pAP142_v_Col0
AT1G15415.1.Araport11.447	35.679	-1.13446	0.963823	-1.17705			AP142	pAP142_v_Col0
AT1G15420.1.Araport11.447	1597.4	0.327553	0.179575	1.82404	0.068146	0.278381	AP142	pAP142_v_Col0
AT1G15430.2.Araport11.447	334.878	-0.183792	0.28511	-0.644636	0.519163	0.774323	AP142	pAP142_v_Col0
AT1G15440.1.Araport11.447	2062.14	0.481759	0.207689	2.31962	0.0203616	0.1364	AP142	pAP142_v_Col0
AT1G15460.1.Araport11.447	28.0434	0.0102237	0.575084	0.0177778	0.985816	0.996467	AP142	pAP142_v_Col0
AT1G15470.1.Araport11.447	740.974	0.0173622	0.0904046	0.192051	0.847703	0.945449	AP142	pAP142_v_Col0
AT1G15480.1.Araport11.447	604.064	0.0609021	0.153484	0.396797	0.691517	0.869908	AP142	pAP142_v_Col0
AT1G15490.1.Araport11.447	437.993	-0.08219	0.104312	-0.787924	0.430741	0.713125	AP142	pAP142_v_Col0
AT1G15500.1.Araport11.447	7841.59	0.120055	0.0702795	1.70825	0.0875906	0.318316	AP142	pAP142_v_Col0
AT1G15510.1.Araport11.447	522.283	0.048253	0.198423	0.243183	0.807864	0.926047	AP142	pAP142_v_Col0
AT1G15520.1.Araport11.447	24.2233	-0.500121	0.671386	-0.744908	0.456327	0.732345	AP142	pAP142_v_Col0
AT1G15530.1.Araport11.447	347.108	-0.38841	0.148517	-2.61526	0.00891593	0.0809571	AP142	pAP142_v_Col0
AT1G15540.3.Araport11.447	3.9189	-0.550651	1.55855	-0.353309	0.723857	0.888117	AP142	pAP142_v_Col0
AT1G15550.1.Araport11.447	411.427	0.709896	0.157232	4.51496	6.33289e-06	0.000315829	AP142	pAP142_v_Col0
AT1G15570.1.Araport11.447	856.028	-0.0828369	0.157089	-0.527324	0.597969	0.81981	AP142	pAP142_v_Col0
AT1G15580.1.Araport11.447	34.0078	0.903963	0.357783	2.52656	0.0115184	0.0950327	AP142	pAP142_v_Col0
AT1G15590.1.Araport11.447	0						AP142	pAP142_v_Col0
AT1G15600.1.Araport11.447	0						AP142	pAP142_v_Col0
AT1G15610.1.Araport11.447	0.639423	0.670732	3.47593	0.192965	0.846986		AP142	pAP142_v_Col0
AT1G15620.1.Araport11.447	0.611237	0.811008	3.14666	0.257736	0.796611		AP142	pAP142_v_Col0
AT1G15625.1.Araport11.447	15.0228	-0.660728	0.596911	-1.10691	0.268332	0.564805	AP142	pAP142_v_Col0
AT1G15630.1.Araport11.447	7.66957	-0.593858	0.832151	-0.713642	0.475448	0.746184	AP142	pAP142_v_Col0
AT1G15640.1.Araport11.447	11.9382	-0.33558	0.606116	-0.553657	0.579814	0.808267	AP142	pAP142_v_Col0
AT1G15660.1.Araport11.447	1131.63	-0.171992	0.122357	-1.40566	0.159826	0.434649	AP142	pAP142_v_Col0
AT1G15670.1.Araport11.447	584.847	-0.615746	0.323835	-1.90142	0.0572474	0.251286	AP142	pAP142_v_Col0
AT1G15680.1.Araport11.447	0						AP142	pAP142_v_Col0
AT1G15690.1.Araport11.447	21340.7	0.174001	0.11775	1.47771	0.139486	0.406446	AP142	pAP142_v_Col0
AT1G15700.1.Araport11.447	187.942	-0.0137922	0.137528	-0.100286	0.920117	0.973301	AP142	pAP142_v_Col0
AT1G15710.1.Araport11.447	616.655	-0.19374	0.128014	-1.51343	0.13017	0.392706	AP142	pAP142_v_Col0
AT1G15720.1.Araport11.447	155.761	0.00360774	0.183653	0.0196444	0.984327	0.995923	AP142	pAP142_v_Col0
AT1G15730.1.Araport11.447	2637.09	0.146592	0.0684715	2.14092	0.0322804	0.17927	AP142	pAP142_v_Col0
AT1G15740.1.Araport11.447	1486.99	-0.233823	0.146912	-1.59159	0.111477	0.361548	AP142	pAP142_v_Col0
AT1G15750.3.Araport11.447	4056.72	-0.283762	0.155293	-1.82727	0.0676592	0.276911	AP142	pAP142_v_Col0
AT1G15757.1.Araport11.447	0						AP142	pAP142_v_Col0
AT1G15760.1.Araport11.447	69.2173	-0.210539	0.322382	-0.653072	0.51371	0.771393	AP142	pAP142_v_Col0
AT1G15770.1.Araport11.447	0						AP142	pAP142_v_Col0
AT1G15772.2.Araport11.447	2.28881	1.45396	1.12507	1.29233	0.196243	0.481206	AP142	pAP142_v_Col0
AT1G15780.2.Araport11.447	1251.29	-0.0799524	0.173049	-0.462021	0.644066	0.844508	AP142	pAP142_v_Col0
AT1G15790.3.Araport11.447	115.081	-0.0203662	0.316892	-0.0642688	0.948756	0.983775	AP142	pAP142_v_Col0
AT1G15800.1.Araport11.447	115.165	0.32626	0.189418	1.72244	0.0849903	0.314186	AP142	pAP142_v_Col0
AT1G15810.1.Araport11.447	1074.21	0.0961613	0.0970356	0.99099	0.32169	0.618029	AP142	pAP142_v_Col0
AT1G15820.1.Araport11.447	118676	-0.0634542	0.163791	-0.387409	0.698453	0.873121	AP142	pAP142_v_Col0
AT1G15825.1.Araport11.447	5.9787	0.462679	0.81443	0.568101	0.569966	0.802528	AP142	pAP142_v_Col0
AT1G15830.1.Araport11.447	328.301	-0.370601	0.158087	-2.34429	0.0190633	0.130855	AP142	pAP142_v_Col0
AT1G15840.1.Araport11.447	0.103894	-0.622765	3.53381	-0.17623	0.860113		AP142	pAP142_v_Col0
AT1G15850.1.Araport11.447	0						AP142	pAP142_v_Col0
AT1G15860.3.Araport11.447	1028.77	0.056368	0.0767528	0.73441	0.462699	0.736952	AP142	pAP142_v_Col0
AT1G15870.1.Araport11.447	122.298	0.53578	0.276509	1.93766	0.052665	0.239647	AP142	pAP142_v_Col0
AT1G15880.1.Araport11.447	649.717	-0.0184078	0.126596	-0.145407	0.88439	0.95988	AP142	pAP142_v_Col0
AT1G15885.1.Araport11.447	127.778	0.00695579	0.172293	0.0403719	0.967797	0.99016	AP142	pAP142_v_Col0
AT1G15890.1.Araport11.447	66.4535	-0.40988	0.259744	-1.57802	0.114562	0.366781	AP142	pAP142_v_Col0
AT1G15900.1.Araport11.447	15.1981	0.289662	0.430306	0.673154	0.500849	0.762648	AP142	pAP142_v_Col0
AT1G15910.1.Araport11.447	665.011	-0.274265	0.137579	-1.99351	0.0462057	0.222805	AP142	pAP142_v_Col0
AT1G15920.2.Araport11.447	525.306	-0.0158882	0.113874	-0.139524	0.889036	0.961558	AP142	pAP142_v_Col0
AT1G15930.1.Araport11.447	12973.6	0.463958	0.0911607	5.08945	3.59099e-07	2.65588e-05	AP142	pAP142_v_Col0
AT1G15940.1.Araport11.447	1365.88	-0.116682	0.149567	-0.780131	0.435314	0.716964	AP142	pAP142_v_Col0
AT1G15950.1.Araport11.447	3140.23	-0.516711	0.156149	-3.3091	0.000935965	0.0164406	AP142	pAP142_v_Col0
AT1G15960.1.Araport11.447	704.237	0.151564	0.251966	0.601525	0.54749	0.790626	AP142	pAP142_v_Col0
AT1G15970.1.Araport11.447	511.501	-0.21334	0.12377	-1.72368	0.0847652	0.313795	AP142	pAP142_v_Col0
AT1G15980.1.Araport11.447	4973.41	-0.463605	0.117008	-3.96215	7.42778e-05	0.00233633	AP142	pAP142_v_Col0
AT1G15990.1.Araport11.447	0.373754	2.07825	3.48786	0.595852	0.551274		AP142	pAP142_v_Col0
AT1G16000.1.Araport11.447	750.071	0.253566	0.133333	1.90175	0.0572044	0.251268	AP142	pAP142_v_Col0
AT1G16010.2.Araport11.447	1408.6	0.150585	0.07764	1.93953	0.0524364	0.239004	AP142	pAP142_v_Col0
AT1G16020.1.Araport11.447	715.809	-0.0721474	0.127765	-0.56469	0.572284	0.804085	AP142	pAP142_v_Col0
AT1G16022.1.Araport11.447	38.4762	-0.237208	0.370803	-0.639713	0.522359	0.776235	AP142	pAP142_v_Col0
AT1G16025.1.Araport11.447	0.385671	0.858501	3.52823	0.243323	0.807755		AP142	pAP142_v_Col0
AT1G16030.1.Araport11.447	224.621	0.0675499	0.145223	0.465145	0.641828	0.843186	AP142	pAP142_v_Col0
AT1G16040.1.Araport11.447	371.278	-0.119982	0.110509	-1.08571	0.277606	0.574619	AP142	pAP142_v_Col0
AT1G16060.1.Araport11.447	399.188	0.0560358	0.226046	0.247895	0.804215	0.924504	AP142	pAP142_v_Col0
AT1G16070.1.Araport11.447	192.174	0.297471	0.227776	1.30598	0.191559	0.475682	AP142	pAP142_v_Col0
AT1G16080.1.Araport11.447	3098.91	-0.177742	0.0867622	-2.04862	0.0404996	0.206127	AP142	pAP142_v_Col0
AT1G16090.1.Araport11.447	146.966	-0.192646	0.163805	-1.17607	0.239567	0.534399	AP142	pAP142_v_Col0
AT1G16110.1.Araport11.447	172.229	-0.19059	0.32716	-0.582558	0.560191	0.796955	AP142	pAP142_v_Col0
AT1G16120.1.Araport11.447	20.7846	-0.607941	0.482137	-1.26093	0.207334	0.495741	AP142	pAP142_v_Col0
AT1G16130.1.Araport11.447	51.5044	-1.30154	0.583128	-2.232	0.0256151	0.157077	AP142	pAP142_v_Col0
AT1G16150.1.Araport11.447	20.7805	-0.578968	0.58173	-0.995252	0.319614	0.616668	AP142	pAP142_v_Col0
AT1G16160.1.Araport11.447	4.40467	-1.04583	0.984495	-1.0623	0.2881	0.586051	AP142	pAP142_v_Col0
AT1G16170.1.Araport11.447	486.785	0.0448029	0.160879	0.278488	0.780638	0.913462	AP142	pAP142_v_Col0
AT1G16180.1.Araport11.447	2855.85	-0.107366	0.0977561	-1.0983	0.272071	0.568718	AP142	pAP142_v_Col0
AT1G16190.1.Araport11.447	1294.47	0.0381879	0.105766	0.36106	0.718055	0.88543	AP142	pAP142_v_Col0
AT1G16210.1.Araport11.447	1830.47	0.0654319	0.126424	0.517558	0.604767	0.824123	AP142	pAP142_v_Col0
AT1G16220.1.Araport11.447	300.006	0.149924	0.177301	0.845592	0.39778	0.685884	AP142	pAP142_v_Col0
AT1G16225.2.Araport11.447	5.28049	-0.378134	1.08565	-0.3483	0.727615	0.88995	AP142	pAP142_v_Col0
AT1G16230.1.Araport11.447	1.01244	-1.48027	2.3644	-0.626068	0.53127		AP142	pAP142_v_Col0
AT1G16240.1.Araport11.447	1552.51	-0.0542619	0.0920346	-0.589582	0.555471	0.7951	AP142	pAP142_v_Col0
AT1G16250.2.Araport11.447	264.047	-0.130986	0.13901	-0.942278	0.34605	0.639951	AP142	pAP142_v_Col0
AT1G16260.1.Araport11.447	456.645	-0.434747	0.20907	-2.07943	0.0375778	0.196908	AP142	pAP142_v_Col0
AT1G16270.2.Araport11.447	1483.97	0.192898	0.144085	1.33878	0.180644	0.461104	AP142	pAP142_v_Col0
AT1G16280.1.Araport11.447	679.208	0.0920328	0.162872	0.565062	0.572031	0.803916	AP142	pAP142_v_Col0
AT1G16290.2.Araport11.447	2.14257	0.703468	1.51482	0.464391	0.642368	0.843543	AP142	pAP142_v_Col0
AT1G16300.1.Araport11.447	454.1	-0.0796279	0.20348	-0.391331	0.695553	0.871661	AP142	pAP142_v_Col0
AT1G16310.1.Araport11.447	120.526	0.0858398	0.18846	0.45548	0.648764	0.846942	AP142	pAP142_v_Col0
AT1G16320.1.Araport11.447	1421.64	-0.0572156	0.171111	-0.334378	0.738094	0.893984	AP142	pAP142_v_Col0
AT1G16330.1.Araport11.447	299.785	0.0579791	0.170262	0.340528	0.733459	0.892374	AP142	pAP142_v_Col0
AT1G16340.4.Araport11.447	584.873	0.272987	0.103784	2.63033	0.00853026	0.0784641	AP142	pAP142_v_Col0
AT1G16350.1.Araport11.447	2751.39	0.0509081	0.118533	0.429485	0.667571	0.857102	AP142	pAP142_v_Col0
AT1G16360.2.Araport11.447	3.6713	-0.73057	1.0433	-0.700247	0.483773	0.752406	AP142	pAP142_v_Col0
AT1G16370.1.Araport11.447	26.9154	-0.998325	0.552491	-1.80695	0.0707696	0.284848	AP142	pAP142_v_Col0
AT1G16380.1.Araport11.447	0						AP142	pAP142_v_Col0
AT1G16390.1.Araport11.447	410.281	0.252107	0.236415	1.06638	0.286254	0.583537	AP142	pAP142_v_Col0
AT1G16400.1.Araport11.447	692.653	-0.419536	0.252632	-1.66066	0.0967819	0.335671	AP142	pAP142_v_Col0
AT1G16410.1.Araport11.447	8234.66	0.29534	0.200038	1.47642	0.139831	0.407023	AP142	pAP142_v_Col0
AT1G16420.1.Araport11.447	19.1046	-2.38706	0.856916	-2.78564	0.0053422	0.056883	AP142	pAP142_v_Col0
AT1G16430.1.Araport11.447	239.366	0.283335	0.148177	1.91214	0.0558577	0.24804	AP142	pAP142_v_Col0
AT1G16440.1.Araport11.447	25.602	-0.927374	0.610835	-1.51821	0.128962	0.390382	AP142	pAP142_v_Col0
AT1G16445.1.Araport11.447	274.391	-0.0576057	0.128744	-0.447445	0.654554	0.849431	AP142	pAP142_v_Col0
AT1G16460.2.Araport11.447	1937.11	-0.135273	0.108492	-1.24685	0.212453	0.501391	AP142	pAP142_v_Col0
AT1G16470.2.Araport11.447	2449.56	-0.0185158	0.0673016	-0.275116	0.783227	0.914756	AP142	pAP142_v_Col0
AT1G16480.1.Araport11.447	136.449	0.157625	0.215937	0.729957	0.465416	0.73869	AP142	pAP142_v_Col0
AT1G16490.1.Araport11.447	21.7938	-0.166258	0.529217	-0.314158	0.753401	0.901703	AP142	pAP142_v_Col0
AT1G16500.1.Araport11.447	285.459	0.126216	0.209075	0.603688	0.546051	0.790092	AP142	pAP142_v_Col0
AT1G16510.1.Araport11.447	198.541	-0.629448	0.500828	-1.25681	0.208821	0.496854	AP142	pAP142_v_Col0
AT1G16515.2.Araport11.447	36.2888	0.290492	0.402903	0.720998	0.470911	0.742844	AP142	pAP142_v_Col0
AT1G16520.1.Araport11.447	786.242	-0.122923	0.111993	-1.0976	0.272379	0.568831	AP142	pAP142_v_Col0
AT1G16530.1.Araport11.447	120.088	0.24179	0.186783	1.2945	0.195494	0.480548	AP142	pAP142_v_Col0
AT1G16540.3.Araport11.447	482.62	-0.172661	0.171846	-1.00474	0.315022	0.61253	AP142	pAP142_v_Col0
AT1G16560.1.Araport11.447	1483.49	-0.0647531	0.0929207	-0.696864	0.485888	0.754232	AP142	pAP142_v_Col0
AT1G16570.2.Araport11.447	583.216	0.301746	0.0940129	3.20963	0.00132907	0.0209474	AP142	pAP142_v_Col0
AT1G16590.1.Araport11.447	134.475	0.108127	0.214182	0.504836	0.613674	0.828987	AP142	pAP142_v_Col0
AT1G16610.3.Araport11.447	2644.97	-0.0665895	0.114629	-0.580911	0.5613	0.797351	AP142	pAP142_v_Col0
AT1G16630.1.Araport11.447	622.85	0.174129	0.160663	1.08381	0.278447	0.575778	AP142	pAP142_v_Col0
AT1G16640.1.Araport11.447	46.3405	-0.483376	0.305906	-1.58014	0.114074	0.365924	AP142	pAP142_v_Col0
AT1G16650.3.Araport11.447	492.1	0.227455	0.131528	1.72933	0.0837498	0.311864	AP142	pAP142_v_Col0
AT1G16670.1.Araport11.447	252.999	-0.291471	0.20492	-1.42237	0.15492	0.427897	AP142	pAP142_v_Col0
AT1G16680.1.Araport11.447	808.35	0.0788214	0.0943645	0.835286	0.403557	0.689993	AP142	pAP142_v_Col0
AT1G16690.1.Araport11.447	457.556	0.228143	0.131163	1.73938	0.0819672	0.307709	AP142	pAP142_v_Col0
AT1G16700.1.Araport11.447	1856.23	0.125286	0.072375	1.73107	0.0834397	0.311161	AP142	pAP142_v_Col0
AT1G16705.2.Araport11.447	13.7323	0.0384872	0.465515	0.0826766	0.934109	0.978726	AP142	pAP142_v_Col0
AT1G16710.1.Araport11.447	966.964	0.0135437	0.209909	0.064522	0.948555	0.983775	AP142	pAP142_v_Col0
AT1G16720.2.Araport11.447	3701.08	-0.364187	0.106375	-3.42361	0.000617963	0.0121888	AP142	pAP142_v_Col0
AT1G16730.1.Araport11.447	151.339	-0.00643711	0.291725	-0.0220657	0.982396	0.995213	AP142	pAP142_v_Col0
AT1G16740.1.Araport11.447	1405.02	0.291981	0.0934995	3.12281	0.00179134	0.0259504	AP142	pAP142_v_Col0
AT1G16750.1.Araport11.447	421.114	0.26484	0.100406	2.63768	0.00834745	0.0773965	AP142	pAP142_v_Col0
AT1G16760.2.Araport11.447	0						AP142	pAP142_v_Col0
AT1G16770.1.Araport11.447	3.36953	-1.42523	1.04152	-1.36841	0.171185	0.449681	AP142	pAP142_v_Col0
AT1G16780.1.Araport11.447	615.247	0.0441788	0.0978965	0.451281	0.651787	0.847994	AP142	pAP142_v_Col0
AT1G16790.1.Araport11.447	478.502	-0.228386	0.117311	-1.94684	0.0515534	0.236527	AP142	pAP142_v_Col0
AT1G16800.2.Araport11.447	444.801	0.059153	0.134393	0.44015	0.659828	0.852331	AP142	pAP142_v_Col0
AT1G16810.1.Araport11.447	2038.87	-0.124157	0.0781585	-1.58853	0.112167	0.362927	AP142	pAP142_v_Col0
AT1G16820.1.Araport11.447	40.1992	0.09151	0.293353	0.311945	0.755083	0.902981	AP142	pAP142_v_Col0
AT1G16825.1.Araport11.447	129.631	0.137543	0.230664	0.596292	0.55098	0.792704	AP142	pAP142_v_Col0
AT1G16830.1.Araport11.447	113.408	0.647156	0.254034	2.54752	0.0108492	0.0918451	AP142	pAP142_v_Col0
AT1G16840.5.Araport11.447	652.528	-0.143946	0.135954	-1.05878	0.289698	0.587555	AP142	pAP142_v_Col0
AT1G16850.1.Araport11.447	450.557	-1.26151	1.23303	-1.0231			AP142	pAP142_v_Col0
AT1G16860.1.Araport11.447	974.34	-0.171168	0.161455	-1.06016	0.289073	0.587072	AP142	pAP142_v_Col0
AT1G16870.1.Araport11.447	1268.47	0.158073	0.159288	0.992374	0.321015	0.617491	AP142	pAP142_v_Col0
AT1G16880.1.Araport11.447	10734.3	-0.0203307	0.126601	-0.160589	0.872417	0.955607	AP142	pAP142_v_Col0
AT1G16890.3.Araport11.447	2335.23	-0.155384	0.0858588	-1.80976	0.0703331	0.283874	AP142	pAP142_v_Col0
AT1G16900.1.Araport11.447	761.611	-0.199143	0.115047	-1.73097	0.0834573	0.311161	AP142	pAP142_v_Col0
AT1G16905.1.Araport11.447	2.57288	-1.96134	2.01632	-0.972735	0.330685	0.626049	AP142	pAP142_v_Col0
AT1G16910.1.Araport11.447	3.14814	0.211803	1.13544	0.186537	0.852023	0.946897	AP142	pAP142_v_Col0
AT1G16916.2.Araport11.447	307.037	0.114697	0.16804	0.682558	0.494886	0.759909	AP142	pAP142_v_Col0
AT1G16920.1.Araport11.447	1583.8	-0.236466	0.105701	-2.23712	0.0252782	0.155841	AP142	pAP142_v_Col0
AT1G16930.1.Araport11.447	174.105	-0.130927	0.169226	-0.77368	0.43912	0.719818	AP142	pAP142_v_Col0
AT1G16940.1.Araport11.447	0						AP142	pAP142_v_Col0
AT1G16945.1.Araport11.447	0						AP142	pAP142_v_Col0
AT1G16950.1.Araport11.447	1.17086	-2.73608	3.41887	-0.800286	0.423545		AP142	pAP142_v_Col0
AT1G16960.1.Araport11.447	421.908	0.280474	0.235309	1.19194	0.233286	0.526474	AP142	pAP142_v_Col0
AT1G16970.1.Araport11.447	630.717	-0.0567212	0.115792	-0.489855	0.624237	0.833737	AP142	pAP142_v_Col0
AT1G16980.1.Araport11.447	0.239332	-1.30945	3.52935	-0.371018	0.710624		AP142	pAP142_v_Col0
AT1G17000.1.Araport11.447	1.08693	0.457678	1.67434	0.273348	0.784585		AP142	pAP142_v_Col0
AT1G17010.1.Araport11.447	1.24673	-3.71897	3.41302	-1.08964	0.27587		AP142	pAP142_v_Col0
AT1G17020.1.Araport11.447	202.3	-2.2496	1.13196	-1.98734			AP142	pAP142_v_Col0
AT1G17030.1.Araport11.447	35.1944	-0.0343164	0.374775	-0.0915655	0.927043	0.975554	AP142	pAP142_v_Col0
AT1G17040.2.Araport11.447	284.151	-0.119109	0.149834	-0.794939	0.426649	0.710227	AP142	pAP142_v_Col0
AT1G17050.1.Araport11.447	1043.34	-0.197994	0.199659	-0.991664	0.321362	0.617886	AP142	pAP142_v_Col0
AT1G17060.1.Araport11.447	80.3988	-0.255618	0.330129	-0.774297	0.438755	0.719485	AP142	pAP142_v_Col0
AT1G17065.1.Araport11.447	0.131919	0.819908	3.53381	0.232018	0.816524		AP142	pAP142_v_Col0
AT1G17070.1.Araport11.447	441.914	0.0770712	0.190849	0.403833	0.686336	0.867512	AP142	pAP142_v_Col0
AT1G17080.1.Araport11.447	885.238	-0.1598	0.127386	-1.25446	0.209676	0.497963	AP142	pAP142_v_Col0
AT1G17090.1.Araport11.447	92.6443	0.405115	0.271098	1.49435	0.135084	0.400209	AP142	pAP142_v_Col0
AT1G17100.1.Araport11.447	2020.43	0.158658	0.139539	1.13701	0.255532	0.551688	AP142	pAP142_v_Col0
AT1G17110.2.Araport11.447	1974.09	-0.208114	0.0640284	-3.25034	0.00115266	0.0190301	AP142	pAP142_v_Col0
AT1G17120.1.Araport11.447	505.929	0.145278	0.119886	1.2118	0.22559	0.51697	AP142	pAP142_v_Col0
AT1G17130.2.Araport11.447	1504.32	-0.0568329	0.0747467	-0.76034	0.447051	0.725865	AP142	pAP142_v_Col0
AT1G17140.1.Araport11.447	2516.27	0.0899674	0.178819	0.503121	0.614879	0.829335	AP142	pAP142_v_Col0
AT1G17145.1.Araport11.447	765.682	-0.0285002	0.161885	-0.176052	0.860253	0.950524	AP142	pAP142_v_Col0
AT1G17147.1.Araport11.447	64.3544	-0.648259	0.387573	-1.67261	0.0944035	0.331252	AP142	pAP142_v_Col0
AT1G17150.1.Araport11.447	0.25975	-1.41014	3.52512	-0.400025	0.689138		AP142	pAP142_v_Col0
AT1G17160.1.Araport11.447	586.978	0.0142984	0.100704	0.141985	0.887092	0.960779	AP142	pAP142_v_Col0
AT1G17170.1.Araport11.447	675.548	-1.80784	1.0856	-1.66528	0.0958559	0.333674	AP142	pAP142_v_Col0
AT1G17180.1.Araport11.447	190.535	-0.466242	0.924722	-0.504197	0.614123	0.829107	AP142	pAP142_v_Col0
AT1G17190.1.Araport11.447	385.852	-0.835517	0.347913	-2.40151	0.0163274	0.118668	AP142	pAP142_v_Col0
AT1G17200.1.Araport11.447	1307.11	0.00729399	0.153938	0.0473827	0.962208	0.988087	AP142	pAP142_v_Col0
AT1G17210.1.Araport11.447	1478.13	-0.115787	0.198358	-0.583724	0.559406	0.796955	AP142	pAP142_v_Col0
AT1G17220.1.Araport11.447	10720.1	-0.0938946	0.126935	-0.739707	0.459478	0.73442	AP142	pAP142_v_Col0
AT1G17230.2.Araport11.447	290.623	-0.137705	0.231856	-0.593927	0.552561	0.793913	AP142	pAP142_v_Col0
AT1G17235.1.Araport11.447	0.962331	-1.50966	2.31584	-0.651885	0.514475		AP142	pAP142_v_Col0
AT1G17240.2.Araport11.447	19.201	-0.309551	0.536537	-0.576942	0.563978	0.799289	AP142	pAP142_v_Col0
AT1G17250.1.Araport11.447	36.2363	-0.276419	0.476862	-0.579662	0.562143	0.797979	AP142	pAP142_v_Col0
AT1G17260.1.Araport11.447	96.4321	0.844704	0.193687	4.36119	1.29359e-05	0.000567519	AP142	pAP142_v_Col0
AT1G17270.1.Araport11.447	218.273	0.063949	0.152738	0.418684	0.675447	0.861888	AP142	pAP142_v_Col0
AT1G17280.4.Araport11.447	997.461	-0.0959113	0.102439	-0.936273	0.349133	0.642827	AP142	pAP142_v_Col0
AT1G17285.2.Araport11.447	14.1561	-1.70714	0.803348	-2.12504	0.0335835	0.184402	AP142	pAP142_v_Col0
AT1G17290.1.Araport11.447	5102.35	0.182767	0.128663	1.42051	0.155458	0.428518	AP142	pAP142_v_Col0
AT1G17300.2.Araport11.447	4.78962	-2.68452	1.2746	-2.10617	0.0351892	0.189291	AP142	pAP142_v_Col0
AT1G17310.2.Araport11.447	2.42676	-0.101254	1.42855	-0.0708787	0.943494	0.982115	AP142	pAP142_v_Col0
AT1G17330.1.Araport11.447	398.486	-0.0115738	0.143509	-0.0806489	0.935721	0.979665	AP142	pAP142_v_Col0
AT1G17340.1.Araport11.447	515.082	-0.24961	0.108393	-2.30282	0.0212892	0.140184	AP142	pAP142_v_Col0
AT1G17345.1.Araport11.447	21.6327	-0.159808	0.408571	-0.391138	0.695696	0.871671	AP142	pAP142_v_Col0
AT1G17350.2.Araport11.447	383.233	-0.0663478	0.146214	-0.453771	0.649994	0.847307	AP142	pAP142_v_Col0
AT1G17360.1.Araport11.447	2036.36	0.141114	0.126782	1.11305	0.265687	0.561648	AP142	pAP142_v_Col0
AT1G17370.1.Araport11.447	2340.03	-0.128104	0.0780908	-1.64045	0.100911	0.343286	AP142	pAP142_v_Col0
AT1G17380.1.Araport11.447	126.187	-0.816297	0.411235	-1.98499	0.0471459	0.224862	AP142	pAP142_v_Col0
AT1G17400.2.Araport11.447	8.4326	-0.384309	0.704366	-0.545609	0.585334	0.811227	AP142	pAP142_v_Col0
AT1G17410.1.Araport11.447	212.39	-0.0400213	0.157338	-0.254365	0.799214	0.922319	AP142	pAP142_v_Col0
AT1G17420.1.Araport11.447	407.14	-0.492801	0.250128	-1.97019	0.0488164	0.229226	AP142	pAP142_v_Col0
AT1G17430.1.Araport11.447	197.835	-0.454567	0.203012	-2.23911	0.0251488	0.155296	AP142	pAP142_v_Col0
AT1G17440.1.Araport11.447	1168.69	-0.237649	0.127912	-1.85791	0.0631824	0.266151	AP142	pAP142_v_Col0
AT1G17450.2.Araport11.447	609.683	-0.168839	0.176402	-0.957127	0.338503	0.633072	AP142	pAP142_v_Col0
AT1G17455.1.Araport11.447	295.707	-0.13796	0.173289	-0.796127	0.425958	0.709725	AP142	pAP142_v_Col0
AT1G17460.2.Araport11.447	414.796	0.678211	0.177956	3.81111	0.000138344	0.00378577	AP142	pAP142_v_Col0
AT1G17470.1.Araport11.447	2936.95	0.0426555	0.101462	0.420409	0.674187	0.861271	AP142	pAP142_v_Col0
AT1G17480.1.Araport11.447	263.278	-0.0883738	0.172085	-0.513548	0.607568	0.825614	AP142	pAP142_v_Col0
AT1G17490.1.Araport11.447	383.911	-0.0936651	0.164757	-0.568504	0.569693	0.802246	AP142	pAP142_v_Col0
AT1G17500.1.Araport11.447	745.457	-0.075584	0.156967	-0.481529	0.63014	0.837077	AP142	pAP142_v_Col0
AT1G17510.1.Araport11.447	321.088	0.267399	0.148785	1.79722	0.0723008	0.287783	AP142	pAP142_v_Col0
AT1G17520.2.Araport11.447	440.979	-0.107707	0.112113	-0.960699	0.336704	0.63095	AP142	pAP142_v_Col0
AT1G17530.1.Araport11.447	634.084	-0.110223	0.179521	-0.613986	0.539225	0.786699	AP142	pAP142_v_Col0
AT1G17540.1.Araport11.447	0.676532	2.9213	2.95052	0.990096	0.322127		AP142	pAP142_v_Col0
AT1G17545.1.Araport11.447	0.131919	0.819908	3.53381	0.232018	0.816524		AP142	pAP142_v_Col0
AT1G17550.1.Araport11.447	1316.44	0.00750763	0.174142	0.0431122	0.965612	0.989295	AP142	pAP142_v_Col0
AT1G17560.1.Araport11.447	574.671	1.12122	0.147093	7.62251	2.48791e-14	5.61497e-12	AP142	pAP142_v_Col0
AT1G17580.1.Araport11.447	1283.86	-0.24644	0.129429	-1.90405	0.0569033	0.250694	AP142	pAP142_v_Col0
AT1G17590.3.Araport11.447	236.983	-0.0200041	0.158736	-0.126021	0.899715	0.966038	AP142	pAP142_v_Col0
AT1G17600.1.Araport11.447	89.0394	-1.24498	0.376278	-3.30866	0.000937442	0.0164443	AP142	pAP142_v_Col0
AT1G17610.1.Araport11.447	45.3982	-1.01439	0.421895	-2.40438	0.0162001	0.118283	AP142	pAP142_v_Col0
AT1G17615.1.Araport11.447	2.12823	1.4187	1.67005	0.849494	0.395606	0.684093	AP142	pAP142_v_Col0
AT1G17620.1.Araport11.447	1346.74	-0.223132	0.169253	-1.31834	0.187391	0.470078	AP142	pAP142_v_Col0
AT1G17630.1.Araport11.447	120.607	0.166356	0.25183	0.660587	0.508877	0.768035	AP142	pAP142_v_Col0
AT1G17640.1.Araport11.447	183.368	-0.0856703	0.14275	-0.600142	0.548412	0.791324	AP142	pAP142_v_Col0
AT1G17650.1.Araport11.447	2530.85	-0.188491	0.107068	-1.76048	0.0783269	0.29999	AP142	pAP142_v_Col0
AT1G17665.1.Araport11.447	297.939	0.928489	0.190374	4.87719	1.07608e-06	6.86806e-05	AP142	pAP142_v_Col0
AT1G17680.1.Araport11.447	711.134	0.100328	0.109927	0.912679	0.361411	0.653886	AP142	pAP142_v_Col0
AT1G17690.1.Araport11.447	1378.94	0.200338	0.205514	0.974813	0.329653	0.625532	AP142	pAP142_v_Col0
AT1G17700.1.Araport11.447	83.9374	-0.266848	0.282078	-0.946007	0.344145	0.638198	AP142	pAP142_v_Col0
AT1G17710.1.Araport11.447	6.18766	0.246861	0.823149	0.299898	0.764255	0.907226	AP142	pAP142_v_Col0
AT1G17720.1.Araport11.447	1440.27	-0.109801	0.138808	-0.79103	0.428926	0.711752	AP142	pAP142_v_Col0
AT1G17730.1.Araport11.447	792.907	-0.118687	0.0919162	-1.29125	0.196617	0.48163	AP142	pAP142_v_Col0
AT1G17744.1.Araport11.447	3.8336	-2.33038	1.77382	-1.31376	0.188927	0.47193	AP142	pAP142_v_Col0
AT1G17745.2.Araport11.447	989.887	-0.97246	0.600768	-1.61869	0.105513	0.351368	AP142	pAP142_v_Col0
AT1G17750.1.Araport11.447	108.897	-0.414704	0.217856	-1.90357	0.0569662	0.250694	AP142	pAP142_v_Col0
AT1G17760.1.Araport11.447	808.141	0.128522	0.111191	1.15587	0.247736	0.543375	AP142	pAP142_v_Col0
AT1G17770.1.Araport11.447	0						AP142	pAP142_v_Col0
AT1G17780.2.Araport11.447	509.82	0.0872039	0.192603	0.452765	0.650718	0.847544	AP142	pAP142_v_Col0
AT1G17790.1.Araport11.447	337.188	-0.106188	0.143474	-0.74012	0.459227	0.734308	AP142	pAP142_v_Col0
AT1G17800.1.Araport11.447	0						AP142	pAP142_v_Col0
AT1G17810.1.Araport11.447	0						AP142	pAP142_v_Col0
AT1G17820.1.Araport11.447	639.47	-0.195221	0.123842	-1.57637	0.114941	0.367305	AP142	pAP142_v_Col0
AT1G17830.1.Araport11.447	130.255	0.224139	0.347013	0.64591	0.518338	0.773989	AP142	pAP142_v_Col0
AT1G17840.1.Araport11.447	3766.13	0.0254016	0.168384	0.150856	0.88009	0.958035	AP142	pAP142_v_Col0
AT1G17850.2.Araport11.447	1187.09	-0.187271	0.129147	-1.45006	0.147041	0.41633	AP142	pAP142_v_Col0
AT1G17860.1.Araport11.447	897.492	-0.619507	0.402286	-1.53997	0.123568	0.380861	AP142	pAP142_v_Col0
AT1G17870.1.Araport11.447	357.065	-0.30165	0.263459	-1.14496	0.252226	0.548065	AP142	pAP142_v_Col0
AT1G17880.1.Araport11.447	11951.6	0.208131	0.0804325	2.58765	0.00966343	0.0850289	AP142	pAP142_v_Col0
AT1G17890.1.Araport11.447	1304.73	0.0196294	0.122778	0.159877	0.872978	0.955745	AP142	pAP142_v_Col0
AT1G17910.1.Araport11.447	0						AP142	pAP142_v_Col0
AT1G17920.1.Araport11.447	331.695	-0.219396	0.183932	-1.19281	0.232945	0.526051	AP142	pAP142_v_Col0
AT1G17930.2.Araport11.447	366.828	0.0156971	0.104056	0.150852	0.880092	0.958035	AP142	pAP142_v_Col0
AT1G17940.5.Araport11.447	598.522	-0.335817	0.215157	-1.5608	0.118571	0.37315	AP142	pAP142_v_Col0
AT1G17950.1.Araport11.447	18.9174	0.155806	0.473795	0.328848	0.742271	0.895503	AP142	pAP142_v_Col0
AT1G17960.1.Araport11.447	1149.5	5.37823	0.261359	20.5779	4.32828e-94	4.73774e-90	AP142	pAP142_v_Col0
AT1G17970.1.Araport11.447	599.525	-0.278799	0.124319	-2.2426	0.0249224	0.154386	AP142	pAP142_v_Col0
AT1G17980.1.Araport11.447	739.923	-0.099116	0.103732	-0.955504	0.339323	0.634098	AP142	pAP142_v_Col0
AT1G17990.1.Araport11.447	1213.87	-0.32397	0.20947	-1.54662	0.121955	0.378648	AP142	pAP142_v_Col0
AT1G18000.1.Araport11.447	678.282	-0.27442	0.145007	-1.89246	0.0584302	0.254066	AP142	pAP142_v_Col0
AT1G18030.1.Araport11.447	483.978	-0.423603	0.140084	-3.02392	0.00249523	0.0326122	AP142	pAP142_v_Col0
AT1G18040.1.Araport11.447	478.469	0.238332	0.134111	1.77712	0.075548	0.294434	AP142	pAP142_v_Col0
AT1G18050.1.Araport11.447	0.382364	0.808937	3.47022	0.233109	0.815677		AP142	pAP142_v_Col0
AT1G18060.1.Araport11.447	3172.38	-0.317351	0.165352	-1.91925	0.054953	0.245717	AP142	pAP142_v_Col0
AT1G18070.3.Araport11.447	4052.05	0.0191101	0.173886	0.1099	0.912489	0.971287	AP142	pAP142_v_Col0
AT1G18080.1.Araport11.447	23483.1	0.258518	0.110238	2.3451	0.0190221	0.130789	AP142	pAP142_v_Col0
AT1G18090.1.Araport11.447	701.045	0.0408093	0.114243	0.357215	0.720931	0.886614	AP142	pAP142_v_Col0
AT1G18100.1.Araport11.447	13.5121	0.984538	0.944815	1.04204	0.297392	0.594349	AP142	pAP142_v_Col0
AT1G18130.1.Araport11.447	1.53227	1.03981	1.59689	0.651148	0.514951		AP142	pAP142_v_Col0
AT1G18140.1.Araport11.447	134.409	-0.701583	0.271413	-2.58493	0.00973985	0.0855294	AP142	pAP142_v_Col0
AT1G18150.2.Araport11.447	1728.46	-0.0947819	0.115709	-0.819143	0.412705	0.698083	AP142	pAP142_v_Col0
AT1G18160.1.Araport11.447	1431.85	-0.103149	0.0861786	-1.19692	0.231339	0.524328	AP142	pAP142_v_Col0
AT1G18170.1.Araport11.447	1069.02	-0.176193	0.132816	-1.32659	0.184643	0.466386	AP142	pAP142_v_Col0
AT1G18180.1.Araport11.447	105.75	-0.158134	0.275384	-0.57423	0.565812	0.799733	AP142	pAP142_v_Col0
AT1G18190.1.Araport11.447	658.266	0.00649975	0.117255	0.0554328	0.955794	0.985538	AP142	pAP142_v_Col0
AT1G18193.1.Araport11.447	83.9392	0.0614348	0.240004	0.255974	0.797971	0.9218	AP142	pAP142_v_Col0
AT1G18197.2.Araport11.447	5.14382	1.40796	1.06817	1.31811	0.187467	0.470161	AP142	pAP142_v_Col0
AT1G18200.1.Araport11.447	103.828	-0.393268	0.39414	-0.997787	0.318383	0.615564	AP142	pAP142_v_Col0
AT1G18210.1.Araport11.447	1539.24	-0.448314	0.13872	-3.23179	0.00123019	0.0199906	AP142	pAP142_v_Col0
AT1G18220.1.Araport11.447	0						AP142	pAP142_v_Col0
AT1G18250.2.Araport11.447	1943.02	-0.251382	0.144687	-1.73743	0.0823119	0.308508	AP142	pAP142_v_Col0
AT1G18260.1.Araport11.447	907.401	-0.142932	0.120081	-1.1903	0.23393	0.527358	AP142	pAP142_v_Col0
AT1G18265.1.Araport11.447	152.958	-0.219616	0.326502	-0.672633	0.501181	0.762871	AP142	pAP142_v_Col0
AT1G18270.3.Araport11.447	1230.66	-0.392023	0.164376	-2.38491	0.0170832	0.122177	AP142	pAP142_v_Col0
AT1G18280.1.Araport11.447	1.86213	-0.853594	1.77112	-0.48195	0.629841	0.836883	AP142	pAP142_v_Col0
AT1G18290.1.Araport11.447	14.5131	-0.693526	0.804942	-0.861585	0.388916	0.67858	AP142	pAP142_v_Col0
AT1G18300.1.Araport11.447	202.928	-0.352706	0.278046	-1.26852	0.204613	0.492458	AP142	pAP142_v_Col0
AT1G18310.1.Araport11.447	0.271531	1.58536	3.52783	0.449386	0.653153		AP142	pAP142_v_Col0
AT1G18320.1.Araport11.447	142.949	0.514439	0.272556	1.88746	0.0590979	0.255585	AP142	pAP142_v_Col0
AT1G18330.2.Araport11.447	1332.92	-0.225049	0.19019	-1.18329	0.236696	0.530808	AP142	pAP142_v_Col0
AT1G18335.3.Araport11.447	225.323	0.257599	0.163201	1.57842	0.114469	0.36669	AP142	pAP142_v_Col0
AT1G18340.1.Araport11.447	449.697	0.104124	0.183472	0.56752	0.570361	0.802774	AP142	pAP142_v_Col0
AT1G18350.1.Araport11.447	10.178	-1.86375	0.767768	-2.4275	0.0152034	0.114101	AP142	pAP142_v_Col0
AT1G18360.1.Araport11.447	1662.85	-0.188757	0.133654	-1.41228	0.157867	0.432057	AP142	pAP142_v_Col0
AT1G18370.1.Araport11.447	1530.77	-0.142772	0.161143	-0.885996	0.37562	0.667186	AP142	pAP142_v_Col0
AT1G18390.2.Araport11.447	243.388	-0.497951	0.350799	-1.41947	0.155761	0.429126	AP142	pAP142_v_Col0
AT1G18400.1.Araport11.447	117.982	1.00342	0.357529	2.80654	0.00500769	0.0545143	AP142	pAP142_v_Col0
AT1G18410.4.Araport11.447	16.0578	0.401414	0.496243	0.808906	0.418569	0.702933	AP142	pAP142_v_Col0
AT1G18420.1.Araport11.447	15.0336	-1.21456	0.79755	-1.52287	0.127791	0.388018	AP142	pAP142_v_Col0
AT1G18440.1.Araport11.447	1013.5	0.105674	0.0987505	1.07011	0.284569	0.582386	AP142	pAP142_v_Col0
AT1G18450.1.Araport11.447	1814.07	-0.0341211	0.0798906	-0.427098	0.669308	0.858087	AP142	pAP142_v_Col0
AT1G18460.1.Araport11.447	1383.64	0.148932	0.0706309	2.10859	0.0349797	0.188754	AP142	pAP142_v_Col0
AT1G18470.1.Araport11.447	1111.96	-0.14433	0.0909424	-1.58705	0.112502	0.363687	AP142	pAP142_v_Col0
AT1G18480.1.Araport11.447	968.507	0.358187	0.16649	2.15141	0.0314442	0.176735	AP142	pAP142_v_Col0
AT1G18485.1.Araport11.447	557.963	0.0611175	0.134548	0.454244	0.649653	0.847104	AP142	pAP142_v_Col0
AT1G18486.1.Araport11.447	0.620654	0.721527	2.20918	0.326603	0.743968		AP142	pAP142_v_Col0
AT1G18490.1.Araport11.447	530.707	-0.162144	0.123219	-1.3159	0.188209	0.470996	AP142	pAP142_v_Col0
AT1G18500.1.Araport11.447	2795.86	-0.216431	0.0828751	-2.61153	0.00901385	0.0813402	AP142	pAP142_v_Col0
AT1G18510.1.Araport11.447	0.121834	-0.622765	3.53381	-0.17623	0.860113		AP142	pAP142_v_Col0
AT1G18520.1.Araport11.447	0.120918	0.819908	3.53381	0.232018	0.816524		AP142	pAP142_v_Col0
AT1G18530.1.Araport11.447	0.387222	0.832065	3.46293	0.240278	0.810115		AP142	pAP142_v_Col0
AT1G18540.1.Araport11.447	27680.9	0.307625	0.10262	2.99772	0.0027201	0.0348033	AP142	pAP142_v_Col0
AT1G18550.1.Araport11.447	346.56	-0.120694	0.143459	-0.841317	0.40017	0.687362	AP142	pAP142_v_Col0
AT1G18560.1.Araport11.447	237.399	0.00830583	0.125954	0.0659432	0.947423	0.983756	AP142	pAP142_v_Col0
AT1G18570.1.Araport11.447	230.469	-0.588747	0.426549	-1.38026	0.167507	0.444943	AP142	pAP142_v_Col0
AT1G18580.1.Araport11.447	599.674	0.0746029	0.142131	0.524889	0.59966	0.821049	AP142	pAP142_v_Col0
AT1G18590.1.Araport11.447	1705.79	0.111701	0.186483	0.598987	0.549181	0.791842	AP142	pAP142_v_Col0
AT1G18600.1.Araport11.447	455.714	-0.159479	0.169049	-0.943391	0.345481	0.639383	AP142	pAP142_v_Col0
AT1G18610.2.Araport11.447	303.889	-0.196435	0.133641	-1.46987	0.141596	0.409542	AP142	pAP142_v_Col0
AT1G18620.2.Araport11.447	2503.14	-0.155162	0.158195	-0.980823	0.32668	0.622971	AP142	pAP142_v_Col0
AT1G18630.1.Araport11.447	551.06	0.375427	0.116569	3.22065	0.001279	0.0204827	AP142	pAP142_v_Col0
AT1G18640.2.Araport11.447	1087.3	-0.0359952	0.107146	-0.335944	0.736913	0.89374	AP142	pAP142_v_Col0
AT1G18650.1.Araport11.447	1298.17	-0.275379	0.212148	-1.29805	0.194269	0.479152	AP142	pAP142_v_Col0
AT1G18660.4.Araport11.447	1518.73	-0.0719465	0.0959473	-0.749854	0.453342	0.729872	AP142	pAP142_v_Col0
AT1G18670.3.Araport11.447	594.726	0.0638933	0.101581	0.628988	0.529357	0.781467	AP142	pAP142_v_Col0
AT1G18680.1.Araport11.447	243.898	0.176192	0.164424	1.07157	0.283914	0.58203	AP142	pAP142_v_Col0
AT1G18690.4.Araport11.447	197.937	0.0800375	0.184872	0.432934	0.665063	0.855831	AP142	pAP142_v_Col0
AT1G18700.5.Araport11.447	1275.83	-0.102218	0.0676464	-1.51106	0.130772	0.393463	AP142	pAP142_v_Col0
AT1G18710.1.Araport11.447	279.643	0.166593	0.891294	0.186911	0.85173	0.946838	AP142	pAP142_v_Col0
AT1G18720.2.Araport11.447	1725.35	-0.141887	0.131874	-1.07593	0.281957	0.579664	AP142	pAP142_v_Col0
AT1G18730.1.Araport11.447	3368.81	-0.313667	0.189691	-1.65357	0.0982154	0.338177	AP142	pAP142_v_Col0
AT1G18740.1.Araport11.447	953.987	-0.0679543	0.200328	-0.339216	0.734447	0.892854	AP142	pAP142_v_Col0
AT1G18750.3.Araport11.447	156.542	0.221325	0.20998	1.05403	0.29187	0.589609	AP142	pAP142_v_Col0
AT1G18760.1.Araport11.447	0						AP142	pAP142_v_Col0
AT1G18770.1.Araport11.447	0						AP142	pAP142_v_Col0
AT1G18773.4.Araport11.447	64.6101	-0.3683	0.401929	-0.916331	0.359493	0.65214	AP142	pAP142_v_Col0
AT1G18780.1.Araport11.447	0						AP142	pAP142_v_Col0
AT1G18790.1.Araport11.447	0						AP142	pAP142_v_Col0
AT1G18800.1.Araport11.447	2291.55	0.435689	0.116124	3.75194	0.000175471	0.00455143	AP142	pAP142_v_Col0
AT1G18810.1.Araport11.447	576.829	0.0743683	0.166984	0.445361	0.656059	0.850402	AP142	pAP142_v_Col0
AT1G18830.1.Araport11.447	13.6054	-0.818794	0.559307	-1.46394	0.143209	0.411381	AP142	pAP142_v_Col0
AT1G18835.1.Araport11.447	17.8498	0.478456	0.421284	1.13571	0.256079	0.55198	AP142	pAP142_v_Col0
AT1G18840.1.Araport11.447	1098.34	-0.194348	0.0978513	-1.98615	0.0470166	0.224692	AP142	pAP142_v_Col0
AT1G18850.1.Araport11.447	852.514	0.495589	0.142744	3.47186	0.00051686	0.0107354	AP142	pAP142_v_Col0
AT1G18860.1.Araport11.447	32.5608	-0.293632	0.59239	-0.495674	0.620125	0.831861	AP142	pAP142_v_Col0
AT1G18870.1.Araport11.447	191.888	-0.309073	0.212639	-1.45351	0.146083	0.415399	AP142	pAP142_v_Col0
AT1G18871.1.Araport11.447	0						AP142	pAP142_v_Col0
AT1G18880.1.Araport11.447	475.338	-0.468618	0.247915	-1.89024	0.0587265	0.254683	AP142	pAP142_v_Col0
AT1G18890.1.Araport11.447	949.968	-0.149597	0.165915	-0.901649	0.367244	0.658937	AP142	pAP142_v_Col0
AT1G18900.3.Araport11.447	621.538	0.204686	0.269079	0.760692	0.446841	0.72574	AP142	pAP142_v_Col0
AT1G18910.1.Araport11.447	372.562	-0.225583	0.194915	-1.15734	0.247132	0.542754	AP142	pAP142_v_Col0
AT1G18940.1.Araport11.447	24.3469	-0.379768	0.506625	-0.749603	0.453494	0.729894	AP142	pAP142_v_Col0
AT1G18950.2.Araport11.447	1024.43	-0.056078	0.107248	-0.522882	0.601056	0.821952	AP142	pAP142_v_Col0
AT1G18960.1.Araport11.447	1.08913	-0.182787	1.67743	-0.108968	0.913228		AP142	pAP142_v_Col0
AT1G18970.1.Araport11.447	37.6864	-0.222072	0.491462	-0.451861	0.651369	0.847994	AP142	pAP142_v_Col0
AT1G18975.1.Araport11.447	0						AP142	pAP142_v_Col0
AT1G18980.1.Araport11.447	49.5967	-0.735796	0.474606	-1.55033	0.121062	0.377265	AP142	pAP142_v_Col0
AT1G18990.1.Araport11.447	18.4068	0.109008	0.483673	0.225376	0.821686	0.93157	AP142	pAP142_v_Col0
AT1G19000.2.Araport11.447	3884.66	-0.0493889	0.118642	-0.416285	0.677201	0.862512	AP142	pAP142_v_Col0
AT1G19010.1.Araport11.447	300.453	-0.0421533	0.146425	-0.287882	0.773437	0.910308	AP142	pAP142_v_Col0
AT1G19020.1.Araport11.447	146.094	-0.718046	0.404895	-1.77341	0.0761601	0.295671	AP142	pAP142_v_Col0
AT1G19025.1.Araport11.447	149.166	0.359114	0.1759	2.04158	0.0411931	0.207784	AP142	pAP142_v_Col0
AT1G19040.1.Araport11.447	0						AP142	pAP142_v_Col0
AT1G19050.1.Araport11.447	1181.75	-0.00264555	0.182561	-0.0144914	0.988438	0.997081	AP142	pAP142_v_Col0
AT1G19060.1.Araport11.447	1.96467	-2.03791	1.42533	-1.42979	0.152779	0.424642	AP142	pAP142_v_Col0
AT1G19070.1.Araport11.447	41.2448	0.487512	0.32903	1.48167	0.138429	0.404371	AP142	pAP142_v_Col0
AT1G19080.2.Araport11.447	474.817	-0.0202283	0.199064	-0.101617	0.919061	0.972919	AP142	pAP142_v_Col0
AT1G19086.1.Araport11.447	0.125776	0.819908	3.53381	0.232018	0.816524		AP142	pAP142_v_Col0
AT1G19090.1.Araport11.447	0						AP142	pAP142_v_Col0
AT1G19100.1.Araport11.447	521.172	0.344974	0.138184	2.49649	0.0125431	0.100107	AP142	pAP142_v_Col0
AT1G19110.1.Araport11.447	1165.85	-0.151571	0.101254	-1.49694	0.13441	0.398875	AP142	pAP142_v_Col0
AT1G19115.4.Araport11.447	3.41637	1.91705	1.03429	1.85349	0.0638122	0.267159	AP142	pAP142_v_Col0
AT1G19120.1.Araport11.447	787.458	0.243329	0.117722	2.06698	0.0387364	0.200139	AP142	pAP142_v_Col0
AT1G19130.1.Araport11.447	1001.2	0.127913	0.0993596	1.28737	0.197965	0.483581	AP142	pAP142_v_Col0
AT1G19140.2.Araport11.447	590.942	-0.0952601	0.167798	-0.567708	0.570233	0.802734	AP142	pAP142_v_Col0
AT1G19150.1.Araport11.447	3004.41	-0.428438	0.148725	-2.88074	0.00396747	0.0458349	AP142	pAP142_v_Col0
AT1G19160.1.Araport11.447	4.30369	-0.274833	0.908365	-0.302558	0.762227	0.906245	AP142	pAP142_v_Col0
AT1G19170.1.Araport11.447	464.121	-0.0277765	0.115131	-0.24126	0.809354	0.926419	AP142	pAP142_v_Col0
AT1G19180.1.Araport11.447	1036.19	-0.774987	0.356263	-2.17532	0.0296059	0.170426	AP142	pAP142_v_Col0
AT1G19190.1.Araport11.447	34.2322	-0.487168	0.341674	-1.42583	0.153918	0.426155	AP142	pAP142_v_Col0
AT1G19200.2.Araport11.447	85.633	-1.14994	0.58828	-1.95475			AP142	pAP142_v_Col0
AT1G19210.1.Araport11.447	0.935044	-3.30639	3.42277	-0.965998	0.334045		AP142	pAP142_v_Col0
AT1G19220.1.Araport11.447	543.594	-0.272035	0.117239	-2.32034	0.0203227	0.136265	AP142	pAP142_v_Col0
AT1G19230.2.Araport11.447	56.703	0.0127148	0.264995	0.0479813	0.961731	0.987951	AP142	pAP142_v_Col0
AT1G19240.1.Araport11.447	374.342	0.537881	0.119883	4.48673	7.2325e-06	0.000351073	AP142	pAP142_v_Col0
AT1G19250.1.Araport11.447	37.0215	1.12793	0.548169	2.05763	0.0396256	0.20292	AP142	pAP142_v_Col0
AT1G19260.1.Araport11.447	3.22593	0.19681	1.25181	0.15722	0.875071	0.956497	AP142	pAP142_v_Col0
AT1G19270.1.Araport11.447	487.276	-0.147942	0.14014	-1.05567	0.291118	0.588798	AP142	pAP142_v_Col0
AT1G19290.1.Araport11.447	249.115	0.304153	0.243187	1.2507	0.211046	0.500077	AP142	pAP142_v_Col0
AT1G19300.1.Araport11.447	372.803	0.22334	0.178948	1.24807	0.212006	0.501156	AP142	pAP142_v_Col0
AT1G19310.1.Araport11.447	578.291	0.176201	0.160257	1.09949	0.271554	0.567982	AP142	pAP142_v_Col0
AT1G19320.1.Araport11.447	6.95083	-1.01328	0.798126	-1.26957	0.204238	0.492066	AP142	pAP142_v_Col0
AT1G19330.3.Araport11.447	371.098	-0.0489551	0.283124	-0.17291	0.862722	0.951497	AP142	pAP142_v_Col0
AT1G19340.1.Araport11.447	142.917	0.107328	0.271782	0.394905	0.692913	0.870328	AP142	pAP142_v_Col0
AT1G19350.3.Araport11.447	2586.09	-0.176917	0.11785	-1.5012	0.133304	0.397092	AP142	pAP142_v_Col0
AT1G19360.1.Araport11.447	791.53	-0.289464	0.120748	-2.39726	0.0165182	0.119227	AP142	pAP142_v_Col0
AT1G19370.1.Araport11.447	897.715	0.200492	0.122583	1.63555	0.101933	0.344889	AP142	pAP142_v_Col0
AT1G19380.1.Araport11.447	283.421	0.467468	0.228629	2.04466	0.0408887	0.207035	AP142	pAP142_v_Col0
AT1G19390.1.Araport11.447	7.24178	-0.479428	0.790562	-0.60644	0.544222	0.789328	AP142	pAP142_v_Col0
AT1G19394.1.Araport11.447	27.1513	0.329286	0.355323	0.926723	0.354071	0.646746	AP142	pAP142_v_Col0
AT1G19396.2.Araport11.447	19.6065	0.390168	0.433874	0.899265	0.368511	0.659946	AP142	pAP142_v_Col0
AT1G19397.1.Araport11.447	53.6593	0.0729248	0.331387	0.22006	0.825825	0.933639	AP142	pAP142_v_Col0
AT1G19400.1.Araport11.447	1486.63	-0.213036	0.128148	-1.66242	0.0964281	0.33508	AP142	pAP142_v_Col0
AT1G19410.1.Araport11.447	3.78783	2.78287	1.22415	2.27332	0.023007	0.147314	AP142	pAP142_v_Col0
AT1G19430.1.Araport11.447	843.069	-0.0949097	0.112154	-0.846241	0.397418	0.685601	AP142	pAP142_v_Col0
AT1G19440.1.Araport11.447	822.157	-0.323253	0.248806	-1.29922	0.19387	0.478598	AP142	pAP142_v_Col0
AT1G19450.1.Araport11.447	2448.62	-0.290504	0.159104	-1.82588	0.0678689	0.27751	AP142	pAP142_v_Col0
AT1G19460.1.Araport11.447	0.22967	0.0985736	3.53381	0.0278944	0.977746		AP142	pAP142_v_Col0
AT1G19470.1.Araport11.447	1.63484	3.35924	2.14238	1.56799	0.116883		AP142	pAP142_v_Col0
AT1G19480.1.Araport11.447	244.245	0.0751799	0.144074	0.521813	0.6018	0.822357	AP142	pAP142_v_Col0
AT1G19485.2.Araport11.447	1145.69	0.0877358	0.16662	0.526562	0.598498	0.820252	AP142	pAP142_v_Col0
AT1G19490.1.Araport11.447	142.403	-0.378891	0.413824	-0.915583	0.359886	0.652555	AP142	pAP142_v_Col0
AT1G19500.1.Araport11.447	0.623363	-2.72612	3.4421	-0.791995	0.428364		AP142	pAP142_v_Col0
AT1G19510.1.Araport11.447	9.98397	-1.49392	0.764761	-1.95345	0.0507664	0.234468	AP142	pAP142_v_Col0
AT1G19520.1.Araport11.447	1491.96	0.0693788	0.150798	0.460077	0.645461	0.845021	AP142	pAP142_v_Col0
AT1G19530.1.Araport11.447	62.8769	-0.282276	0.539896	-0.522833	0.60109	0.821952	AP142	pAP142_v_Col0
AT1G19540.1.Araport11.447	101.047	-0.71029	0.362818	-1.9577	0.050265	0.232988	AP142	pAP142_v_Col0
AT1G19550.1.Araport11.447	10.4982	-0.487296	0.746037	-0.653179	0.513641	0.771393	AP142	pAP142_v_Col0
AT1G19565.1.Araport11.447	12.4865	-0.306798	0.602465	-0.509238	0.610586	0.827668	AP142	pAP142_v_Col0
AT1G19570.1.Araport11.447	8155.95	-0.00520445	0.186758	-0.0278673	0.977768	0.994184	AP142	pAP142_v_Col0
AT1G19580.1.Araport11.447	961.892	-0.184067	0.0950734	-1.93605	0.0528617	0.240201	AP142	pAP142_v_Col0
AT1G19600.1.Araport11.447	2206.64	0.136462	0.116129	1.17508	0.239961	0.53459	AP142	pAP142_v_Col0
AT1G19610.1.Araport11.447	82.7027	0.736076	0.879941	0.836507			AP142	pAP142_v_Col0
AT1G19620.1.Araport11.447	42.1554	-0.418152	0.408394	-1.02389	0.305886	0.603083	AP142	pAP142_v_Col0
AT1G19630.1.Araport11.447	28.3639	0.403093	0.490302	0.822132	0.411002	0.696736	AP142	pAP142_v_Col0
AT1G19640.1.Araport11.447	91.9338	-0.273125	0.354415	-0.770637	0.440922	0.721299	AP142	pAP142_v_Col0
AT1G19650.1.Araport11.447	783.559	-0.103941	0.174605	-0.595295	0.551647	0.793083	AP142	pAP142_v_Col0
AT1G19660.1.Araport11.447	1447.36	-0.38495	0.179536	-2.14414	0.0320216	0.178694	AP142	pAP142_v_Col0
AT1G19670.1.Araport11.447	2375.08	-0.3038	0.592056	-0.513126	0.607863	0.825614	AP142	pAP142_v_Col0
AT1G19680.1.Araport11.447	770.617	-0.0201851	0.109215	-0.184819	0.853371	0.947603	AP142	pAP142_v_Col0
AT1G19690.1.Araport11.447	751.508	0.00928428	0.121774	0.0762418	0.939227	0.980289	AP142	pAP142_v_Col0
AT1G19700.3.Araport11.447	714.908	-0.0907485	0.0940479	-0.964918	0.334586	0.629004	AP142	pAP142_v_Col0
AT1G19710.1.Araport11.447	566.407	-0.114953	0.115691	-0.993627	0.320404	0.617073	AP142	pAP142_v_Col0
AT1G19715.3.Araport11.447	3021.94	-0.0765824	0.138294	-0.553765	0.579739	0.808267	AP142	pAP142_v_Col0
AT1G19720.1.Araport11.447	1417.85	-0.025784	0.228237	-0.11297	0.910054	0.970429	AP142	pAP142_v_Col0
[truncated: 1,019,038+ more rows]
