# Supplementary material for: Targeted deletions of large syntenic regions in Arabidopsis thaliana
Source: Proc Natl Acad Sci U S A. 2025 Aug 11;122(33):e2419744122. doi: 10.1073/pnas.2419744122 (PMC12377758; doi:10.1073/pnas.2419744122)
Supplement: Supplementary file 6 — Dataset S05 (XLSX) [file pnas.2419744122.sd05.xlsx]

## Sheet: File_description
File description	Column descriptions for columns in the "module_overrepresentation" sheet.
This file provides information related to the number of up and downregulated DEGs for each deletion line and condition tested ("deletion_line_DEGs" tab). The "module_overrepresentation" tab provides information relating to whether certain gene lists (deleted genes or DEGs) are enriched in various modules. Column descriptions for the "module_overrepresentation" tab are provided.	group: An identifier for a co-expression network module
	pval: The p value associated with this gene_list and this group having a larger overlap than we should expect by chance.
	log2_fe: a log2 scaled fold change stating how much larger this overlap is than we should expect by chance
	k: the number of genes that are both in this gene_list and in this group
	K: the number of genes that are in this group
	n: the number of genes that are in this gene_list and exist in the scope of the co-expression network
	N: the number of genes that are in this co-expression network
	gene_list: An identifier specifying a list of genes from our experiment (genes within deletion region and differentially expressed (de) genes are provided (e.g. pAP142_deletions and de_pAP142 vs. Col0_up))
	FDR: A Benjamini–Hochberg corrected p-value
	list_type: states whether this gene list is a list of deleted genes, a list of genes that increase in expression in the mutant lines, or a list of genes that decrease in expression in the mutant lines
	Biological process: Indicates the biological process associated with this module, as identified by the authors of the co-expression network (Burks et al., 2022).
	Molecular function: Indicates the molecular function associated with this module, as identified by the authors of the co-expression network.
	Cellular component: Indicates the cellular component associated with this module, as identified by the authors of the co-expression network.
	Enriched KEGG pathway: Indicates the enriched KEGG pathway associated with this module, as identified by the authors of the co-expression network.
	KEGG fold enrichment: Indicates the KEGG fold enrichment associated with this module, as identified by the authors of the co-expression network.

## Sheet: deletion_line_DEGs
DatasetS5. The number of DEGs (both upregulated and downregulated) from each deletion line are provided.
de_pAP142 vs. Col0_up	1548
de_pAP142 vs. Col0_down	1194
de_pAP141 t1 vs. Col0 t1_up	1194
de_pAP141 t1 vs. Col0 t1_down	1562
de_pAP141 t2 vs. Col0 t2_up	729
de_pAP141 t2 vs. Col0 t2_down	336
de_pAP142 t1 vs. Col0 t1_up	2930
de_pAP142 t1 vs. Col0 t1_down	2745
de_pAP142 t2 vs. Col0 t2_up	1938
de_pAP142 t2 vs. Col0 t2_down	1273
de_pAP146 HOM vs. Col0_up	8273
de_pAP146 HOM vs. Col0_down	6198

## Sheet: module_overrepresentaiton
DatasetS5. Enrichment of deleted genes, or enrichment of DEGs from deletion lines in particular modules. Descriptions of each column are provided in the "column_descriptions" sheet.
group	pval	log2_fe	k	K	n	N	gene_list	FDR	list_type	Biological process	Molecular function	Cellular component	Enriched KEGG pathway	KEGG fold enrichment
0	0.846253	-0.349597	5	7130	20	21459	pAP146_deletions	1	deletions
1	0.303985	0.447629	3	2074	20	21459	pAP146_deletions	1	deletions	RNA metabolic process	Nucleic acid binding	Nucleus	Basal transcription factors	4.47
2	1	-1.30982	0	1587	20	21459	pAP146_deletions	1	deletions	Cell cycle	Microtubule binding	Cytoskeleton	DNA replication	10.26
3	0.165698	0.72532	3	1523	20	21459	pAP146_deletions	0.991932	deletions	Secondary metabolic process	Heme binding	Extracellular region	Flavonoid biosynthesis	6
4	0.745106	-0.214534	1	1417	20	21459	pAP146_deletions	1	deletions	Photosynthesis	Oxidoreductase activity	Chloroplast	Photosynthesis-antenna proteins	15.19
5	0.304669	0.509616	2	1188	20	21459	pAP146_deletions	1	deletions	RNA modification	RNA binding	Mitochondrion/nucleolus	Ribosome biogenesis in eukaryotes	8.52
6	0.0391611	1.18018	3	821	20	21459	pAP146_deletions	0.299668	deletions	Vesicle-mediated transport	Transferase activity	Endomembrane system	Various types of N-glycan biosynthesis	9.71
7	0.541848	0.180185	1	821	20	21459	pAP146_deletions	1	deletions	Plastid organization	Catalytic activity	Chloroplast/plastid	Porphyrin and chlorophyll metabolism	9.11
8	1	-0.626947	0	584	20	21459	pAP146_deletions	1	deletions	Translation	Structural constituent of ribosome	Ribosome	Ribosome	10.37
9	1	-0.573736	0	524	20	21459	pAP146_deletions	1	deletions	Catabolic process	Catalytic activity	Endomembrane system/Phagophore assembly	Autophagy-other	10.71
10	1	-0.502441	0	447	20	21459	pAP146_deletions	1	deletions	Ubiquitin-dependent protein catabolic process	Peptidase activity	Proteosome complex	Proteasome	21.85
11	0.270776	0.606962	1	336	20	21459	pAP146_deletions	1	deletions	Cytoskeleton organization	Transferase activity	Golgi apparatus/cytoskeleton	One carbon pool by folate	13.56
12	1	-0.293425	0	242	20	21459	pAP146_deletions	1	deletions	Defense response	Kinase activity	Plasma membrane	Plant-pathogen interaction	11.48
13	1	-0.292328	0	241	20	21459	pAP146_deletions	1	deletions	Localization	Phospholipase/lipase activity	Respiratory chain/membrane protein complex	Protein export	12.65
14	1	-0.238638	0	193	20	21459	pAP146_deletions	1	deletions	Purine metabolism	Metal ion/cation binding	Mitchondrial membrane/envelope	Citrate cycle (TCA cycle)	12.67
15	1	-0.181687	0	144	20	21459	pAP146_deletions	1	deletions	Protein modification	Ubiquitin protein ligase activity	Nucleus	-	-
16	1	-0.15778	0	124	20	21459	pAP146_deletions	1	deletions	Biotic stimulus	Kinase activity	Extracellular region	Plant-pathogen interaction	1.05
17	0.10278	0.851895	1	116	20	21459	pAP146_deletions	0.65825	deletions	Protein catabolic process	Ubiquitin conjugating enzyme activity	Ruffle membrane	SNARE interactions in vesicular transport	14.07
18	1	-0.137143	0	107	20	21459	pAP146_deletions	1	deletions	Cell wall organization or biogenesis	Oxidoreductase activity	Extracellular region	-	-
19	1	-0.114965	0	89	20	21459	pAP146_deletions	1	deletions	Pollen tube development	Structural constituent of cell wall	Pollen tube	Ether lipid metabolism	65.71
20	1	-0.114965	0	89	20	21459	pAP146_deletions	1	deletions	Response to stress	ADP binding	Plasma membrane/SMC loading complex	Alpha-linolenic acid metabolism	39.73
21	1	-0.104998	0	81	20	21459	pAP146_deletions	1	deletions	Regulation of DNA replication	Sar guanyl-nucleotide exchange factor	Telomere cap complex/CST complex	-	-
22	1	-0.102495	0	79	20	21459	pAP146_deletions	1	deletions	ATP metabolic process	NADH dehydrogenase activity	Mitochondrion/nucleolus	Oxidative phosphorylation	23.87
23	1	-0.101242	0	78	20	21459	pAP146_deletions	1	deletions	mRNA splicing	Nucleic acid binding	Nucleus	Spliceosome	13.87
24	1	-0.0949613	0	73	20	21459	pAP146_deletions	1	deletions	Pollination/development	SNARE binding	Cell projection/Pollen tube	-	-
25	1	-0.0924411	0	71	20	21459	pAP146_deletions	1	deletions	Response to water/chemical	Sucrose synthase activity	Monolayer-surrounded lipid storage body	Glyoxylate and dicarboxylate metabolism	16.43
26	1	-0.0899166	0	69	20	21459	pAP146_deletions	1	deletions	Chloropalst/plastid organization/embryo development	DNA supercoiling activity	Chloroplast/plastid	-	-
27	1	-0.0886527	0	68	20	21459	pAP146_deletions	1	deletions	Phosphorylation	Transferase/kinase activity	Cell periphery	Cyanoamino acid metabolism	16.27
28	1	-0.0873877	0	67	20	21459	pAP146_deletions	1	deletions	Protein phosphorylation	Catalytic activity/protein kinase activity/calmodulin binding	Plasma membrane/endosome	Plant-pathogen interaction	8.97
29	1	-0.0823165	0	63	20	21459	pAP146_deletions	1	deletions	Stomatal development	Transferase activity	Extracellular region	Fatty acid elongation	37.96
30	1	-0.0810459	0	62	20	21459	pAP146_deletions	1	deletions	Response to hypoxia	Transcriptional regulation	Nucleus/CCR4-NOT complex	Plant-pathogen interaction	11.17
31	1	-0.0759523	0	58	20	21459	pAP146_deletions	1	deletions	Response to biotic stimulus	Ligand-gated ion channel	Extracellular region/Apoplast	Tryptophan metabolism	20.34
32	1	-0.0746761	0	57	20	21459	pAP146_deletions	1	deletions	Protein amino acid modification	ADP binding	Extrinsic component of plasma membrane	-	-
33	1	-0.0721203	0	55	20	21459	pAP146_deletions	1	deletions	Circadian rhythm/post-embryonic development	Phosphorelay response regulator activity	Lipid droplet/vacuole	Circadian rhythm-plant	41.07
34	1	-0.0708407	0	54	20	21459	pAP146_deletions	1	deletions	Electron transport chain	Chlorophyll binding/cofactor binding	Thylakoid	-	-
35	1	-0.0644255	0	49	20	21459	pAP146_deletions	1	deletions	Carpel development	RNA polymerase II regulatory region sequence	Nucleus	Glycerolipid metabolism	14.12
36	1	-0.0618515	0	47	20	21459	pAP146_deletions	1	deletions	Immune system response	Calmodulin binding	Plasma membrane	-	-
37	1	-0.0618515	0	47	20	21459	pAP146_deletions	1	deletions	Lipid metabolic process	Hydrolase activity	Endomembrane system	-	-
38	1	-0.0605627	0	46	20	21459	pAP146_deletions	1	deletions	Callose deposition/localization	Sucrose synthase activity	Anchored component of plasma membrane	Biotin metabolism	53.39
39	1	-0.0579818	0	44	20	21459	pAP146_deletions	1	deletions	Fatty acid biosynthesis	Fatty acid synthesis	Chloroplast/plastid	Phosphatidylinositol signaling system	66.56
40	1	-0.0553962	0	42	20	21459	pAP146_deletions	1	deletions	Protein phosphorylation	Protein kinase activity	Plasma membrane	Lysine biosynthesis	53.39
41	1	-0.0541016	0	41	20	21459	pAP146_deletions	1	deletions	Amino acid biosynthetic process	Coenzyme binding	Chloroplast	-	-
42	1	-0.0528059	0	40	20	21459	pAP146_deletions	1	deletions	Vascular/phloem transport	DNA binding transcription	Plasma membrane	Glucosinolate biosynthesis	106.77
43	1	-0.050211	0	38	20	21459	pAP146_deletions	1	deletions	Glucosinolate biosynthesis	Catalytic activity	Chloroplast	Protein export	23.73
44	1	-0.0463099	0	35	20	21459	pAP146_deletions	1	deletions	Response to endoplasmic reticulum stress	Unfolded protein binding	Endoplasmic reticulum	-	-
45	1	-0.0450072	0	34	20	21459	pAP146_deletions	1	deletions	Cellulose biosynthesis	Cellulose synthase	Trans-Golgi network	-	-
46	1	-0.0423982	0	32	20	21459	pAP146_deletions	1	deletions	Pollen tube development	Microfilament motor activity	Myosin complex	Endocytosis	32.44
47	1	-0.0423982	0	32	20	21459	pAP146_deletions	1	deletions	Regulation of pollen developement	Protein kinase activity	Cell cortex	Thiamine metabolism	48.81
48	1	-0.041092	0	31	20	21459	pAP146_deletions	1	deletions	Translation/peptide biosynthesis	Structural constituent of ribosome	Plastid ribosome	Mismatch repair	46.17
49	1	-0.041092	0	31	20	21459	pAP146_deletions	1	deletions	Lactate catabolic process/monocarboxylic acid catabolic process/thiamine diphosphate biosynthetic process	Catalytic/transporter activity	Intracellular part	Starch and sucrose metabolism	23.98
50	1	-0.0397845	0	30	20	21459	pAP146_deletions	1	deletions	DNA repair	Damaged DNA binding/DNA insertion or deletion	Anaphase-promoting complex	Sulfur relay system	43.8
51	1	-0.0384759	0	29	20	21459	pAP146_deletions	1	deletions	Starch catabolic process	Starch binding	Chloroplast	Inositol phosphate metabolism	25.95
52	1	-0.0384759	0	29	20	21459	pAP146_deletions	1	deletions	RNA modification	Zinc ion binding	Mitochondrion	-	-
53	1	-0.0332295	0	25	20	21459	pAP146_deletions	1	deletions	RNA splicing/gene expression	mRNA binding	Germ plasm	-	-
54	1	-0.0332295	0	25	20	21459	pAP146_deletions	1	deletions	Embryonic meristem initiation/phosphorus metabolic process	Transferase/kinase activity	Plasma membrane	-
0	0.620221	0.00348337	3	7130	9	21459	pAP142_deletions	1	deletions
1	0.599476	0.0970815	1	2074	9	21459	pAP142_deletions	1	deletions	RNA metabolic process	Nucleic acid binding	Nucleus	Basal transcription factors	4.47
2	0.499239	0.263962	1	1587	9	21459	pAP142_deletions	1	deletions	Cell cycle	Microtubule binding	Cytoskeleton	DNA replication	10.26
3	0.484533	0.287402	1	1523	9	21459	pAP142_deletions	1	deletions	Secondary metabolic process	Heme binding	Extracellular region	Flavonoid biosynthesis	6
4	0.459329	0.32708	1	1417	9	21459	pAP142_deletions	1	deletions	Photosynthesis	Oxidoreductase activity	Chloroplast	Photosynthesis-antenna proteins	15.19
5	1	-0.583281	0	1188	9	21459	pAP142_deletions	1	deletions	RNA modification	RNA binding	Mitochondrion/nucleolus	Ribosome biogenesis in eukaryotes	8.52
6	0.296127	0.573112	1	821	9	21459	pAP142_deletions	1	deletions	Vesicle-mediated transport	Transferase activity	Endomembrane system	Various types of N-glycan biosynthesis	9.71
7	1	-0.426888	0	821	9	21459	pAP142_deletions	1	deletions	Plastid organization	Catalytic activity	Chloroplast/plastid	Porphyrin and chlorophyll metabolism	9.11
8	0.219932	0.683933	1	584	9	21459	pAP142_deletions	1	deletions	Translation	Structural constituent of ribosome	Ribosome	Ribosome	10.37
9	1	-0.286607	0	524	9	21459	pAP142_deletions	1	deletions	Catabolic process	Catalytic activity	Endomembrane system/Phagophore assembly	Autophagy-other	10.71
10	1	-0.247896	0	447	9	21459	pAP142_deletions	1	deletions	Ubiquitin-dependent protein catabolic process	Peptidase activity	Proteosome complex	Proteasome	21.85
11	1	-0.190198	0	336	9	21459	pAP142_deletions	1	deletions	Cytoskeleton organization	Transferase activity	Golgi apparatus/cytoskeleton	One carbon pool by folate	13.56
12	1	-0.139464	0	242	9	21459	pAP142_deletions	1	deletions	Defense response	Kinase activity	Plasma membrane	Plant-pathogen interaction	11.48
13	1	-0.138915	0	241	9	21459	pAP142_deletions	1	deletions	Localization	Phospholipase/lipase activity	Respiratory chain/membrane protein complex	Protein export	12.65
14	1	-0.112293	0	193	9	21459	pAP142_deletions	1	deletions	Purine metabolism	Metal ion/cation binding	Mitchondrial membrane/envelope	Citrate cycle (TCA cycle)	12.67
15	1	-0.0846007	0	144	9	21459	pAP142_deletions	1	deletions	Protein modification	Ubiquitin protein ligase activity	Nucleus	-	-
16	1	-0.0731431	0	124	9	21459	pAP142_deletions	1	deletions	Biotic stimulus	Kinase activity	Extracellular region	Plant-pathogen interaction	1.05
17	1	-0.0685345	0	116	9	21459	pAP142_deletions	1	deletions	Protein catabolic process	Ubiquitin conjugating enzyme activity	Ruffle membrane	SNARE interactions in vesicular transport	14.07
18	1	-0.0633321	0	107	9	21459	pAP142_deletions	1	deletions	Cell wall organization or biogenesis	Oxidoreductase activity	Extracellular region	-	-
19	1	-0.0528707	0	89	9	21459	pAP142_deletions	1	deletions	Pollen tube development	Structural constituent of cell wall	Pollen tube	Ether lipid metabolism	65.71
20	1	-0.0528707	0	89	9	21459	pAP142_deletions	1	deletions	Response to stress	ADP binding	Plasma membrane/SMC loading complex	Alpha-linolenic acid metabolism	39.73
21	1	-0.0481968	0	81	9	21459	pAP142_deletions	1	deletions	Regulation of DNA replication	Sar guanyl-nucleotide exchange factor	Telomere cap complex/CST complex	-	-
22	1	-0.0470259	0	79	9	21459	pAP142_deletions	1	deletions	ATP metabolic process	NADH dehydrogenase activity	Mitochondrion/nucleolus	Oxidative phosphorylation	23.87
23	1	-0.0464401	0	78	9	21459	pAP142_deletions	1	deletions	mRNA splicing	Nucleic acid binding	Nucleus	Spliceosome	13.87
24	1	-0.0435076	0	73	9	21459	pAP142_deletions	1	deletions	Pollination/development	SNARE binding	Cell projection/Pollen tube	-	-
25	1	-0.042333	0	71	9	21459	pAP142_deletions	1	deletions	Response to water/chemical	Sucrose synthase activity	Monolayer-surrounded lipid storage body	Glyoxylate and dicarboxylate metabolism	16.43
26	1	-0.0411573	0	69	9	21459	pAP142_deletions	1	deletions	Chloropalst/plastid organization/embryo development	DNA supercoiling activity	Chloroplast/plastid	-	-
27	1	-0.0405691	0	68	9	21459	pAP142_deletions	1	deletions	Phosphorylation	Transferase/kinase activity	Cell periphery	Cyanoamino acid metabolism	16.27
28	1	-0.0399807	0	67	9	21459	pAP142_deletions	1	deletions	Protein phosphorylation	Catalytic activity/protein kinase activity/calmodulin binding	Plasma membrane/endosome	Plant-pathogen interaction	8.97
29	1	-0.0376247	0	63	9	21459	pAP142_deletions	1	deletions	Stomatal development	Transferase activity	Extracellular region	Fatty acid elongation	37.96
30	1	-0.0370351	0	62	9	21459	pAP142_deletions	1	deletions	Response to hypoxia	Transcriptional regulation	Nucleus/CCR4-NOT complex	Plant-pathogen interaction	11.17
31	1	-0.0346742	0	58	9	21459	pAP142_deletions	1	deletions	Response to biotic stimulus	Ligand-gated ion channel	Extracellular region/Apoplast	Tryptophan metabolism	20.34
32	1	-0.0340833	0	57	9	21459	pAP142_deletions	1	deletions	Protein amino acid modification	ADP binding	Extrinsic component of plasma membrane	-	-
33	1	-0.032901	0	55	9	21459	pAP142_deletions	1	deletions	Circadian rhythm/post-embryonic development	Phosphorelay response regulator activity	Lipid droplet/vacuole	Circadian rhythm-plant	41.07
34	1	-0.0323094	0	54	9	21459	pAP142_deletions	1	deletions	Electron transport chain	Chlorophyll binding/cofactor binding	Thylakoid	-	-
35	1	-0.029348	0	49	9	21459	pAP142_deletions	1	deletions	Carpel development	RNA polymerase II regulatory region sequence	Nucleus	Glycerolipid metabolism	14.12
36	1	-0.0281618	0	47	9	21459	pAP142_deletions	1	deletions	Immune system response	Calmodulin binding	Plasma membrane	-	-
37	1	-0.0281618	0	47	9	21459	pAP142_deletions	1	deletions	Lipid metabolic process	Hydrolase activity	Endomembrane system	-	-
38	1	-0.0275683	0	46	9	21459	pAP142_deletions	1	deletions	Callose deposition/localization	Sucrose synthase activity	Anchored component of plasma membrane	Biotin metabolism	53.39
39	1	-0.0263805	0	44	9	21459	pAP142_deletions	1	deletions	Fatty acid biosynthesis	Fatty acid synthesis	Chloroplast/plastid	Phosphatidylinositol signaling system	66.56
40	1	-0.0251918	0	42	9	21459	pAP142_deletions	1	deletions	Protein phosphorylation	Protein kinase activity	Plasma membrane	Lysine biosynthesis	53.39
41	1	-0.0245971	0	41	9	21459	pAP142_deletions	1	deletions	Amino acid biosynthetic process	Coenzyme binding	Chloroplast	-	-
42	1	-0.0240021	0	40	9	21459	pAP142_deletions	1	deletions	Vascular/phloem transport	DNA binding transcription	Plasma membrane	Glucosinolate biosynthesis	106.77
43	1	-0.0228115	0	38	9	21459	pAP142_deletions	1	deletions	Glucosinolate biosynthesis	Catalytic activity	Chloroplast	Protein export	23.73
44	1	-0.0210236	0	35	9	21459	pAP142_deletions	1	deletions	Response to endoplasmic reticulum stress	Unfolded protein binding	Endoplasmic reticulum	-	-
45	1	-0.0204272	0	34	9	21459	pAP142_deletions	1	deletions	Cellulose biosynthesis	Cellulose synthase	Trans-Golgi network	-	-
46	1	-0.0192335	0	32	9	21459	pAP142_deletions	1	deletions	Pollen tube development	Microfilament motor activity	Myosin complex	Endocytosis	32.44
47	1	-0.0192335	0	32	9	21459	pAP142_deletions	1	deletions	Regulation of pollen developement	Protein kinase activity	Cell cortex	Thiamine metabolism	48.81
48	1	-0.0186364	0	31	9	21459	pAP142_deletions	1	deletions	Translation/peptide biosynthesis	Structural constituent of ribosome	Plastid ribosome	Mismatch repair	46.17
49	1	-0.0186364	0	31	9	21459	pAP142_deletions	1	deletions	Lactate catabolic process/monocarboxylic acid catabolic process/thiamine diphosphate biosynthetic process	Catalytic/transporter activity	Intracellular part	Starch and sucrose metabolism	23.98
50	1	-0.0180389	0	30	9	21459	pAP142_deletions	1	deletions	DNA repair	Damaged DNA binding/DNA insertion or deletion	Anaphase-promoting complex	Sulfur relay system	43.8
51	1	-0.0174413	0	29	9	21459	pAP142_deletions	1	deletions	Starch catabolic process	Starch binding	Chloroplast	Inositol phosphate metabolism	25.95
52	1	-0.0174413	0	29	9	21459	pAP142_deletions	1	deletions	RNA modification	Zinc ion binding	Mitochondrion	-	-
53	1	-0.0150481	0	25	9	21459	pAP142_deletions	1	deletions	RNA splicing/gene expression	mRNA binding	Germ plasm	-	-
54	1	-0.0150481	0	25	9	21459	pAP142_deletions	1	deletions	Embryonic meristem initiation/phosphorus metabolic process	Transferase/kinase activity	Plasma membrane	-
0	0.896757	-0.481445	4	7130	18	21459	pAP147_deletions	1	deletions
1	0.839645	-0.454012	1	2074	18	21459	pAP147_deletions	1	deletions	RNA metabolic process	Nucleic acid binding	Nucleus	Basal transcription factors	4.47
2	0.388644	0.363896	2	1587	18	21459	pAP147_deletions	1	deletions	Cell cycle	Microtubule binding	Cytoskeleton	DNA replication	10.26
3	0.36879	0.397508	2	1523	18	21459	pAP147_deletions	1	deletions	Secondary metabolic process	Heme binding	Extracellular region	Flavonoid biosynthesis	6
4	1	-1.13	0	1417	18	21459	pAP147_deletions	1	deletions	Photosynthesis	Oxidoreductase activity	Chloroplast	Photosynthesis-antenna proteins	15.19
5	0.262809	0.587486	2	1188	18	21459	pAP147_deletions	1	deletions	RNA modification	RNA binding	Mitochondrion/nucleolus	Ribosome biogenesis in eukaryotes	8.52
6	0.149637	0.829082	2	821	18	21459	pAP147_deletions	0.914449	deletions	Vesicle-mediated transport	Transferase activity	Endomembrane system	Various types of N-glycan biosynthesis	9.71
7	0.149637	0.829082	2	821	18	21459	pAP147_deletions	0.914449	deletions	Plastid organization	Catalytic activity	Chloroplast/plastid	Porphyrin and chlorophyll metabolism	9.11
8	0.0849154	1.00978	2	584	18	21459	pAP147_deletions	0.583793	deletions	Translation	Structural constituent of ribosome	Ribosome	Ribosome	10.37
9	1	-0.525604	0	524	18	21459	pAP147_deletions	1	deletions	Catabolic process	Catalytic activity	Endomembrane system/Phagophore assembly	Autophagy-other	10.71
10	1	-0.459377	0	447	18	21459	pAP147_deletions	1	deletions	Ubiquitin-dependent protein catabolic process	Peptidase activity	Proteosome complex	Proteasome	21.85
11	1	-0.358216	0	336	18	21459	pAP147_deletions	1	deletions	Cytoskeleton organization	Transferase activity	Golgi apparatus/cytoskeleton	One carbon pool by folate	13.56
12	1	-0.266627	0	242	18	21459	pAP147_deletions	1	deletions	Defense response	Kinase activity	Plasma membrane	Plant-pathogen interaction	11.48
13	1	-0.26562	0	241	18	21459	pAP147_deletions	1	deletions	Localization	Phospholipase/lipase activity	Respiratory chain/membrane protein complex	Protein export	12.65
14	1	-0.216474	0	193	18	21459	pAP147_deletions	1	deletions	Purine metabolism	Metal ion/cation binding	Mitchondrial membrane/envelope	Citrate cycle (TCA cycle)	12.67
15	0.114182	0.835486	1	144	18	21459	pAP147_deletions	0.722879	deletions	Protein modification	Ubiquitin protein ligase activity	Nucleus	-	-
16	1	-0.142756	0	124	18	21459	pAP147_deletions	1	deletions	Biotic stimulus	Kinase activity	Extracellular region	Plant-pathogen interaction	1.05
17	1	-0.13396	0	116	18	21459	pAP147_deletions	1	deletions	Protein catabolic process	Ubiquitin conjugating enzyme activity	Ruffle membrane	SNARE interactions in vesicular transport	14.07
18	1	-0.124001	0	107	18	21459	pAP147_deletions	1	deletions	Cell wall organization or biogenesis	Oxidoreductase activity	Extracellular region	-	-
19	1	-0.103872	0	89	18	21459	pAP147_deletions	1	deletions	Pollen tube development	Structural constituent of cell wall	Pollen tube	Ether lipid metabolism	65.71
20	1	-0.103872	0	89	18	21459	pAP147_deletions	1	deletions	Response to stress	ADP binding	Plasma membrane/SMC loading complex	Alpha-linolenic acid metabolism	39.73
21	1	-0.0948353	0	81	18	21459	pAP147_deletions	1	deletions	Regulation of DNA replication	Sar guanyl-nucleotide exchange factor	Telomere cap complex/CST complex	-	-
22	1	-0.0925673	0	79	18	21459	pAP147_deletions	1	deletions	ATP metabolic process	NADH dehydrogenase activity	Mitochondrion/nucleolus	Oxidative phosphorylation	23.87
23	1	-0.0914319	0	78	18	21459	pAP147_deletions	1	deletions	mRNA splicing	Nucleic acid binding	Nucleus	Spliceosome	13.87
24	1	-0.0857415	0	73	18	21459	pAP147_deletions	1	deletions	Pollination/development	SNARE binding	Cell projection/Pollen tube	-	-
25	1	-0.0834591	0	71	18	21459	pAP147_deletions	1	deletions	Response to water/chemical	Sucrose synthase activity	Monolayer-surrounded lipid storage body	Glyoxylate and dicarboxylate metabolism	16.43
26	1	-0.081173	0	69	18	21459	pAP147_deletions	1	deletions	Chloropalst/plastid organization/embryo development	DNA supercoiling activity	Chloroplast/plastid	-	-
27	1	-0.0800286	0	68	18	21459	pAP147_deletions	1	deletions	Phosphorylation	Transferase/kinase activity	Cell periphery	Cyanoamino acid metabolism	16.27
28	1	-0.0788833	0	67	18	21459	pAP147_deletions	1	deletions	Protein phosphorylation	Catalytic activity/protein kinase activity/calmodulin binding	Plasma membrane/endosome	Plant-pathogen interaction	8.97
29	1	-0.074293	0	63	18	21459	pAP147_deletions	1	deletions	Stomatal development	Transferase activity	Extracellular region	Fatty acid elongation	37.96
30	1	-0.0731431	0	62	18	21459	pAP147_deletions	1	deletions	Response to hypoxia	Transcriptional regulation	Nucleus/CCR4-NOT complex	Plant-pathogen interaction	11.17
31	1	-0.0685345	0	58	18	21459	pAP147_deletions	1	deletions	Response to biotic stimulus	Ligand-gated ion channel	Extracellular region/Apoplast	Tryptophan metabolism	20.34
32	1	-0.06738	0	57	18	21459	pAP147_deletions	1	deletions	Protein amino acid modification	ADP binding	Extrinsic component of plasma membrane	-	-
33	1	-0.0650683	0	55	18	21459	pAP147_deletions	1	deletions	Circadian rhythm/post-embryonic development	Phosphorelay response regulator activity	Lipid droplet/vacuole	Circadian rhythm-plant	41.07
34	1	-0.0639111	0	54	18	21459	pAP147_deletions	1	deletions	Electron transport chain	Chlorophyll binding/cofactor binding	Thylakoid	-	-
35	1	-0.0581109	0	49	18	21459	pAP147_deletions	1	deletions	Carpel development	RNA polymerase II regulatory region sequence	Nucleus	Glycerolipid metabolism	14.12
36	1	-0.0557843	0	47	18	21459	pAP147_deletions	1	deletions	Immune system response	Calmodulin binding	Plasma membrane	-	-
37	1	-0.0557843	0	47	18	21459	pAP147_deletions	1	deletions	Lipid metabolic process	Hydrolase activity	Endomembrane system	-	-
38	1	-0.0546196	0	46	18	21459	pAP147_deletions	1	deletions	Callose deposition/localization	Sucrose synthase activity	Anchored component of plasma membrane	Biotin metabolism	53.39
39	1	-0.0522873	0	44	18	21459	pAP147_deletions	1	deletions	Fatty acid biosynthesis	Fatty acid synthesis	Chloroplast/plastid	Phosphatidylinositol signaling system	66.56
40	1	-0.0499513	0	42	18	21459	pAP147_deletions	1	deletions	Protein phosphorylation	Protein kinase activity	Plasma membrane	Lysine biosynthesis	53.39
41	1	-0.0487819	0	41	18	21459	pAP147_deletions	1	deletions	Amino acid biosynthetic process	Coenzyme binding	Chloroplast	-	-
42	1	-0.0476115	0	40	18	21459	pAP147_deletions	1	deletions	Vascular/phloem transport	DNA binding transcription	Plasma membrane	Glucosinolate biosynthesis	106.77
43	1	-0.0452678	0	38	18	21459	pAP147_deletions	1	deletions	Glucosinolate biosynthesis	Catalytic activity	Chloroplast	Protein export	23.73
44	1	-0.0417453	0	35	18	21459	pAP147_deletions	1	deletions	Response to endoplasmic reticulum stress	Unfolded protein binding	Endoplasmic reticulum	-	-
45	1	-0.0405691	0	34	18	21459	pAP147_deletions	1	deletions	Cellulose biosynthesis	Cellulose synthase	Trans-Golgi network	-	-
46	1	-0.038214	0	32	18	21459	pAP147_deletions	1	deletions	Pollen tube development	Microfilament motor activity	Myosin complex	Endocytosis	32.44
47	1	-0.038214	0	32	18	21459	pAP147_deletions	1	deletions	Regulation of pollen developement	Protein kinase activity	Cell cortex	Thiamine metabolism	48.81
48	1	-0.0370351	0	31	18	21459	pAP147_deletions	1	deletions	Translation/peptide biosynthesis	Structural constituent of ribosome	Plastid ribosome	Mismatch repair	46.17
49	1	-0.0370351	0	31	18	21459	pAP147_deletions	1	deletions	Lactate catabolic process/monocarboxylic acid catabolic process/thiamine diphosphate biosynthetic process	Catalytic/transporter activity	Intracellular part	Starch and sucrose metabolism	23.98
50	1	-0.0358551	0	30	18	21459	pAP147_deletions	1	deletions	DNA repair	Damaged DNA binding/DNA insertion or deletion	Anaphase-promoting complex	Sulfur relay system	43.8
51	1	-0.0346742	0	29	18	21459	pAP147_deletions	1	deletions	Starch catabolic process	Starch binding	Chloroplast	Inositol phosphate metabolism	25.95
52	1	-0.0346742	0	29	18	21459	pAP147_deletions	1	deletions	RNA modification	Zinc ion binding	Mitochondrion	-	-
53	1	-0.0299408	0	25	18	21459	pAP147_deletions	1	deletions	RNA splicing/gene expression	mRNA binding	Germ plasm	-	-
54	1	-0.0299408	0	25	18	21459	pAP147_deletions	1	deletions	Embryonic meristem initiation/phosphorus metabolic process	Transferase/kinase activity	Plasma membrane	-
0	0.101929	0.588737	7	7130	13	21459	pAP141_deletions	0.65825	deletions
1	0.733337	-0.17405	1	2074	13	21459	pAP141_deletions	1	deletions	RNA metabolic process	Nucleic acid binding	Nucleus	Basal transcription factors	4.47
2	0.249293	0.613068	2	1587	13	21459	pAP141_deletions	1	deletions	Cell cycle	Microtubule binding	Cytoskeleton	DNA replication	10.26
3	0.234552	0.641871	2	1523	13	21459	pAP141_deletions	1	deletions	Secondary metabolic process	Heme binding	Extracellular region	Flavonoid biosynthesis	6
4	1	-0.894083	0	1417	13	21459	pAP141_deletions	1	deletions	Photosynthesis	Oxidoreductase activity	Chloroplast	Photosynthesis-antenna proteins	15.19
5	1	-0.782155	0	1188	13	21459	pAP141_deletions	1	deletions	RNA modification	RNA binding	Mitochondrion/nucleolus	Ribosome biogenesis in eukaryotes	8.52
6	1	-0.582428	0	821	13	21459	pAP141_deletions	1	deletions	Vesicle-mediated transport	Transferase activity	Endomembrane system	Various types of N-glycan biosynthesis	9.71
7	1	-0.582428	0	821	13	21459	pAP141_deletions	1	deletions	Plastid organization	Catalytic activity	Chloroplast/plastid	Porphyrin and chlorophyll metabolism	9.11
8	1	-0.437005	0	584	13	21459	pAP141_deletions	1	deletions	Translation	Structural constituent of ribosome	Ribosome	Ribosome	10.37
9	1	-0.39774	0	524	13	21459	pAP141_deletions	1	deletions	Catabolic process	Catalytic activity	Endomembrane system/Phagophore assembly	Autophagy-other	10.71
10	1	-0.345732	0	447	13	21459	pAP141_deletions	1	deletions	Ubiquitin-dependent protein catabolic process	Peptidase activity	Proteosome complex	Proteasome	21.85
11	1	-0.267297	0	336	13	21459	pAP141_deletions	1	deletions	Cytoskeleton organization	Transferase activity	Golgi apparatus/cytoskeleton	One carbon pool by folate	13.56
12	1	-0.197369	0	242	13	21459	pAP141_deletions	1	deletions	Defense response	Kinase activity	Plasma membrane	Plant-pathogen interaction	11.48
13	1	-0.196606	0	241	13	21459	pAP141_deletions	1	deletions	Localization	Phospholipase/lipase activity	Respiratory chain/membrane protein complex	Protein export	12.65
14	1	-0.159527	0	193	13	21459	pAP141_deletions	1	deletions	Purine metabolism	Metal ion/cation binding	Mitchondrial membrane/envelope	Citrate cycle (TCA cycle)	12.67
15	1	-0.120665	0	144	13	21459	pAP141_deletions	1	deletions	Protein modification	Ubiquitin protein ligase activity	Nucleus	-	-
16	1	-0.104498	0	124	13	21459	pAP141_deletions	1	deletions	Biotic stimulus	Kinase activity	Extracellular region	Plant-pathogen interaction	1.05
17	1	-0.0979796	0	116	13	21459	pAP141_deletions	1	deletions	Protein catabolic process	Ubiquitin conjugating enzyme activity	Ruffle membrane	SNARE interactions in vesicular transport	14.07
18	1	-0.0906113	0	107	13	21459	pAP141_deletions	1	deletions	Cell wall organization or biogenesis	Oxidoreductase activity	Extracellular region	-	-
19	1	-0.0757609	0	89	13	21459	pAP141_deletions	1	deletions	Pollen tube development	Structural constituent of cell wall	Pollen tube	Ether lipid metabolism	65.71
20	1	-0.0757609	0	89	13	21459	pAP141_deletions	1	deletions	Response to stress	ADP binding	Plasma membrane/SMC loading complex	Alpha-linolenic acid metabolism	39.73
21	1	-0.0691114	0	81	13	21459	pAP141_deletions	1	deletions	Regulation of DNA replication	Sar guanyl-nucleotide exchange factor	Telomere cap complex/CST complex	-	-
22	1	-0.0674442	0	79	13	21459	pAP141_deletions	1	deletions	ATP metabolic process	NADH dehydrogenase activity	Mitochondrion/nucleolus	Oxidative phosphorylation	23.87
23	1	-0.0666099	0	78	13	21459	pAP141_deletions	1	deletions	mRNA splicing	Nucleic acid binding	Nucleus	Spliceosome	13.87
24	1	-0.062431	0	73	13	21459	pAP141_deletions	1	deletions	Pollination/development	SNARE binding	Cell projection/Pollen tube	-	-
25	1	-0.0607561	0	71	13	21459	pAP141_deletions	1	deletions	Response to water/chemical	Sucrose synthase activity	Monolayer-surrounded lipid storage body	Glyoxylate and dicarboxylate metabolism	16.43
26	1	-0.0590792	0	69	13	21459	pAP141_deletions	1	deletions	Chloropalst/plastid organization/embryo development	DNA supercoiling activity	Chloroplast/plastid	-	-
27	1	-0.0582401	0	68	13	21459	pAP141_deletions	1	deletions	Phosphorylation	Transferase/kinase activity	Cell periphery	Cyanoamino acid metabolism	16.27
28	1	-0.0574004	0	67	13	21459	pAP141_deletions	1	deletions	Protein phosphorylation	Catalytic activity/protein kinase activity/calmodulin binding	Plasma membrane/endosome	Plant-pathogen interaction	8.97
29	1	-0.0540369	0	63	13	21459	pAP141_deletions	1	deletions	Stomatal development	Transferase activity	Extracellular region	Fatty acid elongation	37.96
30	1	-0.0531948	0	62	13	21459	pAP141_deletions	1	deletions	Response to hypoxia	Transcriptional regulation	Nucleus/CCR4-NOT complex	Plant-pathogen interaction	11.17
31	1	-0.0498214	0	58	13	21459	pAP141_deletions	1	deletions	Response to biotic stimulus	Ligand-gated ion channel	Extracellular region/Apoplast	Tryptophan metabolism	20.34
32	0.0339953	0.951023	1	57	13	21459	pAP141_deletions	0.26242	deletions	Protein amino acid modification	ADP binding	Extrinsic component of plasma membrane	-	-
33	1	-0.0472862	0	55	13	21459	pAP141_deletions	1	deletions	Circadian rhythm/post-embryonic development	Phosphorelay response regulator activity	Lipid droplet/vacuole	Circadian rhythm-plant	41.07
34	1	-0.0464401	0	54	13	21459	pAP141_deletions	1	deletions	Electron transport chain	Chlorophyll binding/cofactor binding	Thylakoid	-	-
35	1	-0.0422024	0	49	13	21459	pAP141_deletions	1	deletions	Carpel development	RNA polymerase II regulatory region sequence	Nucleus	Glycerolipid metabolism	14.12
36	1	-0.0405038	0	47	13	21459	pAP141_deletions	1	deletions	Immune system response	Calmodulin binding	Plasma membrane	-	-
37	1	-0.0405038	0	47	13	21459	pAP141_deletions	1	deletions	Lipid metabolic process	Hydrolase activity	Endomembrane system	-	-
38	1	-0.0396537	0	46	13	21459	pAP141_deletions	1	deletions	Callose deposition/localization	Sucrose synthase activity	Anchored component of plasma membrane	Biotin metabolism	53.39
39	1	-0.0379521	0	44	13	21459	pAP141_deletions	1	deletions	Fatty acid biosynthesis	Fatty acid synthesis	Chloroplast/plastid	Phosphatidylinositol signaling system	66.56
40	1	-0.0362485	0	42	13	21459	pAP141_deletions	1	deletions	Protein phosphorylation	Protein kinase activity	Plasma membrane	Lysine biosynthesis	53.39
41	1	-0.035396	0	41	13	21459	pAP141_deletions	1	deletions	Amino acid biosynthetic process	Coenzyme binding	Chloroplast	-	-
42	1	-0.0345429	0	40	13	21459	pAP141_deletions	1	deletions	Vascular/phloem transport	DNA binding transcription	Plasma membrane	Glucosinolate biosynthesis	106.77
43	1	-0.0328353	0	38	13	21459	pAP141_deletions	1	deletions	Glucosinolate biosynthesis	Catalytic activity	Chloroplast	Protein export	23.73
44	1	-0.03027	0	35	13	21459	pAP141_deletions	1	deletions	Response to endoplasmic reticulum stress	Unfolded protein binding	Endoplasmic reticulum	-	-
45	1	-0.0294139	0	34	13	21459	pAP141_deletions	1	deletions	Cellulose biosynthesis	Cellulose synthase	Trans-Golgi network	-	-
46	1	-0.0277002	0	32	13	21459	pAP141_deletions	1	deletions	Pollen tube development	Microfilament motor activity	Myosin complex	Endocytosis	32.44
47	1	-0.0277002	0	32	13	21459	pAP141_deletions	1	deletions	Regulation of pollen developement	Protein kinase activity	Cell cortex	Thiamine metabolism	48.81
48	1	-0.0268425	0	31	13	21459	pAP141_deletions	1	deletions	Translation/peptide biosynthesis	Structural constituent of ribosome	Plastid ribosome	Mismatch repair	46.17
49	1	-0.0268425	0	31	13	21459	pAP141_deletions	1	deletions	Lactate catabolic process/monocarboxylic acid catabolic process/thiamine diphosphate biosynthetic process	Catalytic/transporter activity	Intracellular part	Starch and sucrose metabolism	23.98
50	1	-0.0259844	0	30	13	21459	pAP141_deletions	1	deletions	DNA repair	Damaged DNA binding/DNA insertion or deletion	Anaphase-promoting complex	Sulfur relay system	43.8
51	1	-0.0251258	0	29	13	21459	pAP141_deletions	1	deletions	Starch catabolic process	Starch binding	Chloroplast	Inositol phosphate metabolism	25.95
52	1	-0.0251258	0	29	13	21459	pAP141_deletions	1	deletions	RNA modification	Zinc ion binding	Mitochondrion	-	-
53	1	-0.021686	0	25	13	21459	pAP141_deletions	1	deletions	RNA splicing/gene expression	mRNA binding	Germ plasm	-	-
54	1	-0.021686	0	25	13	21459	pAP141_deletions	1	deletions	Embryonic meristem initiation/phosphorus metabolic process	Transferase/kinase activity	Plasma membrane	-
0	0.999969	-0.218746	415	7130	1454	21459	de_pAP142 vs. Col0_up	1	up
1	1	-1.21421	60	2074	1454	21459	de_pAP142 vs. Col0_up	1	up	RNA metabolic process	Nucleic acid binding	Nucleus	Basal transcription factors	4.47
2	0.336325	0.0582216	112	1587	1454	21459	de_pAP142 vs. Col0_up	1	up	Cell cycle	Microtubule binding	Cytoskeleton	DNA replication	10.26
3	1	-2.31081	20	1523	1454	21459	de_pAP142 vs. Col0_up	1	up	Secondary metabolic process	Heme binding	Extracellular region	Flavonoid biosynthesis	6
4	0.999997	-0.717446	58	1417	1454	21459	de_pAP142 vs. Col0_up	1	up	Photosynthesis	Oxidoreductase activity	Chloroplast	Photosynthesis-antenna proteins	15.19
5	1.33594e-75	1.7335	270	1188	1454	21459	de_pAP142 vs. Col0_up	1.06876e-73	up	RNA modification	RNA binding	Mitochondrion/nucleolus	Ribosome biogenesis in eukaryotes	8.52
6	1	-1.36403	21	821	1454	21459	de_pAP142 vs. Col0_up	1	up	Vesicle-mediated transport	Transferase activity	Endomembrane system	Various types of N-glycan biosynthesis	9.71
7	1	-1.43114	20	821	1454	21459	de_pAP142 vs. Col0_up	1	up	Plastid organization	Catalytic activity	Chloroplast/plastid	Porphyrin and chlorophyll metabolism	9.11
8	1.00641e-187	2.85241	292	584	1454	21459	de_pAP142 vs. Col0_up	1.47607e-185	up	Translation	Structural constituent of ribosome	Ribosome	Ribosome	10.37
9	1	-2.86808	4	524	1454	21459	de_pAP142 vs. Col0_up	1	up	Catabolic process	Catalytic activity	Endomembrane system/Phagophore assembly	Autophagy-other	10.71
10	6.6748e-07	0.939379	59	447	1454	21459	de_pAP142 vs. Col0_up	9.62922e-06	up	Ubiquitin-dependent protein catabolic process	Peptidase activity	Proteosome complex	Proteasome	21.85
11	0.999996	-1.7635	6	336	1454	21459	de_pAP142 vs. Col0_up	1	up	Cytoskeleton organization	Transferase activity	Golgi apparatus/cytoskeleton	One carbon pool by folate	13.56
12	0.999802	-1.53582	5	242	1454	21459	de_pAP142 vs. Col0_up	1	up	Defense response	Kinase activity	Plasma membrane	Plant-pathogen interaction	11.48
13	0.984866	-0.793227	9	241	1454	21459	de_pAP142 vs. Col0_up	1	up	Localization	Phospholipase/lipase activity	Respiratory chain/membrane protein complex	Protein export	12.65
14	0.999858	-1.81528	3	193	1454	21459	de_pAP142 vs. Col0_up	1	up	Purine metabolism	Metal ion/cation binding	Mitchondrial membrane/envelope	Citrate cycle (TCA cycle)	12.67
15	0.970404	-0.842245	5	144	1454	21459	de_pAP142 vs. Col0_up	1	up	Protein modification	Ubiquitin protein ligase activity	Nucleus	-	-
16	0.998366	-1.64799	2	124	1454	21459	de_pAP142 vs. Col0_up	1	up	Biotic stimulus	Kinase activity	Extracellular region	Plant-pathogen interaction	1.05
17	0.999715	-2.14728	1	116	1454	21459	de_pAP142 vs. Col0_up	1	up	Protein catabolic process	Ubiquitin conjugating enzyme activity	Ruffle membrane	SNARE interactions in vesicular transport	14.07
18	0.999461	-2.0444	1	107	1454	21459	de_pAP142 vs. Col0_up	1	up	Cell wall organization or biogenesis	Oxidoreductase activity	Extracellular region	-	-
19	0.985638	-1.22864	2	89	1454	21459	de_pAP142 vs. Col0_up	1	up	Pollen tube development	Structural constituent of cell wall	Pollen tube	Ether lipid metabolism	65.71
20	0.998084	-1.8136	1	89	1454	21459	de_pAP142 vs. Col0_up	1	up	Response to stress	ADP binding	Plasma membrane/SMC loading complex	Alpha-linolenic acid metabolism	39.73
21	0.807369	-0.375918	4	81	1454	21459	de_pAP142 vs. Col0_up	1	up	Regulation of DNA replication	Sar guanyl-nucleotide exchange factor	Telomere cap complex/CST complex	-	-
22	1	-2.6674	0	79	1454	21459	de_pAP142 vs. Col0_up	1	up	ATP metabolic process	NADH dehydrogenase activity	Mitochondrion/nucleolus	Oxidative phosphorylation	23.87
23	0.972181	-1.06696	2	78	1454	21459	de_pAP142 vs. Col0_up	1	up	mRNA splicing	Nucleic acid binding	Nucleus	Spliceosome	13.87
24	0.55621	0.0129776	5	73	1454	21459	de_pAP142 vs. Col0_up	1	up	Pollination/development	SNARE binding	Cell projection/Pollen tube	-	-
25	0.957948	-0.953763	2	71	1454	21459	de_pAP142 vs. Col0_up	1	up	Response to water/chemical	Sucrose synthase activity	Monolayer-surrounded lipid storage body	Glyoxylate and dicarboxylate metabolism	16.43
26	0.325059	0.302673	6	69	1454	21459	de_pAP142 vs. Col0_up	1	up	Chloropalst/plastid organization/embryo development	DNA supercoiling activity	Chloroplast/plastid	-	-
27	1	-2.48735	0	68	1454	21459	de_pAP142 vs. Col0_up	1	up	Phosphorylation	Transferase/kinase activity	Cell periphery	Cyanoamino acid metabolism	16.27
28	0.946912	-0.884852	2	67	1454	21459	de_pAP142 vs. Col0_up	1	up	Protein phosphorylation	Catalytic activity/protein kinase activity/calmodulin binding	Plasma membrane/endosome	Plant-pathogen interaction	8.97
29	0.061633	0.772478	8	63	1454	21459	de_pAP142 vs. Col0_up	0.437395	up	Stomatal development	Transferase activity	Extracellular region	Fatty acid elongation	37.96
30	1	-2.37877	0	62	1454	21459	de_pAP142 vs. Col0_up	1	up	Response to hypoxia	Transcriptional regulation	Nucleus/CCR4-NOT complex	Plant-pathogen interaction	11.17
31	1	-2.30156	0	58	1454	21459	de_pAP142 vs. Col0_up	1	up	Response to biotic stimulus	Ligand-gated ion channel	Extracellular region/Apoplast	Tryptophan metabolism	20.34
32	1	-2.2816	0	57	1454	21459	de_pAP142 vs. Col0_up	1	up	Protein amino acid modification	ADP binding	Extrinsic component of plasma membrane	-	-
33	2.21134e-11	2.21862	21	55	1454	21459	de_pAP142 vs. Col0_up	4.14038e-10	up	Circadian rhythm/post-embryonic development	Phosphorelay response regulator activity	Lipid droplet/vacuole	Circadian rhythm-plant	41.07
34	0.977486	-1.21998	1	54	1454	21459	de_pAP142 vs. Col0_up	1	up	Electron transport chain	Chlorophyll binding/cofactor binding	Thylakoid	-	-
35	0.236392	0.473898	5	49	1454	21459	de_pAP142 vs. Col0_up	1	up	Carpel development	RNA polymerase II regulatory region sequence	Nucleus	Glycerolipid metabolism	14.12
36	0.963164	-1.06508	1	47	1454	21459	de_pAP142 vs. Col0_up	1	up	Immune system response	Calmodulin binding	Plasma membrane	-	-
37	1	-2.06508	0	47	1454	21459	de_pAP142 vs. Col0_up	1	up	Lipid metabolic process	Hydrolase activity	Endomembrane system	-	-
38	1	-2.04153	0	46	1454	21459	de_pAP142 vs. Col0_up	1	up	Callose deposition/localization	Sucrose synthase activity	Anchored component of plasma membrane	Biotin metabolism	53.39
39	1	-1.99324	0	44	1454	21459	de_pAP142 vs. Col0_up	1	up	Fatty acid biosynthesis	Fatty acid synthesis	Chloroplast/plastid	Phosphatidylinositol signaling system	66.56
40	1	-1.94328	0	42	1454	21459	de_pAP142 vs. Col0_up	1	up	Protein phosphorylation	Protein kinase activity	Plasma membrane	Lysine biosynthesis	53.39
41	0.00558305	1.25229	8	41	1454	21459	de_pAP142 vs. Col0_up	0.0506504	up	Amino acid biosynthetic process	Coenzyme binding	Chloroplast	-	-
42	1	-1.89153	0	40	1454	21459	de_pAP142 vs. Col0_up	1	up	Vascular/phloem transport	DNA binding transcription	Plasma membrane	Glucosinolate biosynthesis	106.77
43	0.25503	0.484077	4	38	1454	21459	de_pAP142 vs. Col0_up	1	up	Glucosinolate biosynthesis	Catalytic activity	Chloroplast	Protein export	23.73
44	1	-1.75339	0	35	1454	21459	de_pAP142 vs. Col0_up	1	up	Response to endoplasmic reticulum stress	Unfolded protein binding	Endoplasmic reticulum	-	-
45	0.680736	-0.139139	2	34	1454	21459	de_pAP142 vs. Col0_up	1	up	Cellulose biosynthesis	Cellulose synthase	Trans-Golgi network	-	-
46	0.647978	-0.0787136	2	32	1454	21459	de_pAP142 vs. Col0_up	1	up	Pollen tube development	Microfilament motor activity	Myosin complex	Endocytosis	32.44
47	1	-1.66368	0	32	1454	21459	de_pAP142 vs. Col0_up	1	up	Regulation of pollen developement	Protein kinase activity	Cell cortex	Thiamine metabolism	48.81
48	1	-1.63249	0	31	1454	21459	de_pAP142 vs. Col0_up	1	up	Translation/peptide biosynthesis	Structural constituent of ribosome	Plastid ribosome	Mismatch repair	46.17
49	1	-1.63249	0	31	1454	21459	de_pAP142 vs. Col0_up	1	up	Lactate catabolic process/monocarboxylic acid catabolic process/thiamine diphosphate biosynthetic process	Catalytic/transporter activity	Intracellular part	Starch and sucrose metabolism	23.98
50	0.332377	0.399391	3	30	1454	21459	de_pAP142 vs. Col0_up	1	up	DNA repair	Damaged DNA binding/DNA insertion or deletion	Anaphase-promoting complex	Sulfur relay system	43.8
51	0.0118048	1.23934	6	29	1454	21459	de_pAP142 vs. Col0_up	0.100857	up	Starch catabolic process	Starch binding	Chloroplast	Inositol phosphate metabolism	25.95
52	0.0118048	1.23934	6	29	1454	21459	de_pAP142 vs. Col0_up	0.100857	up	RNA modification	Zinc ion binding	Mitochondrion	-	-
53	1	-1.42971	0	25	1454	21459	de_pAP142 vs. Col0_up	1	up	RNA splicing/gene expression	mRNA binding	Germ plasm	-	-
54	1	-1.42971	0	25	1454	21459	de_pAP142 vs. Col0_up	1	up	Embryonic meristem initiation/phosphorus metabolic process	Transferase/kinase activity	Plasma membrane	-
0	0.954082	-0.100431	352	7130	1136	21459	de_pAP142 vs. Col0_down	1	down
1	1	-1.26817	45	2074	1136	21459	de_pAP142 vs. Col0_down	1	down	RNA metabolic process	Nucleic acid binding	Nucleus	Basal transcription factors	4.47
2	0.00747455	0.331858	106	1587	1136	21459	de_pAP142 vs. Col0_down	0.0664404	down	Cell cycle	Microtubule binding	Cytoskeleton	DNA replication	10.26
3	8.27272e-12	0.818989	143	1523	1136	21459	de_pAP142 vs. Col0_down	1.61778e-10	down	Secondary metabolic process	Heme binding	Extracellular region	Flavonoid biosynthesis	6
4	1.10559e-19	1.0647	158	1417	1136	21459	de_pAP142 vs. Col0_down	3.47472e-18	down	Photosynthesis	Oxidoreductase activity	Chloroplast	Photosynthesis-antenna proteins	15.19
5	1	-3.19018	6	1188	1136	21459	de_pAP142 vs. Col0_down	1	down	RNA modification	RNA binding	Mitochondrion/nucleolus	Ribosome biogenesis in eukaryotes	8.52
6	0.999987	-1.08219	20	821	1136	21459	de_pAP142 vs. Col0_down	1	down	Vesicle-mediated transport	Transferase activity	Endomembrane system	Various types of N-glycan biosynthesis	9.71
7	2.7266e-17	1.25341	105	821	1136	21459	de_pAP142 vs. Col0_down	7.49815e-16	down	Plastid organization	Catalytic activity	Chloroplast/plastid	Porphyrin and chlorophyll metabolism	9.11
8	1	-2.9962	3	584	1136	21459	de_pAP142 vs. Col0_down	1	down	Translation	Structural constituent of ribosome	Ribosome	Ribosome	10.37
9	0.286086	0.155032	31	524	1136	21459	de_pAP142 vs. Col0_down	1	down	Catabolic process	Catalytic activity	Endomembrane system/Phagophore assembly	Autophagy-other	10.71
10	1	-2.6243	3	447	1136	21459	de_pAP142 vs. Col0_down	1	down	Ubiquitin-dependent protein catabolic process	Peptidase activity	Proteosome complex	Proteasome	21.85
11	0.704315	-0.144217	16	336	1136	21459	de_pAP142 vs. Col0_down	1	down	Cytoskeleton organization	Transferase activity	Golgi apparatus/cytoskeleton	One carbon pool by folate	13.56
12	8.81353e-05	1.07023	28	242	1136	21459	de_pAP142 vs. Col0_down	0.00106245	down	Defense response	Kinase activity	Plasma membrane	Plant-pathogen interaction	11.48
13	0.999017	-1.46028	4	241	1136	21459	de_pAP142 vs. Col0_down	1	down	Localization	Phospholipase/lipase activity	Respiratory chain/membrane protein complex	Protein export	12.65
14	0.444907	0.0973392	11	193	1136	21459	de_pAP142 vs. Col0_down	1	down	Purine metabolism	Metal ion/cation binding	Mitchondrial membrane/envelope	Citrate cycle (TCA cycle)	12.67
15	0.141984	0.476757	11	144	1136	21459	de_pAP142 vs. Col0_down	0.88614	down	Protein modification	Ubiquitin protein ligase activity	Nucleus	-	-
16	0.962988	-0.919213	3	124	1136	21459	de_pAP142 vs. Col0_down	1	down	Biotic stimulus	Kinase activity	Extracellular region	Plant-pathogen interaction	1.05
17	0.00328619	1.0708	14	116	1136	21459	de_pAP142 vs. Col0_down	0.0304405	down	Protein catabolic process	Ubiquitin conjugating enzyme activity	Ruffle membrane	SNARE interactions in vesicular transport	14.07
18	0.674872	-0.151509	5	107	1136	21459	de_pAP142 vs. Col0_down	1	down	Cell wall organization or biogenesis	Oxidoreductase activity	Extracellular region	-	-
19	0.99218	-1.51387	1	89	1136	21459	de_pAP142 vs. Col0_down	1	down	Pollen tube development	Structural constituent of cell wall	Pollen tube	Ether lipid metabolism	65.71
20	0.856674	-0.513869	3	89	1136	21459	de_pAP142 vs. Col0_down	1	down	Response to stress	ADP binding	Plasma membrane/SMC loading complex	Alpha-linolenic acid metabolism	39.73
21	1	-2.40272	0	81	1136	21459	de_pAP142 vs. Col0_down	1	down	Regulation of DNA replication	Sar guanyl-nucleotide exchange factor	Telomere cap complex/CST complex	-	-
22	1	-2.37354	0	79	1136	21459	de_pAP142 vs. Col0_down	1	down	ATP metabolic process	NADH dehydrogenase activity	Mitochondrion/nucleolus	Oxidative phosphorylation	23.87
23	0.98574	-1.35873	1	78	1136	21459	de_pAP142 vs. Col0_down	1	down	mRNA splicing	Nucleic acid binding	Nucleus	Spliceosome	13.87
24	0.981266	-1.28229	1	73	1136	21459	de_pAP142 vs. Col0_down	1	down	Pollination/development	SNARE binding	Cell projection/Pollen tube	-	-
25	0.732683	-0.25054	3	71	1136	21459	de_pAP142 vs. Col0_down	1	down	Response to water/chemical	Sucrose synthase activity	Monolayer-surrounded lipid storage body	Glyoxylate and dicarboxylate metabolism	16.43
26	0.714694	-0.218078	3	69	1136	21459	de_pAP142 vs. Col0_down	1	down	Chloropalst/plastid organization/embryo development	DNA supercoiling activity	Chloroplast/plastid	-	-
27	0.00938018	1.12036	9	68	1136	21459	de_pAP142 vs. Col0_down	0.0817283	down	Phosphorylation	Transferase/kinase activity	Cell periphery	Cyanoamino acid metabolism	16.27
28	0.280851	0.400093	5	67	1136	21459	de_pAP142 vs. Col0_down	1	down	Protein phosphorylation	Catalytic activity/protein kinase activity/calmodulin binding	Plasma membrane/endosome	Plant-pathogen interaction	8.97
29	0.0176078	1.05386	8	63	1136	21459	de_pAP142 vs. Col0_down	0.144812	down	Stomatal development	Transferase activity	Extracellular region	Fatty acid elongation	37.96
30	0.644405	-0.0983407	3	62	1136	21459	de_pAP142 vs. Col0_down	1	down	Response to hypoxia	Transcriptional regulation	Nucleus/CCR4-NOT complex	Plant-pathogen interaction	11.17
31	0.957531	-1.02518	1	58	1136	21459	de_pAP142 vs. Col0_down	1	down	Response to biotic stimulus	Ligand-gated ion channel	Extracellular region/Apoplast	Tryptophan metabolism	20.34
32	0.58718	-0.00628911	3	57	1136	21459	de_pAP142 vs. Col0_down	1	down	Protein amino acid modification	ADP binding	Extrinsic component of plasma membrane	-	-
33	1	-1.96776	0	55	1136	21459	de_pAP142 vs. Col0_down	1	down	Circadian rhythm/post-embryonic development	Phosphorelay response regulator activity	Lipid droplet/vacuole	Circadian rhythm-plant	41.07
34	1	-1.9481	0	54	1136	21459	de_pAP142 vs. Col0_down	1	down	Electron transport chain	Chlorophyll binding/cofactor binding	Thylakoid	-	-
35	0.740158	-0.260616	2	49	1136	21459	de_pAP142 vs. Col0_down	1	down	Carpel development	RNA polymerase II regulatory region sequence	Nucleus	Glycerolipid metabolism	14.12
36	0.922633	-0.802439	1	47	1136	21459	de_pAP142 vs. Col0_down	1	down	Immune system response	Calmodulin binding	Plasma membrane	-	-
37	0.101487	0.782524	5	47	1136	21459	de_pAP142 vs. Col0_down	0.65825	down	Lipid metabolic process	Hydrolase activity	Endomembrane system	-	-
38	1	-1.78038	0	46	1136	21459	de_pAP142 vs. Col0_down	1	down	Callose deposition/localization	Sucrose synthase activity	Anchored component of plasma membrane	Biotin metabolism	53.39
39	7.92403e-05	1.72422	10	44	1136	21459	de_pAP142 vs. Col0_down	0.000968493	down	Fatty acid biosynthesis	Fatty acid synthesis	Chloroplast/plastid	Phosphatidylinositol signaling system	66.56
40	0.385188	0.311416	3	42	1136	21459	de_pAP142 vs. Col0_down	1	down	Protein phosphorylation	Protein kinase activity	Plasma membrane	Lysine biosynthesis	53.39
41	0.892704	-0.664694	1	41	1136	21459	de_pAP142 vs. Col0_down	1	down	Amino acid biosynthetic process	Coenzyme binding	Chloroplast	-	-
42	0.886695	-0.640402	1	40	1136	21459	de_pAP142 vs. Col0_down	1	down	Vascular/phloem transport	DNA binding transcription	Plasma membrane	Glucosinolate biosynthesis	106.77
43	0.873648	-0.590554	1	38	1136	21459	de_pAP142 vs. Col0_down	1	down	Glucosinolate biosynthesis	Catalytic activity	Chloroplast	Protein export	23.73
44	1	-1.5124	0	35	1136	21459	de_pAP142 vs. Col0_down	1	down	Response to endoplasmic reticulum stress	Unfolded protein binding	Endoplasmic reticulum	-	-
45	1	-1.48537	0	34	1136	21459	de_pAP142 vs. Col0_down	1	down	Cellulose biosynthesis	Cellulose synthase	Trans-Golgi network	-	-
46	1	-1.42976	0	32	1136	21459	de_pAP142 vs. Col0_down	1	down	Pollen tube development	Microfilament motor activity	Myosin complex	Endocytosis	32.44
47	0.510926	0.155201	2	32	1136	21459	de_pAP142 vs. Col0_down	1	down	Regulation of pollen developement	Protein kinase activity	Cell cortex	Thiamine metabolism	48.81
48	1	-1.40113	0	31	1136	21459	de_pAP142 vs. Col0_down	1	down	Translation/peptide biosynthesis	Structural constituent of ribosome	Plastid ribosome	Mismatch repair	46.17
49	0.814987	-0.40113	1	31	1136	21459	de_pAP142 vs. Col0_down	1	down	Lactate catabolic process/monocarboxylic acid catabolic process/thiamine diphosphate biosynthetic process	Catalytic/transporter activity	Intracellular part	Starch and sucrose metabolism	23.98
50	0.80463	-0.371918	1	30	1136	21459	de_pAP142 vs. Col0_down	1	down	DNA repair	Damaged DNA binding/DNA insertion or deletion	Anaphase-promoting complex	Sulfur relay system	43.8
51	1	-1.3421	0	29	1136	21459	de_pAP142 vs. Col0_down	1	down	Starch catabolic process	Starch binding	Chloroplast	Inositol phosphate metabolism	25.95
52	1	-1.3421	0	29	1136	21459	de_pAP142 vs. Col0_down	1	down	RNA modification	Zinc ion binding	Mitochondrion	-	-
53	1	-1.21627	0	25	1136	21459	de_pAP142 vs. Col0_down	1	down	RNA splicing/gene expression	mRNA binding	Germ plasm	-	-
54	0.143798	0.783729	3	25	1136	21459	de_pAP142 vs. Col0_down	0.891141	down	Embryonic meristem initiation/phosphorus metabolic process	Transferase/kinase activity	Plasma membrane	-
0	1	-0.373393	305	7130	1190	21459	de_pAP141 t1 vs. Col0 t1_up	1	up
1	1	-3.27318	11	2074	1190	21459	de_pAP141 t1 vs. Col0 t1_up	1	up	RNA metabolic process	Nucleic acid binding	Nucleus	Basal transcription factors	4.47
2	1	-1.89088	23	1587	1190	21459	de_pAP141 t1 vs. Col0 t1_up	1	up	Cell cycle	Microtubule binding	Cytoskeleton	DNA replication	10.26
3	1	-2.83217	11	1523	1190	21459	de_pAP141 t1 vs. Col0 t1_up	1	up	Secondary metabolic process	Heme binding	Extracellular region	Flavonoid biosynthesis	6
4	0.929171	-0.226856	67	1417	1190	21459	de_pAP141 t1 vs. Col0 t1_up	1	up	Photosynthesis	Oxidoreductase activity	Chloroplast	Photosynthesis-antenna proteins	15.19
5	4.8983e-05	0.565853	98	1188	1190	21459	de_pAP141 t1 vs. Col0 t1_up	0.000615786	up	RNA modification	RNA binding	Mitochondrion/nucleolus	Ribosome biogenesis in eukaryotes	8.52
6	0.999999	-1.21811	19	821	1190	21459	de_pAP141 t1 vs. Col0 t1_up	1	up	Vesicle-mediated transport	Transferase activity	Endomembrane system	Various types of N-glycan biosynthesis	9.71
7	0.0123341	0.414162	61	821	1190	21459	de_pAP141 t1 vs. Col0 t1_up	0.103372	up	Plastid organization	Catalytic activity	Chloroplast/plastid	Porphyrin and chlorophyll metabolism	9.11
8	2.01431e-209	3.11378	288	584	1190	21459	de_pAP141 t1 vs. Col0 t1_up	3.54518e-207	up	Translation	Structural constituent of ribosome	Ribosome	Ribosome	10.37
9	1	-2.90969	3	524	1190	21459	de_pAP141 t1 vs. Col0 t1_up	1	up	Catabolic process	Catalytic activity	Endomembrane system/Phagophore assembly	Autophagy-other	10.71
10	4.28168e-40	2.07955	108	447	1190	21459	de_pAP141 t1 vs. Col0 t1_up	1.88394e-38	up	Ubiquitin-dependent protein catabolic process	Peptidase activity	Proteosome complex	Proteasome	21.85
11	0.998549	-1.12526	8	336	1190	21459	de_pAP141 t1 vs. Col0 t1_up	1	up	Cytoskeleton organization	Transferase activity	Golgi apparatus/cytoskeleton	One carbon pool by folate	13.56
12	0.999435	-1.52807	4	242	1190	21459	de_pAP141 t1 vs. Col0 t1_up	1	up	Defense response	Kinase activity	Plasma membrane	Plant-pathogen interaction	11.48
13	1.19139e-45	2.58182	85	241	1190	21459	de_pAP141 t1 vs. Col0 t1_up	5.82458e-44	up	Localization	Phospholipase/lipase activity	Respiratory chain/membrane protein complex	Protein export	12.65
14	0.000453964	1.03619	23	193	1190	21459	de_pAP141 t1 vs. Col0 t1_up	0.00469986	up	Purine metabolism	Metal ion/cation binding	Mitchondrial membrane/envelope	Citrate cycle (TCA cycle)	12.67
15	0.405292	0.154336	9	144	1190	21459	de_pAP141 t1 vs. Col0 t1_up	1	up	Protein modification	Ubiquitin protein ligase activity	Nucleus	-	-
16	1	-2.97753	0	124	1190	21459	de_pAP141 t1 vs. Col0 t1_up	1	up	Biotic stimulus	Kinase activity	Extracellular region	Plant-pathogen interaction	1.05
17	0.0120885	0.913462	13	116	1190	21459	de_pAP141 t1 vs. Col0 t1_up	0.102287	up	Protein catabolic process	Ubiquitin conjugating enzyme activity	Ruffle membrane	SNARE interactions in vesicular transport	14.07
18	0.98392	-1.20865	2	107	1190	21459	de_pAP141 t1 vs. Col0 t1_up	1	up	Cell wall organization or biogenesis	Oxidoreductase activity	Extracellular region	-	-
19	1	-2.56936	0	89	1190	21459	de_pAP141 t1 vs. Col0 t1_up	1	up	Pollen tube development	Structural constituent of cell wall	Pollen tube	Ether lipid metabolism	65.71
20	0.993832	-1.56936	1	89	1190	21459	de_pAP141 t1 vs. Col0 t1_up	1	up	Response to stress	ADP binding	Plasma membrane/SMC loading complex	Alpha-linolenic acid metabolism	39.73
21	0.990246	-1.45728	1	81	1190	21459	de_pAP141 t1 vs. Col0 t1_up	1	up	Regulation of DNA replication	Sar guanyl-nucleotide exchange factor	Telomere cap complex/CST complex	-	-
22	1	-2.42785	0	79	1190	21459	de_pAP141 t1 vs. Col0 t1_up	1	up	ATP metabolic process	NADH dehydrogenase activity	Mitochondrion/nucleolus	Oxidative phosphorylation	23.87
23	1	-2.41291	0	78	1190	21459	de_pAP141 t1 vs. Col0 t1_up	1	up	mRNA splicing	Nucleic acid binding	Nucleus	Spliceosome	13.87
24	1	-2.33576	0	73	1190	21459	de_pAP141 t1 vs. Col0 t1_up	1	up	Pollination/development	SNARE binding	Cell projection/Pollen tube	-	-
25	1	-2.30372	0	71	1190	21459	de_pAP141 t1 vs. Col0 t1_up	1	up	Response to water/chemical	Sucrose synthase activity	Monolayer-surrounded lipid storage body	Glyoxylate and dicarboxylate metabolism	16.43
26	0.0871225	0.729063	7	69	1190	21459	de_pAP141 t1 vs. Col0 t1_up	0.594324	up	Chloropalst/plastid organization/embryo development	DNA supercoiling activity	Chloroplast/plastid	-	-
27	0.897224	-0.669303	2	68	1190	21459	de_pAP141 t1 vs. Col0 t1_up	1	up	Phosphorylation	Transferase/kinase activity	Cell periphery	Cyanoamino acid metabolism	16.27
28	1	-2.2374	0	67	1190	21459	de_pAP141 t1 vs. Col0 t1_up	1	up	Protein phosphorylation	Catalytic activity/protein kinase activity/calmodulin binding	Plasma membrane/endosome	Plant-pathogen interaction	8.97
29	1	-2.16788	0	63	1190	21459	de_pAP141 t1 vs. Col0 t1_up	1	up	Stomatal development	Transferase activity	Extracellular region	Fatty acid elongation	37.96
30	0.675744	-0.14997	3	62	1190	21459	de_pAP141 t1 vs. Col0 t1_up	1	up	Response to hypoxia	Transcriptional regulation	Nucleus/CCR4-NOT complex	Plant-pathogen interaction	11.17
31	1	-2.076	0	58	1190	21459	de_pAP141 t1 vs. Col0 t1_up	1	up	Response to biotic stimulus	Ligand-gated ion channel	Extracellular region/Apoplast	Tryptophan metabolism	20.34
32	0.832171	-0.471937	2	57	1190	21459	de_pAP141 t1 vs. Col0 t1_up	1	up	Protein amino acid modification	ADP binding	Extrinsic component of plasma membrane	-	-
33	0.000789506	1.44151	10	55	1190	21459	de_pAP141 t1 vs. Col0 t1_up	0.00789506	up	Circadian rhythm/post-embryonic development	Phosphorelay response regulator activity	Lipid droplet/vacuole	Circadian rhythm-plant	41.07
34	1	-1.99803	0	54	1190	21459	de_pAP141 t1 vs. Col0 t1_up	1	up	Electron transport chain	Chlorophyll binding/cofactor binding	Thylakoid	-	-
35	1	-1.89425	0	49	1190	21459	de_pAP141 t1 vs. Col0 t1_up	1	up	Carpel development	RNA polymerase II regulatory region sequence	Nucleus	Glycerolipid metabolism	14.12
36	0.931737	-0.850546	1	47	1190	21459	de_pAP141 t1 vs. Col0 t1_up	1	up	Immune system response	Calmodulin binding	Plasma membrane	-	-
37	0.0443001	0.956809	6	47	1190	21459	de_pAP141 t1 vs. Col0 t1_up	0.333197	up	Lipid metabolic process	Hydrolase activity	Endomembrane system	-	-
38	1	-1.82819	0	46	1190	21459	de_pAP141 t1 vs. Col0 t1_up	1	up	Callose deposition/localization	Sucrose synthase activity	Anchored component of plasma membrane	Biotin metabolism	53.39
39	0.0949412	0.802553	5	44	1190	21459	de_pAP141 t1 vs. Col0 t1_up	0.637773	up	Fatty acid biosynthesis	Fatty acid synthesis	Chloroplast/plastid	Phosphatidylinositol signaling system	66.56
40	1	-1.73513	0	42	1190	21459	de_pAP141 t1 vs. Col0 t1_up	1	up	Protein phosphorylation	Protein kinase activity	Plasma membrane	Lysine biosynthesis	53.39
41	0.0244839	1.09646	6	41	1190	21459	de_pAP141 t1 vs. Col0 t1_up	0.195558	up	Amino acid biosynthetic process	Coenzyme binding	Chloroplast	-	-
42	0.898144	-0.686247	1	40	1190	21459	de_pAP141 t1 vs. Col0 t1_up	1	up	Vascular/phloem transport	DNA binding transcription	Plasma membrane	Glucosinolate biosynthesis	106.77
43	1	-1.63565	0	38	1190	21459	de_pAP141 t1 vs. Col0 t1_up	1	up	Glucosinolate biosynthesis	Catalytic activity	Chloroplast	Protein export	23.73
44	0.30677	0.443737	3	35	1190	21459	de_pAP141 t1 vs. Col0 t1_up	1	up	Response to endoplasmic reticulum stress	Unfolded protein binding	Endoplasmic reticulum	-	-
45	0.569528	0.0561632	2	34	1190	21459	de_pAP141 t1 vs. Col0 t1_up	1	up	Cellulose biosynthesis	Cellulose synthase	Trans-Golgi network	-	-
46	1	-1.47225	0	32	1190	21459	de_pAP141 t1 vs. Col0 t1_up	1	up	Pollen tube development	Microfilament motor activity	Myosin complex	Endocytosis	32.44
47	1	-1.47225	0	32	1190	21459	de_pAP141 t1 vs. Col0 t1_up	1	up	Regulation of pollen developement	Protein kinase activity	Cell cortex	Thiamine metabolism	48.81
48	1	-1.44313	0	31	1190	21459	de_pAP141 t1 vs. Col0 t1_up	1	up	Translation/peptide biosynthesis	Structural constituent of ribosome	Plastid ribosome	Mismatch repair	46.17
49	1	-1.44313	0	31	1190	21459	de_pAP141 t1 vs. Col0 t1_up	1	up	Lactate catabolic process/monocarboxylic acid catabolic process/thiamine diphosphate biosynthetic process	Catalytic/transporter activity	Intracellular part	Starch and sucrose metabolism	23.98
50	1	-1.4134	0	30	1190	21459	de_pAP141 t1 vs. Col0 t1_up	1	up	DNA repair	Damaged DNA binding/DNA insertion or deletion	Anaphase-promoting complex	Sulfur relay system	43.8
51	0.809024	-0.383045	1	29	1190	21459	de_pAP141 t1 vs. Col0 t1_up	1	up	Starch catabolic process	Starch binding	Chloroplast	Inositol phosphate metabolism	25.95
52	1	-1.38305	0	29	1190	21459	de_pAP141 t1 vs. Col0 t1_up	1	up	RNA modification	Zinc ion binding	Mitochondrion	-	-
53	0.759998	-0.254815	1	25	1190	21459	de_pAP141 t1 vs. Col0 t1_up	1	up	RNA splicing/gene expression	mRNA binding	Germ plasm	-	-
54	1	-1.25481	0	25	1190	21459	de_pAP141 t1 vs. Col0 t1_up	1	up	Embryonic meristem initiation/phosphorus metabolic process	Transferase/kinase activity	Plasma membrane	-
0	1	-1.56559	174	7130	1556	21459	de_pAP141 t1 vs. Col0 t1_down	1	down
1	0	2.24976	719	2074	1556	21459	de_pAP141 t1 vs. Col0 t1_down	0	down	RNA metabolic process	Nucleic acid binding	Nucleus	Basal transcription factors	4.47
2	1	-1.15846	51	1587	1556	21459	de_pAP141 t1 vs. Col0 t1_down	1	down	Cell cycle	Microtubule binding	Cytoskeleton	DNA replication	10.26
3	0.999996	-0.650289	70	1523	1556	21459	de_pAP141 t1 vs. Col0 t1_down	1	down	Secondary metabolic process	Heme binding	Extracellular region	Flavonoid biosynthesis	6
4	1	-0.766191	60	1417	1556	21459	de_pAP141 t1 vs. Col0 t1_down	1	down	Photosynthesis	Oxidoreductase activity	Chloroplast	Photosynthesis-antenna proteins	15.19
5	1	-1.40091	32	1188	1556	21459	de_pAP141 t1 vs. Col0 t1_down	1	down	RNA modification	RNA binding	Mitochondrion/nucleolus	Ribosome biogenesis in eukaryotes	8.52
6	1.25239e-26	1.3188	150	821	1556	21459	de_pAP141 t1 vs. Col0 t1_down	5.00957e-25	down	Vesicle-mediated transport	Transferase activity	Endomembrane system	Various types of N-glycan biosynthesis	9.71
7	0.976212	-0.365014	46	821	1556	21459	de_pAP141 t1 vs. Col0 t1_down	1	down	Plastid organization	Catalytic activity	Chloroplast/plastid	Porphyrin and chlorophyll metabolism	9.11
8	1	-3.85287	2	584	1556	21459	de_pAP141 t1 vs. Col0 t1_down	1	down	Translation	Structural constituent of ribosome	Ribosome	Ribosome	10.37
9	5.01625e-07	0.864514	70	524	1556	21459	de_pAP141 t1 vs. Col0 t1_down	7.35717e-06	down	Catabolic process	Catalytic activity	Endomembrane system/Phagophore assembly	Autophagy-other	10.71
10	1	-1.74037	9	447	1556	21459	de_pAP141 t1 vs. Col0 t1_down	1	down	Ubiquitin-dependent protein catabolic process	Peptidase activity	Proteosome complex	Proteasome	21.85
11	0.0468419	0.422782	33	336	1556	21459	de_pAP141 t1 vs. Col0 t1_down	0.349329	down	Cytoskeleton organization	Transferase activity	Golgi apparatus/cytoskeleton	One carbon pool by folate	13.56
12	0.997131	-1.04323	8	242	1556	21459	de_pAP141 t1 vs. Col0 t1_down	1	down	Defense response	Kinase activity	Plasma membrane	Plant-pathogen interaction	11.48
13	1	-4.2075	0	241	1556	21459	de_pAP141 t1 vs. Col0 t1_down	1	down	Localization	Phospholipase/lipase activity	Respiratory chain/membrane protein complex	Protein export	12.65
14	0.945206	-0.584434	9	193	1556	21459	de_pAP141 t1 vs. Col0 t1_down	1	down	Purine metabolism	Metal ion/cation binding	Mitchondrial membrane/envelope	Citrate cycle (TCA cycle)	12.67
15	0.981655	-0.931241	5	144	1556	21459	de_pAP141 t1 vs. Col0 t1_down	1	down	Protein modification	Ubiquitin protein ligase activity	Nucleus	-	-
16	0.684584	-0.150745	8	124	1556	21459	de_pAP141 t1 vs. Col0 t1_down	1	down	Biotic stimulus	Kinase activity	Extracellular region	Plant-pathogen interaction	1.05
17	0.998406	-1.64942	2	116	1556	21459	de_pAP141 t1 vs. Col0 t1_down	1	down	Protein catabolic process	Ubiquitin conjugating enzyme activity	Ruffle membrane	SNARE interactions in vesicular transport	14.07
18	0.986176	-1.1307	3	107	1556	21459	de_pAP141 t1 vs. Col0 t1_down	1	down	Cell wall organization or biogenesis	Oxidoreductase activity	Extracellular region	-	-
19	0.998786	-1.8979	1	89	1556	21459	de_pAP141 t1 vs. Col0 t1_down	1	down	Pollen tube development	Structural constituent of cell wall	Pollen tube	Ether lipid metabolism	65.71
20	0.961	-0.897903	3	89	1556	21459	de_pAP141 t1 vs. Col0 t1_down	1	down	Response to stress	ADP binding	Plasma membrane/SMC loading complex	Alpha-linolenic acid metabolism	39.73
21	0.53943	0.0263436	6	81	1556	21459	de_pAP141 t1 vs. Col0 t1_down	1	down	Regulation of DNA replication	Sar guanyl-nucleotide exchange factor	Telomere cap complex/CST complex	-	-
22	0.981384	-1.16528	2	79	1556	21459	de_pAP141 t1 vs. Col0 t1_down	1	down	ATP metabolic process	NADH dehydrogenase activity	Mitochondrion/nucleolus	Oxidative phosphorylation	23.87
23	0.024667	0.850349	11	78	1556	21459	de_pAP141 t1 vs. Col0 t1_down	0.195558	down	mRNA splicing	Nucleic acid binding	Nucleus	Spliceosome	13.87
24	1	-2.65381	0	73	1556	21459	de_pAP141 t1 vs. Col0 t1_down	1	down	Pollination/development	SNARE binding	Cell projection/Pollen tube	-	-
25	0.995268	-1.62017	1	71	1556	21459	de_pAP141 t1 vs. Col0 t1_down	1	down	Response to water/chemical	Sucrose synthase activity	Monolayer-surrounded lipid storage body	Glyoxylate and dicarboxylate metabolism	16.43
26	0.384522	0.221619	6	69	1556	21459	de_pAP141 t1 vs. Col0 t1_down	1	down	Chloropalst/plastid organization/embryo development	DNA supercoiling activity	Chloroplast/plastid	-	-
27	0.221514	0.431796	7	68	1556	21459	de_pAP141 t1 vs. Col0 t1_down	1	down	Phosphorylation	Transferase/kinase activity	Cell periphery	Cyanoamino acid metabolism	16.27
28	0.0519541	0.771472	9	67	1556	21459	de_pAP141 t1 vs. Col0 t1_down	0.380997	down	Protein phosphorylation	Catalytic activity/protein kinase activity/calmodulin binding	Plasma membrane/endosome	Plant-pathogen interaction	8.97
29	1	-2.4772	0	63	1556	21459	de_pAP141 t1 vs. Col0 t1_down	1	down	Stomatal development	Transferase activity	Extracellular region	Fatty acid elongation	37.96
30	0.990664	-1.45829	1	62	1556	21459	de_pAP141 t1 vs. Col0 t1_down	1	down	Response to hypoxia	Transcriptional regulation	Nucleus/CCR4-NOT complex	Plant-pathogen interaction	11.17
31	0.801734	-0.380065	3	58	1556	21459	de_pAP141 t1 vs. Col0 t1_down	1	down	Response to biotic stimulus	Ligand-gated ion channel	Extracellular region/Apoplast	Tryptophan metabolism	20.34
32	0.116798	0.640172	7	57	1556	21459	de_pAP141 t1 vs. Col0 t1_down	0.734158	down	Protein amino acid modification	ADP binding	Extrinsic component of plasma membrane	-	-
33	0.571745	0.0034463	4	55	1556	21459	de_pAP141 t1 vs. Col0 t1_down	1	down	Circadian rhythm/post-embryonic development	Phosphorelay response regulator activity	Lipid droplet/vacuole	Circadian rhythm-plant	41.07
34	0.353905	0.287607	5	54	1556	21459	de_pAP141 t1 vs. Col0 t1_down	1	down	Electron transport chain	Chlorophyll binding/cofactor binding	Thylakoid	-	-
35	1	-2.18682	0	49	1556	21459	de_pAP141 t1 vs. Col0 t1_down	1	down	Carpel development	RNA polymerase II regulatory region sequence	Nucleus	Glycerolipid metabolism	14.12
36	0.252839	0.444842	5	47	1556	21459	de_pAP141 t1 vs. Col0 t1_down	1	down	Immune system response	Calmodulin binding	Plasma membrane	-	-
37	1	-2.14012	0	47	1556	21459	de_pAP141 t1 vs. Col0 t1_down	1	down	Lipid metabolic process	Hydrolase activity	Endomembrane system	-	-
38	0.856203	-0.531228	2	46	1556	21459	de_pAP141 t1 vs. Col0 t1_down	1	down	Callose deposition/localization	Sucrose synthase activity	Anchored component of plasma membrane	Biotin metabolism	53.39
39	1	-2.06711	0	44	1556	21459	de_pAP141 t1 vs. Col0 t1_down	1	down	Fatty acid biosynthesis	Fatty acid synthesis	Chloroplast/plastid	Phosphatidylinositol signaling system	66.56
40	0.818822	-0.431333	2	42	1556	21459	de_pAP141 t1 vs. Col0 t1_down	1	down	Protein phosphorylation	Protein kinase activity	Plasma membrane	Lysine biosynthesis	53.39
41	0.954462	-0.990202	1	41	1556	21459	de_pAP141 t1 vs. Col0 t1_down	1	down	Amino acid biosynthetic process	Coenzyme binding	Chloroplast	-	-
42	0.562175	0.0363725	3	40	1556	21459	de_pAP141 t1 vs. Col0 t1_down	1	down	Vascular/phloem transport	DNA binding transcription	Plasma membrane	Glucosinolate biosynthesis	106.77
43	1	-1.90896	0	38	1556	21459	de_pAP141 t1 vs. Col0 t1_down	1	down	Glucosinolate biosynthesis	Catalytic activity	Chloroplast	Protein export	23.73
44	1	-1.82288	0	35	1556	21459	de_pAP141 t1 vs. Col0 t1_down	1	down	Response to endoplasmic reticulum stress	Unfolded protein binding	Endoplasmic reticulum	-	-
45	0.717253	-0.20804	2	34	1556	21459	de_pAP141 t1 vs. Col0 t1_down	1	down	Cellulose biosynthesis	Cellulose synthase	Trans-Golgi network	-	-
46	1	-1.73133	0	32	1556	21459	de_pAP141 t1 vs. Col0 t1_down	1	down	Pollen tube development	Microfilament motor activity	Myosin complex	Endocytosis	32.44
47	1	-1.73133	0	32	1556	21459	de_pAP141 t1 vs. Col0 t1_down	1	down	Regulation of pollen developement	Protein kinase activity	Cell cortex	Thiamine metabolism	48.81
48	0.903207	-0.699472	1	31	1556	21459	de_pAP141 t1 vs. Col0 t1_down	1	down	Translation/peptide biosynthesis	Structural constituent of ribosome	Plastid ribosome	Mismatch repair	46.17
49	0.0220852	1.10788	6	31	1556	21459	de_pAP141 t1 vs. Col0 t1_down	0.178302	down	Lactate catabolic process/monocarboxylic acid catabolic process/thiamine diphosphate biosynthetic process	Catalytic/transporter activity	Intracellular part	Starch and sucrose metabolism	23.98
50	0.000191526	1.65503	9	30	1556	21459	de_pAP141 t1 vs. Col0 t1_down	0.00208077	down	DNA repair	Damaged DNA binding/DNA insertion or deletion	Anaphase-promoting complex	Sulfur relay system	43.8
51	0.631939	-0.0486085	2	29	1556	21459	de_pAP141 t1 vs. Col0 t1_down	1	down	Starch catabolic process	Starch binding	Chloroplast	Inositol phosphate metabolism	25.95
52	1	-1.63357	0	29	1556	21459	de_pAP141 t1 vs. Col0 t1_down	1	down	RNA modification	Zinc ion binding	Mitochondrion	-	-
53	0.550138	0.0929764	2	25	1556	21459	de_pAP141 t1 vs. Col0 t1_down	1	down	RNA splicing/gene expression	mRNA binding	Germ plasm	-	-
54	0.103226	0.829942	4	25	1556	21459	de_pAP141 t1 vs. Col0 t1_down	0.65825	down	Embryonic meristem initiation/phosphorus metabolic process	Transferase/kinase activity	Plasma membrane	-
0	2.21102e-09	0.390134	316	7130	725	21459	de_pAP141 t2 vs. Col0 t2_up	3.60314e-08	up
1	1	-2.34383	13	2074	725	21459	de_pAP141 t2 vs. Col0 t2_up	1	up	RNA metabolic process	Nucleic acid binding	Nucleus	Basal transcription factors	4.47
2	1	-4.18633	2	1587	725	21459	de_pAP141 t2 vs. Col0 t2_up	1	up	Cell cycle	Microtubule binding	Cytoskeleton	DNA replication	10.26
3	1	-2.25358	10	1523	725	21459	de_pAP141 t2 vs. Col0 t2_up	1	up	Secondary metabolic process	Heme binding	Extracellular region	Flavonoid biosynthesis	6
4	2.74459e-129	2.43886	264	1417	725	21459	de_pAP141 t2 vs. Col0 t2_up	2.68359e-127	up	Photosynthesis	Oxidoreductase activity	Chloroplast	Photosynthesis-antenna proteins	15.19
5	1	-3.7774	2	1188	725	21459	de_pAP141 t2 vs. Col0 t2_up	1	up	RNA modification	RNA binding	Mitochondrion/nucleolus	Ribosome biogenesis in eukaryotes	8.52
6	0.999998	-1.67495	8	821	725	21459	de_pAP141 t2 vs. Col0 t2_up	1	up	Vesicle-mediated transport	Transferase activity	Endomembrane system	Various types of N-glycan biosynthesis	9.71
7	0.585844	-0.0375217	27	821	725	21459	de_pAP141 t2 vs. Col0 t2_up	1	up	Plastid organization	Catalytic activity	Chloroplast/plastid	Porphyrin and chlorophyll metabolism	9.11
8	1	-3.37369	1	584	725	21459	de_pAP141 t2 vs. Col0 t2_up	1	up	Translation	Structural constituent of ribosome	Ribosome	Ribosome	10.37
9	0.602922	-0.0553135	17	524	725	21459	de_pAP141 t2 vs. Col0 t2_up	1	up	Catabolic process	Catalytic activity	Endomembrane system/Phagophore assembly	Autophagy-other	10.71
10	0.997866	-1.20182	6	447	725	21459	de_pAP141 t2 vs. Col0 t2_up	1	up	Ubiquitin-dependent protein catabolic process	Peptidase activity	Proteosome complex	Proteasome	21.85
11	0.999886	-2.0417	2	336	725	21459	de_pAP141 t2 vs. Col0 t2_up	1	up	Cytoskeleton organization	Transferase activity	Golgi apparatus/cytoskeleton	One carbon pool by folate	13.56
12	0.965342	-0.875946	4	242	725	21459	de_pAP141 t2 vs. Col0 t2_up	1	up	Defense response	Kinase activity	Plasma membrane	Plant-pathogen interaction	11.48
13	0.964509	-0.870625	4	241	725	21459	de_pAP141 t2 vs. Col0 t2_up	1	up	Localization	Phospholipase/lipase activity	Respiratory chain/membrane protein complex	Protein export	12.65
14	0.990029	-1.32588	2	193	725	21459	de_pAP141 t2 vs. Col0 t2_up	1	up	Purine metabolism	Metal ion/cation binding	Mitchondrial membrane/envelope	Citrate cycle (TCA cycle)	12.67
15	0.868838	-0.552154	3	144	725	21459	de_pAP141 t2 vs. Col0 t2_up	1	up	Protein modification	Ubiquitin protein ligase activity	Nucleus	-	-
16	1	-2.37556	0	124	725	21459	de_pAP141 t2 vs. Col0 t2_up	1	up	Biotic stimulus	Kinase activity	Extracellular region	Plant-pathogen interaction	1.05
17	0.0982592	0.701605	7	116	725	21459	de_pAP141 t2 vs. Col0 t2_up	0.645285	up	Protein catabolic process	Ubiquitin conjugating enzyme activity	Ruffle membrane	SNARE interactions in vesicular transport	14.07
18	1	-2.20634	0	107	725	21459	de_pAP141 t2 vs. Col0 t2_up	1	up	Cell wall organization or biogenesis	Oxidoreductase activity	Extracellular region	-	-
19	1	-2.00249	0	89	725	21459	de_pAP141 t2 vs. Col0 t2_up	1	up	Pollen tube development	Structural constituent of cell wall	Pollen tube	Ether lipid metabolism	65.71
20	1	-2.00249	0	89	725	21459	de_pAP141 t2 vs. Col0 t2_up	1	up	Response to stress	ADP binding	Plasma membrane/SMC loading complex	Alpha-linolenic acid metabolism	39.73
21	0.93853	-0.901732	1	81	725	21459	de_pAP141 t2 vs. Col0 t2_up	1	up	Regulation of DNA replication	Sar guanyl-nucleotide exchange factor	Telomere cap complex/CST complex	-	-
22	1	-1.8754	0	79	725	21459	de_pAP141 t2 vs. Col0 t2_up	1	up	ATP metabolic process	NADH dehydrogenase activity	Mitochondrion/nucleolus	Oxidative phosphorylation	23.87
23	1	-1.86206	0	78	725	21459	de_pAP141 t2 vs. Col0 t2_up	1	up	mRNA splicing	Nucleic acid binding	Nucleus	Spliceosome	13.87
24	0.918995	-0.793409	1	73	725	21459	de_pAP141 t2 vs. Col0 t2_up	1	up	Pollination/development	SNARE binding	Cell projection/Pollen tube	-	-
25	1	-1.76501	0	71	725	21459	de_pAP141 t2 vs. Col0 t2_up	1	up	Response to water/chemical	Sucrose synthase activity	Monolayer-surrounded lipid storage body	Glyoxylate and dicarboxylate metabolism	16.43
26	1	-1.73604	0	69	725	21459	de_pAP141 t2 vs. Col0 t2_up	1	up	Chloropalst/plastid organization/embryo development	DNA supercoiling activity	Chloroplast/plastid	-	-
27	0.40473	0.278669	3	68	725	21459	de_pAP141 t2 vs. Col0 t2_up	1	up	Phosphorylation	Transferase/kinase activity	Cell periphery	Cyanoamino acid metabolism	16.27
28	1	-1.70647	0	67	725	21459	de_pAP141 t2 vs. Col0 t2_up	1	up	Protein phosphorylation	Catalytic activity/protein kinase activity/calmodulin binding	Plasma membrane/endosome	Plant-pathogen interaction	8.97
29	0.632978	-0.0604983	2	63	725	21459	de_pAP141 t2 vs. Col0 t2_up	1	up	Stomatal development	Transferase activity	Extracellular region	Fatty acid elongation	37.96
30	0.0180377	1.17756	6	62	725	21459	de_pAP141 t2 vs. Col0 t2_up	0.146974	up	Response to hypoxia	Transcriptional regulation	Nucleus/CCR4-NOT complex	Plant-pathogen interaction	11.17
31	1	-1.56538	0	58	725	21459	de_pAP141 t2 vs. Col0 t2_up	1	up	Response to biotic stimulus	Ligand-gated ion channel	Extracellular region/Apoplast	Tryptophan metabolism	20.34
32	1	-1.54881	0	57	725	21459	de_pAP141 t2 vs. Col0 t2_up	1	up	Protein amino acid modification	ADP binding	Extrinsic component of plasma membrane	-	-
33	1	-1.5151	0	55	725	21459	de_pAP141 t2 vs. Col0 t2_up	1	up	Circadian rhythm/post-embryonic development	Phosphorelay response regulator activity	Lipid droplet/vacuole	Circadian rhythm-plant	41.07
34	1	-1.49795	0	54	725	21459	de_pAP141 t2 vs. Col0 t2_up	1	up	Electron transport chain	Chlorophyll binding/cofactor binding	Thylakoid	-	-
35	0.814743	-0.408974	1	49	725	21459	de_pAP141 t2 vs. Col0 t2_up	1	up	Carpel development	RNA polymerase II regulatory region sequence	Nucleus	Glycerolipid metabolism	14.12
36	0.474633	0.213174	2	47	725	21459	de_pAP141 t2 vs. Col0 t2_up	1	up	Immune system response	Calmodulin binding	Plasma membrane	-	-
37	0.801531	-0.371788	1	47	725	21459	de_pAP141 t2 vs. Col0 t2_up	1	up	Lipid metabolic process	Hydrolase activity	Endomembrane system	-	-
38	1	-1.35283	0	46	725	21459	de_pAP141 t2 vs. Col0 t2_up	1	up	Callose deposition/localization	Sucrose synthase activity	Anchored component of plasma membrane	Biotin metabolism	53.39
39	0.440631	0.270814	2	44	725	21459	de_pAP141 t2 vs. Col0 t2_up	1	up	Fatty acid biosynthesis	Fatty acid synthesis	Chloroplast/plastid	Phosphatidylinositol signaling system	66.56
40	0.0525703	1.04753	4	42	725	21459	de_pAP141 t2 vs. Col0 t2_up	0.382329	up	Protein phosphorylation	Protein kinase activity	Plasma membrane	Lysine biosynthesis	53.39
41	1	-1.25411	0	41	725	21459	de_pAP141 t2 vs. Col0 t2_up	1	up	Amino acid biosynthetic process	Coenzyme binding	Chloroplast	-	-
42	0.152047	0.766471	3	40	725	21459	de_pAP141 t2 vs. Col0 t2_up	0.922769	up	Vascular/phloem transport	DNA binding transcription	Plasma membrane	Glucosinolate biosynthesis	106.77
43	1	-1.19146	0	38	725	21459	de_pAP141 t2 vs. Col0 t2_up	1	up	Glucosinolate biosynthesis	Catalytic activity	Chloroplast	Protein export	23.73
44	1	-1.12597	0	35	725	21459	de_pAP141 t2 vs. Col0 t2_up	1	up	Response to endoplasmic reticulum stress	Unfolded protein binding	Endoplasmic reticulum	-	-
45	1.36006e-05	2.06646	8	34	725	21459	de_pAP141 t2 vs. Col0 t2_up	0.000176008	up	Cellulose biosynthesis	Cellulose synthase	Trans-Golgi network	-	-
46	1	-1.05737	0	32	725	21459	de_pAP141 t2 vs. Col0 t2_up	1	up	Pollen tube development	Microfilament motor activity	Myosin complex	Endocytosis	32.44
47	1	-1.05737	0	32	725	21459	de_pAP141 t2 vs. Col0 t2_up	1	up	Regulation of pollen developement	Protein kinase activity	Cell cortex	Thiamine metabolism	48.81
48	1	-1.03376	0	31	725	21459	de_pAP141 t2 vs. Col0 t2_up	1	up	Translation/peptide biosynthesis	Structural constituent of ribosome	Plastid ribosome	Mismatch repair	46.17
49	0.281923	0.551207	2	31	725	21459	de_pAP141 t2 vs. Col0 t2_up	1	up	Lactate catabolic process/monocarboxylic acid catabolic process/thiamine diphosphate biosynthetic process	Catalytic/transporter activity	Intracellular part	Starch and sucrose metabolism	23.98
50	1	-1.00975	0	30	725	21459	de_pAP141 t2 vs. Col0 t2_up	1	up	DNA repair	Damaged DNA binding/DNA insertion or deletion	Anaphase-promoting complex	Sulfur relay system	43.8
51	1	-0.985337	0	29	725	21459	de_pAP141 t2 vs. Col0 t2_up	1	up	Starch catabolic process	Starch binding	Chloroplast	Inositol phosphate metabolism	25.95
52	1	-0.985337	0	29	725	21459	de_pAP141 t2 vs. Col0 t2_up	1	up	RNA modification	Zinc ion binding	Mitochondrion	-	-
53	0.57672	0.116665	1	25	725	21459	de_pAP141 t2 vs. Col0 t2_up	1	up	RNA splicing/gene expression	mRNA binding	Germ plasm	-	-
54	1	-0.883335	0	25	725	21459	de_pAP141 t2 vs. Col0 t2_up	1	up	Embryonic meristem initiation/phosphorus metabolic process	Transferase/kinase activity	Plasma membrane	-
0	1	-1.19616	47	7130	328	21459	de_pAP141 t2 vs. Col0 t2_down	1	down
1	1	-1.70934	9	2074	328	21459	de_pAP141 t2 vs. Col0 t2_down	1	down	RNA metabolic process	Nucleic acid binding	Nucleus	Basal transcription factors	4.47
2	3.81764e-130	2.92634	191	1587	328	21459	de_pAP141 t2 vs. Col0 t2_down	4.1994e-128	down	Cell cycle	Microtubule binding	Cytoskeleton	DNA replication	10.26
3	0.790822	-0.20932	20	1523	328	21459	de_pAP141 t2 vs. Col0 t2_down	1	down	Secondary metabolic process	Heme binding	Extracellular region	Flavonoid biosynthesis	6
4	1	-2.91704	2	1417	328	21459	de_pAP141 t2 vs. Col0 t2_down	1	down	Photosynthesis	Oxidoreductase activity	Chloroplast	Photosynthesis-antenna proteins	15.19
5	0.921608	-0.45256	13	1188	328	21459	de_pAP141 t2 vs. Col0 t2_down	1	down	RNA modification	RNA binding	Mitochondrion/nucleolus	Ribosome biogenesis in eukaryotes	8.52
6	0.999745	-1.76011	3	821	328	21459	de_pAP141 t2 vs. Col0 t2_down	1	down	Vesicle-mediated transport	Transferase activity	Endomembrane system	Various types of N-glycan biosynthesis	9.71
7	0.884381	-0.438181	9	821	328	21459	de_pAP141 t2 vs. Col0 t2_down	1	down	Plastid organization	Catalytic activity	Chloroplast/plastid	Porphyrin and chlorophyll metabolism	9.11
8	0.979586	-0.989345	4	584	328	21459	de_pAP141 t2 vs. Col0 t2_down	1	down	Translation	Structural constituent of ribosome	Ribosome	Ribosome	10.37
9	0.997362	-1.58646	2	524	328	21459	de_pAP141 t2 vs. Col0 t2_down	1	down	Catabolic process	Catalytic activity	Endomembrane system/Phagophore assembly	Autophagy-other	10.71
10	1	-2.96945	0	447	328	21459	de_pAP141 t2 vs. Col0 t2_down	1	down	Ubiquitin-dependent protein catabolic process	Peptidase activity	Proteosome complex	Proteasome	21.85
11	0.890087	-0.617239	3	336	328	21459	de_pAP141 t2 vs. Col0 t2_down	1	down	Cytoskeleton organization	Transferase activity	Golgi apparatus/cytoskeleton	One carbon pool by folate	13.56
12	1	-2.23234	0	242	328	21459	de_pAP141 t2 vs. Col0 t2_down	1	down	Defense response	Kinase activity	Plasma membrane	Plant-pathogen interaction	11.48
13	1	-2.22764	0	241	328	21459	de_pAP141 t2 vs. Col0 t2_down	1	down	Localization	Phospholipase/lipase activity	Respiratory chain/membrane protein complex	Protein export	12.65
14	0.796922	-0.396889	2	193	328	21459	de_pAP141 t2 vs. Col0 t2_down	1	down	Purine metabolism	Metal ion/cation binding	Mitchondrial membrane/envelope	Citrate cycle (TCA cycle)	12.67
15	1	-1.67854	0	144	328	21459	de_pAP141 t2 vs. Col0 t2_down	1	down	Protein modification	Ubiquitin protein ligase activity	Nucleus	-	-
16	0.00299712	1.46627	7	124	328	21459	de_pAP141 t2 vs. Col0 t2_down	0.0280581	down	Biotic stimulus	Kinase activity	Extracellular region	Plant-pathogen interaction	1.05
17	1	-1.47148	0	116	328	21459	de_pAP141 t2 vs. Col0 t2_down	1	down	Protein catabolic process	Ubiquitin conjugating enzyme activity	Ruffle membrane	SNARE interactions in vesicular transport	14.07
18	1	-1.39807	0	107	328	21459	de_pAP141 t2 vs. Col0 t2_down	1	down	Cell wall organization or biogenesis	Oxidoreductase activity	Extracellular region	-	-
19	1	-1.23901	0	89	328	21459	de_pAP141 t2 vs. Col0 t2_down	1	down	Pollen tube development	Structural constituent of cell wall	Pollen tube	Ether lipid metabolism	65.71
20	0.746833	-0.239008	1	89	328	21459	de_pAP141 t2 vs. Col0 t2_down	1	down	Response to stress	ADP binding	Plasma membrane/SMC loading complex	Alpha-linolenic acid metabolism	39.73
21	1	-1.16226	0	81	328	21459	de_pAP141 t2 vs. Col0 t2_down	1	down	Regulation of DNA replication	Sar guanyl-nucleotide exchange factor	Telomere cap complex/CST complex	-	-
22	1	-1.14242	0	79	328	21459	de_pAP141 t2 vs. Col0 t2_down	1	down	ATP metabolic process	NADH dehydrogenase activity	Mitochondrion/nucleolus	Oxidative phosphorylation	23.87
23	1	-1.1324	0	78	328	21459	de_pAP141 t2 vs. Col0 t2_down	1	down	mRNA splicing	Nucleic acid binding	Nucleus	Spliceosome	13.87
24	1	-1.0812	0	73	328	21459	de_pAP141 t2 vs. Col0 t2_down	1	down	Pollination/development	SNARE binding	Cell projection/Pollen tube	-	-
25	1	-1.06021	0	71	328	21459	de_pAP141 t2 vs. Col0 t2_down	1	down	Response to water/chemical	Sucrose synthase activity	Monolayer-surrounded lipid storage body	Glyoxylate and dicarboxylate metabolism	16.43
26	0.0889074	0.961099	3	69	328	21459	de_pAP141 t2 vs. Col0 t2_down	0.601835	down	Chloropalst/plastid organization/embryo development	DNA supercoiling activity	Chloroplast/plastid	-	-
27	1	-1.02813	0	68	328	21459	de_pAP141 t2 vs. Col0 t2_down	1	down	Phosphorylation	Transferase/kinase activity	Cell periphery	Cyanoamino acid metabolism	16.27
28	1	-1.01728	0	67	328	21459	de_pAP141 t2 vs. Col0 t2_down	1	down	Protein phosphorylation	Catalytic activity/protein kinase activity/calmodulin binding	Plasma membrane/endosome	Plant-pathogen interaction	8.97
29	0.250474	0.611937	2	63	328	21459	de_pAP141 t2 vs. Col0 t2_down	1	down	Stomatal development	Transferase activity	Extracellular region	Fatty acid elongation	37.96
30	1	-0.961748	0	62	328	21459	de_pAP141 t2 vs. Col0 t2_down	1	down	Response to hypoxia	Transcriptional regulation	Nucleus/CCR4-NOT complex	Plant-pathogen interaction	11.17
31	0.591217	0.0842666	1	58	328	21459	de_pAP141 t2 vs. Col0 t2_down	1	down	Response to biotic stimulus	Ligand-gated ion channel	Extracellular region/Apoplast	Tryptophan metabolism	20.34
32	0.584855	0.0960032	1	57	328	21459	de_pAP141 t2 vs. Col0 t2_down	1	down	Protein amino acid modification	ADP binding	Extrinsic component of plasma membrane	-	-
33	0.0518538	1.11977	3	55	328	21459	de_pAP141 t2 vs. Col0 t2_down	0.380997	down	Circadian rhythm/post-embryonic development	Phosphorelay response regulator activity	Lipid droplet/vacuole	Circadian rhythm-plant	41.07
34	1	-0.868203	0	54	328	21459	de_pAP141 t2 vs. Col0 t2_down	1	down	Electron transport chain	Chlorophyll binding/cofactor binding	Thylakoid	-	-
35	1	-0.8065	0	49	328	21459	de_pAP141 t2 vs. Col0 t2_down	1	down	Carpel development	RNA polymerase II regulatory region sequence	Nucleus	Glycerolipid metabolism	14.12
36	1	-0.78106	0	47	328	21459	de_pAP141 t2 vs. Col0 t2_down	1	down	Immune system response	Calmodulin binding	Plasma membrane	-	-
37	1	-0.78106	0	47	328	21459	de_pAP141 t2 vs. Col0 t2_down	1	down	Lipid metabolic process	Hydrolase activity	Endomembrane system	-	-
38	1	-0.76817	0	46	328	21459	de_pAP141 t2 vs. Col0 t2_down	1	down	Callose deposition/localization	Sucrose synthase activity	Anchored component of plasma membrane	Biotin metabolism	53.39
39	1	-0.742039	0	44	328	21459	de_pAP141 t2 vs. Col0 t2_down	1	down	Fatty acid biosynthesis	Fatty acid synthesis	Chloroplast/plastid	Phosphatidylinositol signaling system	66.56
40	0.476673	0.284574	1	42	328	21459	de_pAP141 t2 vs. Col0 t2_down	1	down	Protein phosphorylation	Protein kinase activity	Plasma membrane	Lysine biosynthesis	53.39
41	1	-0.701934	0	41	328	21459	de_pAP141 t2 vs. Col0 t2_down	1	down	Amino acid biosynthetic process	Coenzyme binding	Chloroplast	-	-
42	1	-0.688313	0	40	328	21459	de_pAP141 t2 vs. Col0 t2_down	1	down	Vascular/phloem transport	DNA binding transcription	Plasma membrane	Glucosinolate biosynthesis	106.77
43	1	-0.660681	0	38	328	21459	de_pAP141 t2 vs. Col0 t2_down	1	down	Glucosinolate biosynthesis	Catalytic activity	Chloroplast	Protein export	23.73
44	1	-0.618214	0	35	328	21459	de_pAP141 t2 vs. Col0 t2_down	1	down	Response to endoplasmic reticulum stress	Unfolded protein binding	Endoplasmic reticulum	-	-
45	1	-0.603776	0	34	328	21459	de_pAP141 t2 vs. Col0 t2_down	1	down	Cellulose biosynthesis	Cellulose synthase	Trans-Golgi network	-	-
46	1	-0.574459	0	32	328	21459	de_pAP141 t2 vs. Col0 t2_down	1	down	Pollen tube development	Microfilament motor activity	Myosin complex	Endocytosis	32.44
47	1	-0.574459	0	32	328	21459	de_pAP141 t2 vs. Col0 t2_down	1	down	Regulation of pollen developement	Protein kinase activity	Cell cortex	Thiamine metabolism	48.81
48	1	-0.559574	0	31	328	21459	de_pAP141 t2 vs. Col0 t2_down	1	down	Translation/peptide biosynthesis	Structural constituent of ribosome	Plastid ribosome	Mismatch repair	46.17
49	0.379872	0.440426	1	31	328	21459	de_pAP141 t2 vs. Col0 t2_down	1	down	Lactate catabolic process/monocarboxylic acid catabolic process/thiamine diphosphate biosynthetic process	Catalytic/transporter activity	Intracellular part	Starch and sucrose metabolism	23.98
50	0.370232	0.455466	1	30	328	21459	de_pAP141 t2 vs. Col0 t2_down	1	down	DNA repair	Damaged DNA binding/DNA insertion or deletion	Anaphase-promoting complex	Sulfur relay system	43.8
51	0.360444	0.470665	1	29	328	21459	de_pAP141 t2 vs. Col0 t2_down	1	down	Starch catabolic process	Starch binding	Chloroplast	Inositol phosphate metabolism	25.95
52	0.360444	0.470665	1	29	328	21459	de_pAP141 t2 vs. Col0 t2_down	1	down	RNA modification	Zinc ion binding	Mitochondrion	-	-
53	1	-0.466887	0	25	328	21459	de_pAP141 t2 vs. Col0 t2_down	1	down	RNA splicing/gene expression	mRNA binding	Germ plasm	-	-
54	1	-0.466887	0	25	328	21459	de_pAP141 t2 vs. Col0 t2_down	1	down	Embryonic meristem initiation/phosphorus metabolic process	Transferase/kinase activity	Plasma membrane	-
0	1.91913e-47	0.45758	1246	7130	2730	21459	de_pAP142 t1 vs. Col0 t1_up	1.12589e-45	up
1	1	-1.3348	104	2074	2730	21459	de_pAP142 t1 vs. Col0 t1_up	1	up	RNA metabolic process	Nucleic acid binding	Nucleus	Basal transcription factors	4.47
2	1	-0.62021	131	1587	2730	21459	de_pAP142 t1 vs. Col0 t1_up	1	up	Cell cycle	Microtubule binding	Cytoskeleton	DNA replication	10.26
3	0.217445	0.073963	204	1523	2730	21459	de_pAP142 t1 vs. Col0 t1_up	1	up	Secondary metabolic process	Heme binding	Extracellular region	Flavonoid biosynthesis	6
4	0.999999	-0.524715	125	1417	2730	21459	de_pAP142 t1 vs. Col0 t1_up	1	up	Photosynthesis	Oxidoreductase activity	Chloroplast	Photosynthesis-antenna proteins	15.19
5	4.70121e-09	0.532136	219	1188	2730	21459	de_pAP142 t1 vs. Col0 t1_up	7.38761e-08	up	RNA modification	RNA binding	Mitochondrion/nucleolus	Ribosome biogenesis in eukaryotes	8.52
6	1	-1.43497	38	821	2730	21459	de_pAP142 t1 vs. Col0 t1_up	1	up	Vesicle-mediated transport	Transferase activity	Endomembrane system	Various types of N-glycan biosynthesis	9.71
7	1	-2.39845	19	821	2730	21459	de_pAP142 t1 vs. Col0 t1_up	1	up	Plastid organization	Catalytic activity	Chloroplast/plastid	Porphyrin and chlorophyll metabolism	9.11
8	1.3824e-54	1.5534	220	584	2730	21459	de_pAP142 t1 vs. Col0 t1_up	8.6894e-53	up	Translation	Structural constituent of ribosome	Ribosome	Ribosome	10.37
9	0.998343	-0.525705	46	524	2730	21459	de_pAP142 t1 vs. Col0 t1_up	1	up	Catabolic process	Catalytic activity	Endomembrane system/Phagophore assembly	Autophagy-other	10.71
10	0.401169	0.0522204	59	447	2730	21459	de_pAP142 t1 vs. Col0 t1_up	1	up	Ubiquitin-dependent protein catabolic process	Peptidase activity	Proteosome complex	Proteasome	21.85
11	1	-3.45107	3	336	2730	21459	de_pAP142 t1 vs. Col0 t1_up	1	up	Cytoskeleton organization	Transferase activity	Golgi apparatus/cytoskeleton	One carbon pool by folate	13.56
12	0.0334152	0.401949	41	242	2730	21459	de_pAP142 t1 vs. Col0 t1_up	0.260225	up	Defense response	Kinase activity	Plasma membrane	Plant-pathogen interaction	11.48
13	1	-3.39962	2	241	2730	21459	de_pAP142 t1 vs. Col0 t1_up	1	up	Localization	Phospholipase/lipase activity	Respiratory chain/membrane protein complex	Protein export	12.65
14	0.980226	-0.587977	16	193	2730	21459	de_pAP142 t1 vs. Col0 t1_up	1	up	Purine metabolism	Metal ion/cation binding	Mitchondrial membrane/envelope	Citrate cycle (TCA cycle)	12.67
15	0.981022	-0.68703	11	144	2730	21459	de_pAP142 t1 vs. Col0 t1_up	1	up	Protein modification	Ubiquitin protein ligase activity	Nucleus	-	-
16	3.36524e-09	1.32406	41	124	2730	21459	de_pAP142 t1 vs. Col0 t1_up	5.38438e-08	up	Biotic stimulus	Kinase activity	Extracellular region	Plant-pathogen interaction	1.05
17	0.0960582	0.414356	20	116	2730	21459	de_pAP142 t1 vs. Col0 t1_up	0.640388	up	Protein catabolic process	Ubiquitin conjugating enzyme activity	Ruffle membrane	SNARE interactions in vesicular transport	14.07
18	0.999937	-1.86913	3	107	2730	21459	de_pAP142 t1 vs. Col0 t1_up	1	up	Cell wall organization or biogenesis	Oxidoreductase activity	Extracellular region	-	-
19	1	-3.62323	0	89	2730	21459	de_pAP142 t1 vs. Col0 t1_up	1	up	Pollen tube development	Structural constituent of cell wall	Pollen tube	Ether lipid metabolism	65.71
20	0.00059563	0.961737	23	89	2730	21459	de_pAP142 t1 vs. Col0 t1_up	0.00602477	up	Response to stress	ADP binding	Plasma membrane/SMC loading complex	Alpha-linolenic acid metabolism	39.73
21	0.994412	-1.17693	4	81	2730	21459	de_pAP142 t1 vs. Col0 t1_up	1	up	Regulation of DNA replication	Sar guanyl-nucleotide exchange factor	Telomere cap complex/CST complex	-	-
22	0.999979	-2.46602	1	79	2730	21459	de_pAP142 t1 vs. Col0 t1_up	1	up	ATP metabolic process	NADH dehydrogenase activity	Mitochondrion/nucleolus	Oxidative phosphorylation	23.87
23	0.882245	-0.449312	7	78	2730	21459	de_pAP142 t1 vs. Col0 t1_up	1	up	mRNA splicing	Nucleic acid binding	Nucleus	Spliceosome	13.87
24	0.963753	-0.77779	5	73	2730	21459	de_pAP142 t1 vs. Col0 t1_up	1	up	Pollination/development	SNARE binding	Cell projection/Pollen tube	-	-
25	0.0616074	0.580271	14	71	2730	21459	de_pAP142 t1 vs. Col0 t1_up	0.437395	up	Response to water/chemical	Sucrose synthase activity	Monolayer-surrounded lipid storage body	Glyoxylate and dicarboxylate metabolism	16.43
26	0.999087	-1.7046	2	69	2730	21459	de_pAP142 t1 vs. Col0 t1_up	1	up	Chloropalst/plastid organization/embryo development	DNA supercoiling activity	Chloroplast/plastid	-	-
27	0.503697	0.0512623	9	68	2730	21459	de_pAP142 t1 vs. Col0 t1_up	1	up	Phosphorylation	Transferase/kinase activity	Cell periphery	Cyanoamino acid metabolism	16.27
28	0.993716	-1.25152	3	67	2730	21459	de_pAP142 t1 vs. Col0 t1_up	1	up	Protein phosphorylation	Catalytic activity/protein kinase activity/calmodulin binding	Plasma membrane/endosome	Plant-pathogen interaction	8.97
29	0.0978094	0.528141	12	63	2730	21459	de_pAP142 t1 vs. Col0 t1_up	0.645285	up	Stomatal development	Transferase activity	Extracellular region	Fatty acid elongation	37.96
30	0.000167482	1.17013	19	62	2730	21459	de_pAP142 t1 vs. Col0 t1_up	0.00188954	up	Response to hypoxia	Transcriptional regulation	Nucleus/CCR4-NOT complex	Plant-pathogen interaction	11.17
31	9.23895e-09	1.63371	25	58	2730	21459	de_pAP142 t1 vs. Col0 t1_up	1.40177e-07	up	Response to biotic stimulus	Ligand-gated ion channel	Extracellular region/Apoplast	Tryptophan metabolism	20.34
32	0.942929	-0.722729	4	57	2730	21459	de_pAP142 t1 vs. Col0 t1_up	1	up	Protein amino acid modification	ADP binding	Extrinsic component of plasma membrane	-	-
33	0.99497	-1.41451	2	55	2730	21459	de_pAP142 t1 vs. Col0 t1_up	1	up	Circadian rhythm/post-embryonic development	Phosphorelay response regulator activity	Lipid droplet/vacuole	Circadian rhythm-plant	41.07
34	1	-2.97634	0	54	2730	21459	de_pAP142 t1 vs. Col0 t1_up	1	up	Electron transport chain	Chlorophyll binding/cofactor binding	Thylakoid	-	-
35	0.0409641	0.730219	11	49	2730	21459	de_pAP142 t1 vs. Col0 t1_up	0.310762	up	Carpel development	RNA polymerase II regulatory region sequence	Nucleus	Glycerolipid metabolism	14.12
36	0.389863	0.196916	7	47	2730	21459	de_pAP142 t1 vs. Col0 t1_up	1	up	Immune system response	Calmodulin binding	Plasma membrane	-	-
37	1	-2.80308	0	47	2730	21459	de_pAP142 t1 vs. Col0 t1_up	1	up	Lipid metabolic process	Hydrolase activity	Endomembrane system	-	-
38	0.712658	-0.191582	5	46	2730	21459	de_pAP142 t1 vs. Col0 t1_up	1	up	Callose deposition/localization	Sucrose synthase activity	Anchored component of plasma membrane	Biotin metabolism	53.39
39	1	-2.72195	0	44	2730	21459	de_pAP142 t1 vs. Col0 t1_up	1	up	Fatty acid biosynthesis	Fatty acid synthesis	Chloroplast/plastid	Phosphatidylinositol signaling system	66.56
40	0.44801	0.142141	6	42	2730	21459	de_pAP142 t1 vs. Col0 t1_up	1	up	Protein phosphorylation	Protein kinase activity	Plasma membrane	Lysine biosynthesis	53.39
41	0.908065	-0.635985	3	41	2730	21459	de_pAP142 t1 vs. Col0 t1_up	1	up	Amino acid biosynthetic process	Coenzyme binding	Chloroplast	-	-
42	0.400435	0.201203	6	40	2730	21459	de_pAP142 t1 vs. Col0 t1_up	1	up	Vascular/phloem transport	DNA binding transcription	Plasma membrane	Glucosinolate biosynthesis	106.77
43	1	-2.54457	0	38	2730	21459	de_pAP142 t1 vs. Col0 t1_up	1	up	Glucosinolate biosynthesis	Catalytic activity	Chloroplast	Protein export	23.73
44	0.947996	-0.862002	2	35	2730	21459	de_pAP142 t1 vs. Col0 t1_up	1	up	Response to endoplasmic reticulum stress	Unfolded protein binding	Endoplasmic reticulum	-	-
45	0.941829	-0.827943	2	34	2730	21459	de_pAP142 t1 vs. Col0 t1_up	1	up	Cellulose biosynthesis	Cellulose synthase	Trans-Golgi network	-	-
46	0.987191	-1.34228	1	32	2730	21459	de_pAP142 t1 vs. Col0 t1_up	1	up	Pollen tube development	Microfilament motor activity	Myosin complex	Endocytosis	32.44
47	0.987191	-1.34228	1	32	2730	21459	de_pAP142 t1 vs. Col0 t1_up	1	up	Regulation of pollen developement	Protein kinase activity	Cell cortex	Thiamine metabolism	48.81
48	1	-2.30562	0	31	2730	21459	de_pAP142 t1 vs. Col0 t1_up	1	up	Translation/peptide biosynthesis	Structural constituent of ribosome	Plastid ribosome	Mismatch repair	46.17
49	1	-2.30562	0	31	2730	21459	de_pAP142 t1 vs. Col0 t1_up	1	up	Lactate catabolic process/monocarboxylic acid catabolic process/thiamine diphosphate biosynthetic process	Catalytic/transporter activity	Intracellular part	Starch and sucrose metabolism	23.98
50	1	-2.26801	0	30	2730	21459	de_pAP142 t1 vs. Col0 t1_up	1	up	DNA repair	Damaged DNA binding/DNA insertion or deletion	Anaphase-promoting complex	Sulfur relay system	43.8
51	1	-2.22939	0	29	2730	21459	de_pAP142 t1 vs. Col0 t1_up	1	up	Starch catabolic process	Starch binding	Chloroplast	Inositol phosphate metabolism	25.95
52	1	-2.22939	0	29	2730	21459	de_pAP142 t1 vs. Col0 t1_up	1	up	RNA modification	Zinc ion binding	Mitochondrion	-	-
53	0.395647	0.258258	4	25	2730	21459	de_pAP142 t1 vs. Col0 t1_up	1	up	RNA splicing/gene expression	mRNA binding	Germ plasm	-	-
54	0.395647	0.258258	4	25	2730	21459	de_pAP142 t1 vs. Col0 t1_up	1	up	Embryonic meristem initiation/phosphorus metabolic process	Transferase/kinase activity	Plasma membrane	-
0	1	-0.265924	689	7130	2494	21459	de_pAP142 t1 vs. Col0 t1_down	1	down
1	1	-1.27527	99	2074	2494	21459	de_pAP142 t1 vs. Col0 t1_down	1	down	RNA metabolic process	Nucleic acid binding	Nucleus	Basal transcription factors	4.47
2	0.957527	-0.168515	164	1587	2494	21459	de_pAP142 t1 vs. Col0 t1_down	1	down	Cell cycle	Microtubule binding	Cytoskeleton	DNA replication	10.26
3	6.85257e-113	1.47259	493	1523	2494	21459	de_pAP142 t1 vs. Col0 t1_down	6.03026e-111	down	Secondary metabolic process	Heme binding	Extracellular region	Flavonoid biosynthesis	6
4	2.66095e-11	0.576059	246	1417	2494	21459	de_pAP142 t1 vs. Col0 t1_down	4.8784e-10	down	Photosynthesis	Oxidoreductase activity	Chloroplast	Photosynthesis-antenna proteins	15.19
5	1	-2.36479	26	1188	2494	21459	de_pAP142 t1 vs. Col0 t1_down	1	down	RNA modification	RNA binding	Mitochondrion/nucleolus	Ribosome biogenesis in eukaryotes	8.52
6	7.99958e-08	0.608442	146	821	2494	21459	de_pAP142 t1 vs. Col0 t1_down	1.19316e-06	down	Vesicle-mediated transport	Transferase activity	Endomembrane system	Various types of N-glycan biosynthesis	9.71
7	2.65411e-12	0.766322	163	821	2494	21459	de_pAP142 t1 vs. Col0 t1_down	5.69664e-11	down	Plastid organization	Catalytic activity	Chloroplast/plastid	Porphyrin and chlorophyll metabolism	9.11
8	1	-3.52091	5	584	2494	21459	de_pAP142 t1 vs. Col0 t1_down	1	down	Translation	Structural constituent of ribosome	Ribosome	Ribosome	10.37
9	0.999455	-0.629943	39	524	2494	21459	de_pAP142 t1 vs. Col0 t1_down	1	down	Catabolic process	Catalytic activity	Endomembrane system/Phagophore assembly	Autophagy-other	10.71
10	1	-1.8197	14	447	2494	21459	de_pAP142 t1 vs. Col0 t1_down	1	down	Ubiquitin-dependent protein catabolic process	Peptidase activity	Proteosome complex	Proteasome	21.85
11	1.07406e-25	1.48361	111	336	2494	21459	de_pAP142 t1 vs. Col0 t1_down	4.10944e-24	down	Cytoskeleton organization	Transferase activity	Golgi apparatus/cytoskeleton	One carbon pool by folate	13.56
12	0.619822	-0.0568627	27	242	2494	21459	de_pAP142 t1 vs. Col0 t1_down	1	down	Defense response	Kinase activity	Plasma membrane	Plant-pathogen interaction	11.48
13	0.999713	-1.05109	13	241	2494	21459	de_pAP142 t1 vs. Col0 t1_down	1	down	Localization	Phospholipase/lipase activity	Respiratory chain/membrane protein complex	Protein export	12.65
14	0.868917	-0.302405	18	193	2494	21459	de_pAP142 t1 vs. Col0 t1_down	1	down	Purine metabolism	Metal ion/cation binding	Mitchondrial membrane/envelope	Citrate cycle (TCA cycle)	12.67
15	0.977111	-0.68917	10	144	2494	21459	de_pAP142 t1 vs. Col0 t1_down	1	down	Protein modification	Ubiquitin protein ligase activity	Nucleus	-	-
16	0.997277	-1.13858	6	124	2494	21459	de_pAP142 t1 vs. Col0 t1_down	1	down	Biotic stimulus	Kinase activity	Extracellular region	Plant-pathogen interaction	1.05
17	0.994627	-1.04881	6	116	2494	21459	de_pAP142 t1 vs. Col0 t1_down	1	down	Protein catabolic process	Ubiquitin conjugating enzyme activity	Ruffle membrane	SNARE interactions in vesicular transport	14.07
18	0.59744	-0.0475614	12	107	2494	21459	de_pAP142 t1 vs. Col0 t1_down	1	down	Cell wall organization or biogenesis	Oxidoreductase activity	Extracellular region	-	-
19	0.998673	-1.50382	3	89	2494	21459	de_pAP142 t1 vs. Col0 t1_down	1	down	Pollen tube development	Structural constituent of cell wall	Pollen tube	Ether lipid metabolism	65.71
20	0.826243	-0.333898	8	89	2494	21459	de_pAP142 t1 vs. Col0 t1_down	1	down	Response to stress	ADP binding	Plasma membrane/SMC loading complex	Alpha-linolenic acid metabolism	39.73
21	0.996988	-1.38045	3	81	2494	21459	de_pAP142 t1 vs. Col0 t1_down	1	down	Regulation of DNA replication	Sar guanyl-nucleotide exchange factor	Telomere cap complex/CST complex	-	-
22	0.999353	-1.76292	2	79	2494	21459	de_pAP142 t1 vs. Col0 t1_down	1	down	ATP metabolic process	NADH dehydrogenase activity	Mitochondrion/nucleolus	Oxidative phosphorylation	23.87
23	0.999276	-1.74635	2	78	2494	21459	de_pAP142 t1 vs. Col0 t1_down	1	down	mRNA splicing	Nucleic acid binding	Nucleus	Spliceosome	13.87
24	0.976257	-0.923595	4	73	2494	21459	de_pAP142 t1 vs. Col0 t1_down	1	down	Pollination/development	SNARE binding	Cell projection/Pollen tube	-	-
25	0.999847	-2.20972	1	71	2494	21459	de_pAP142 t1 vs. Col0 t1_down	1	down	Response to water/chemical	Sucrose synthase activity	Monolayer-surrounded lipid storage body	Glyoxylate and dicarboxylate metabolism	16.43
26	0.966502	-0.851086	4	69	2494	21459	de_pAP142 t1 vs. Col0 t1_down	1	down	Chloropalst/plastid organization/embryo development	DNA supercoiling activity	Chloroplast/plastid	-	-
27	0.000194064	1.16763	19	68	2494	21459	de_pAP142 t1 vs. Col0 t1_down	0.00208264	down	Phosphorylation	Transferase/kinase activity	Cell periphery	Cyanoamino acid metabolism	16.27
28	0.805767	-0.327991	6	67	2494	21459	de_pAP142 t1 vs. Col0 t1_down	1	down	Protein phosphorylation	Catalytic activity/protein kinase activity/calmodulin binding	Plasma membrane/endosome	Plant-pathogen interaction	8.97
29	0.307547	0.265004	9	63	2494	21459	de_pAP142 t1 vs. Col0 t1_down	1	down	Stomatal development	Transferase activity	Extracellular region	Fatty acid elongation	37.96
30	0.980398	-1.03663	3	62	2494	21459	de_pAP142 t1 vs. Col0 t1_down	1	down	Response to hypoxia	Transcriptional regulation	Nucleus/CCR4-NOT complex	Plant-pathogen interaction	11.17
31	0.680114	-0.145138	6	58	2494	21459	de_pAP142 t1 vs. Col0 t1_down	1	down	Response to biotic stimulus	Ligand-gated ion channel	Extracellular region/Apoplast	Tryptophan metabolism	20.34
32	0.807377	-0.345705	5	57	2494	21459	de_pAP142 t1 vs. Col0 t1_down	1	down	Protein amino acid modification	ADP binding	Extrinsic component of plasma membrane	-	-
33	0.990847	-1.30104	2	55	2494	21459	de_pAP142 t1 vs. Col0 t1_down	1	down	Circadian rhythm/post-embryonic development	Phosphorelay response regulator activity	Lipid droplet/vacuole	Circadian rhythm-plant	41.07
34	0.00772829	0.944216	13	54	2494	21459	de_pAP142 t1 vs. Col0 t1_down	0.068009	down	Electron transport chain	Chlorophyll binding/cofactor binding	Thylakoid	-	-
35	0.982605	-1.15809	2	49	2494	21459	de_pAP142 t1 vs. Col0 t1_down	1	down	Carpel development	RNA polymerase II regulatory region sequence	Nucleus	Glycerolipid metabolism	14.12
36	0.997013	-1.69207	1	47	2494	21459	de_pAP142 t1 vs. Col0 t1_down	1	down	Immune system response	Calmodulin binding	Plasma membrane	-	-
37	0.173637	0.477851	8	47	2494	21459	de_pAP142 t1 vs. Col0 t1_down	1	down	Lipid metabolic process	Hydrolase activity	Endomembrane system	-	-
38	1	-2.66589	0	46	2494	21459	de_pAP142 t1 vs. Col0 t1_down	1	down	Callose deposition/localization	Sucrose synthase activity	Anchored component of plasma membrane	Biotin metabolism	53.39
39	4.07034e-10	1.9115	22	44	2494	21459	de_pAP142 t1 vs. Col0 t1_down	7.02333e-09	down	Fatty acid biosynthesis	Fatty acid synthesis	Chloroplast/plastid	Phosphatidylinositol signaling system	66.56
40	0.000175978	1.35075	14	42	2494	21459	de_pAP142 t1 vs. Col0 t1_down	0.00196027	down	Protein phosphorylation	Protein kinase activity	Plasma membrane	Lysine biosynthesis	53.39
41	0.339989	0.280013	6	41	2494	21459	de_pAP142 t1 vs. Col0 t1_down	1	down	Amino acid biosynthetic process	Coenzyme binding	Chloroplast	-	-
42	0.992893	-1.49796	1	40	2494	21459	de_pAP142 t1 vs. Col0 t1_down	1	down	Vascular/phloem transport	DNA binding transcription	Plasma membrane	Glucosinolate biosynthesis	106.77
43	0.0671549	0.732585	8	38	2494	21459	de_pAP142 t1 vs. Col0 t1_down	0.469018	down	Glucosinolate biosynthesis	Catalytic activity	Chloroplast	Protein export	23.73
44	0.789753	-0.341347	3	35	2494	21459	de_pAP142 t1 vs. Col0 t1_down	1	down	Response to endoplasmic reticulum stress	Unfolded protein binding	Endoplasmic reticulum	-	-
45	1.94695e-06	1.69212	15	34	2494	21459	de_pAP142 t1 vs. Col0 t1_down	2.67705e-05	down	Cellulose biosynthesis	Cellulose synthase	Trans-Golgi network	-	-
46	1	-2.23851	0	32	2494	21459	de_pAP142 t1 vs. Col0 t1_down	1	down	Pollen tube development	Microfilament motor activity	Myosin complex	Endocytosis	32.44
47	4.84023e-06	1.66838	14	32	2494	21459	de_pAP142 t1 vs. Col0 t1_down	6.45364e-05	down	Regulation of pollen developement	Protein kinase activity	Cell cortex	Thiamine metabolism	48.81
48	0.288925	0.382429	5	31	2494	21459	de_pAP142 t1 vs. Col0 t1_down	1	down	Translation/peptide biosynthesis	Structural constituent of ribosome	Plastid ribosome	Mismatch repair	46.17
49	0.889964	-0.617571	2	31	2494	21459	de_pAP142 t1 vs. Col0 t1_down	1	down	Lactate catabolic process/monocarboxylic acid catabolic process/thiamine diphosphate biosynthetic process	Catalytic/transporter activity	Intracellular part	Starch and sucrose metabolism	23.98
50	0.975501	-1.16564	1	30	2494	21459	de_pAP142 t1 vs. Col0 t1_down	1	down	DNA repair	Damaged DNA binding/DNA insertion or deletion	Anaphase-promoting complex	Sulfur relay system	43.8
51	0.00109322	1.33166	10	29	2494	21459	de_pAP142 t1 vs. Col0 t1_down	0.0108093	down	Starch catabolic process	Starch binding	Chloroplast	Inositol phosphate metabolism	25.95
52	1	-2.12777	0	29	2494	21459	de_pAP142 t1 vs. Col0 t1_down	1	down	RNA modification	Zinc ion binding	Mitochondrion	-	-
53	0.804825	-0.38056	2	25	2494	21459	de_pAP142 t1 vs. Col0 t1_down	1	down	RNA splicing/gene expression	mRNA binding	Germ plasm	-	-
54	0.568398	0.0344777	3	25	2494	21459	de_pAP142 t1 vs. Col0 t1_down	1	down	Embryonic meristem initiation/phosphorus metabolic process	Transferase/kinase activity	Plasma membrane	-
0	2.24629e-45	0.544026	887	7130	1830	21459	de_pAP142 t2 vs. Col0 t2_up	1.04039e-43	up
1	1	-2.15274	39	2074	1830	21459	de_pAP142 t2 vs. Col0 t2_up	1	up	RNA metabolic process	Nucleic acid binding	Nucleus	Basal transcription factors	4.47
2	1	-1.25815	56	1587	1830	21459	de_pAP142 t2 vs. Col0 t2_up	1	up	Cell cycle	Microtubule binding	Cytoskeleton	DNA replication	10.26
3	0.00660544	0.271682	157	1523	1830	21459	de_pAP142 t2 vs. Col0 t2_up	0.0593141	up	Secondary metabolic process	Heme binding	Extracellular region	Flavonoid biosynthesis	6
4	0.998008	-0.374258	93	1417	1830	21459	de_pAP142 t2 vs. Col0 t2_up	1	up	Photosynthesis	Oxidoreductase activity	Chloroplast	Photosynthesis-antenna proteins	15.19
5	1	-1.35489	39	1188	1830	21459	de_pAP142 t2 vs. Col0 t2_up	1	up	RNA modification	RNA binding	Mitochondrion/nucleolus	Ribosome biogenesis in eukaryotes	8.52
6	0.999186	-0.565069	47	821	1830	21459	de_pAP142 t2 vs. Col0 t2_up	1	up	Vesicle-mediated transport	Transferase activity	Endomembrane system	Various types of N-glycan biosynthesis	9.71
7	1	-2.8281	9	821	1830	21459	de_pAP142 t2 vs. Col0 t2_up	1	up	Plastid organization	Catalytic activity	Chloroplast/plastid	Porphyrin and chlorophyll metabolism	9.11
8	1	-2.49691	8	584	1830	21459	de_pAP142 t2 vs. Col0 t2_up	1	up	Translation	Structural constituent of ribosome	Ribosome	Ribosome	10.37
9	0.930734	-0.304231	36	524	1830	21459	de_pAP142 t2 vs. Col0 t2_up	1	up	Catabolic process	Catalytic activity	Endomembrane system/Phagophore assembly	Autophagy-other	10.71
10	0.999878	-0.967894	19	447	1830	21459	de_pAP142 t2 vs. Col0 t2_up	1	up	Ubiquitin-dependent protein catabolic process	Peptidase activity	Proteosome complex	Proteasome	21.85
11	1	-2.89014	3	336	1830	21459	de_pAP142 t2 vs. Col0 t2_up	1	up	Cytoskeleton organization	Transferase activity	Golgi apparatus/cytoskeleton	One carbon pool by folate	13.56
12	9.46199e-46	2.25104	102	242	1830	21459	de_pAP142 t2 vs. Col0 t2_up	4.89797e-44	up	Defense response	Kinase activity	Plasma membrane	Plant-pathogen interaction	11.48
13	0.999999	-2.10784	4	241	1830	21459	de_pAP142 t2 vs. Col0 t2_up	1	up	Localization	Phospholipase/lipase activity	Respiratory chain/membrane protein complex	Protein export	12.65
14	0.584954	-0.038422	16	193	1830	21459	de_pAP142 t2 vs. Col0 t2_up	1	up	Purine metabolism	Metal ion/cation binding	Mitchondrial membrane/envelope	Citrate cycle (TCA cycle)	12.67
15	0.999732	-1.7312	3	144	1830	21459	de_pAP142 t2 vs. Col0 t2_up	1	up	Protein modification	Ubiquitin protein ligase activity	Nucleus	-	-
16	1.06601e-24	2.222	53	124	1830	21459	de_pAP142 t2 vs. Col0 t2_up	3.75235e-23	up	Biotic stimulus	Kinase activity	Extracellular region	Plant-pathogen interaction	1.05
17	0.937608	-0.637889	6	116	1830	21459	de_pAP142 t2 vs. Col0 t2_up	1	up	Protein catabolic process	Ubiquitin conjugating enzyme activity	Ruffle membrane	SNARE interactions in vesicular transport	14.07
18	0.99993	-2.33983	1	107	1830	21459	de_pAP142 t2 vs. Col0 t2_up	1	up	Cell wall organization or biogenesis	Oxidoreductase activity	Extracellular region	-	-
19	1	-3.10263	0	89	1830	21459	de_pAP142 t2 vs. Col0 t2_up	1	up	Pollen tube development	Structural constituent of cell wall	Pollen tube	Ether lipid metabolism	65.71
20	4.40947e-18	2.18277	38	89	1830	21459	de_pAP142 t2 vs. Col0 t2_up	1.29344e-16	up	Response to stress	ADP binding	Plasma membrane/SMC loading complex	Alpha-linolenic acid metabolism	39.73
21	0.922925	-0.66131	4	81	1830	21459	de_pAP142 t2 vs. Col0 t2_up	1	up	Regulation of DNA replication	Sar guanyl-nucleotide exchange factor	Telomere cap complex/CST complex	-	-
22	1	-2.95178	0	79	1830	21459	de_pAP142 t2 vs. Col0 t2_up	1	up	ATP metabolic process	NADH dehydrogenase activity	Mitochondrion/nucleolus	Oxidative phosphorylation	23.87
23	0.992167	-1.35083	2	78	1830	21459	de_pAP142 t2 vs. Col0 t2_up	1	up	mRNA splicing	Nucleic acid binding	Nucleus	Spliceosome	13.87
24	0.954497	-0.853069	3	73	1830	21459	de_pAP142 t2 vs. Col0 t2_up	1	up	Pollination/development	SNARE binding	Cell projection/Pollen tube	-	-
25	0.948131	-0.818606	3	71	1830	21459	de_pAP142 t2 vs. Col0 t2_up	1	up	Response to water/chemical	Sucrose synthase activity	Monolayer-surrounded lipid storage body	Glyoxylate and dicarboxylate metabolism	16.43
26	1	-2.7833	0	69	1830	21459	de_pAP142 t2 vs. Col0 t2_up	1	up	Chloropalst/plastid organization/embryo development	DNA supercoiling activity	Chloroplast/plastid	-	-
27	7.07016e-10	1.87854	24	68	1830	21459	de_pAP142 t2 vs. Col0 t2_up	1.19649e-08	up	Phosphorylation	Transferase/kinase activity	Cell periphery	Cyanoamino acid metabolism	16.27
28	0.00134469	1.15979	14	67	1830	21459	de_pAP142 t2 vs. Col0 t2_up	0.0131481	up	Protein phosphorylation	Catalytic activity/protein kinase activity/calmodulin binding	Plasma membrane/endosome	Plant-pathogen interaction	8.97
29	0.99639	-1.67188	1	63	1830	21459	de_pAP142 t2 vs. Col0 t2_up	1	up	Stomatal development	Transferase activity	Extracellular region	Fatty acid elongation	37.96
30	2.08368e-25	2.63296	38	62	1830	21459	de_pAP142 t2 vs. Col0 t2_up	7.64018e-24	up	Response to hypoxia	Transcriptional regulation	Nucleus/CCR4-NOT complex	Plant-pathogen interaction	11.17
31	1.73454e-12	2.12848	25	58	1830	21459	de_pAP142 t2 vs. Col0 t2_up	3.91384e-11	up	Response to biotic stimulus	Ligand-gated ion channel	Extracellular region/Apoplast	Tryptophan metabolism	20.34
32	0.358363	0.256233	6	57	1830	21459	de_pAP142 t2 vs. Col0 t2_up	1	up	Protein amino acid modification	ADP binding	Extrinsic component of plasma membrane	-	-
33	0.185665	0.491485	7	55	1830	21459	de_pAP142 t2 vs. Col0 t2_up	1	up	Circadian rhythm/post-embryonic development	Phosphorelay response regulator activity	Lipid droplet/vacuole	Circadian rhythm-plant	41.07
34	1	-2.48673	0	54	1830	21459	de_pAP142 t2 vs. Col0 t2_up	1	up	Electron transport chain	Chlorophyll binding/cofactor binding	Thylakoid	-	-
35	0.407506	0.212382	5	49	1830	21459	de_pAP142 t2 vs. Col0 t2_up	1	up	Carpel development	RNA polymerase II regulatory region sequence	Nucleus	Glycerolipid metabolism	14.12
36	0.000107534	1.48309	13	47	1830	21459	de_pAP142 t2 vs. Col0 t2_up	0.00126174	up	Immune system response	Calmodulin binding	Plasma membrane	-	-
37	0.776354	-0.324266	3	47	1830	21459	de_pAP142 t2 vs. Col0 t2_up	1	up	Lipid metabolic process	Hydrolase activity	Endomembrane system	-	-
38	0.00136759	1.28547	11	46	1830	21459	de_pAP142 t2 vs. Col0 t2_up	0.013225	up	Callose deposition/localization	Sucrose synthase activity	Anchored component of plasma membrane	Biotin metabolism	53.39
39	1	-2.24862	0	44	1830	21459	de_pAP142 t2 vs. Col0 t2_up	1	up	Fatty acid biosynthesis	Fatty acid synthesis	Chloroplast/plastid	Phosphatidylinositol signaling system	66.56
40	0.286192	0.389075	5	42	1830	21459	de_pAP142 t2 vs. Col0 t2_up	1	up	Protein phosphorylation	Protein kinase activity	Plasma membrane	Lysine biosynthesis	53.39
41	1	-2.16878	0	41	1830	21459	de_pAP142 t2 vs. Col0 t2_up	1	up	Amino acid biosynthetic process	Coenzyme binding	Chloroplast	-	-
42	0.448106	0.180771	4	40	1830	21459	de_pAP142 t2 vs. Col0 t2_up	1	up	Vascular/phloem transport	DNA binding transcription	Plasma membrane	Glucosinolate biosynthesis	106.77
43	0.220158	0.500695	5	38	1830	21459	de_pAP142 t2 vs. Col0 t2_up	1	up	Glucosinolate biosynthesis	Catalytic activity	Chloroplast	Protein export	23.73
44	6.86874e-17	2.59047	23	35	1830	21459	de_pAP142 t2 vs. Col0 t2_up	1.83166e-15	up	Response to endoplasmic reticulum stress	Unfolded protein binding	Endoplasmic reticulum	-	-
45	0.951832	-0.963283	1	34	1830	21459	de_pAP142 t2 vs. Col0 t2_up	1	up	Cellulose biosynthesis	Cellulose synthase	Trans-Golgi network	-	-
46	1	-1.89876	0	32	1830	21459	de_pAP142 t2 vs. Col0 t2_up	1	up	Pollen tube development	Microfilament motor activity	Myosin complex	Endocytosis	32.44
47	1	-1.89876	0	32	1830	21459	de_pAP142 t2 vs. Col0 t2_up	1	up	Regulation of pollen developement	Protein kinase activity	Cell cortex	Thiamine metabolism	48.81
48	1	-1.86538	0	31	1830	21459	de_pAP142 t2 vs. Col0 t2_up	1	up	Translation/peptide biosynthesis	Structural constituent of ribosome	Plastid ribosome	Mismatch repair	46.17
49	1	-1.86538	0	31	1830	21459	de_pAP142 t2 vs. Col0 t2_up	1	up	Lactate catabolic process/monocarboxylic acid catabolic process/thiamine diphosphate biosynthetic process	Catalytic/transporter activity	Intracellular part	Starch and sucrose metabolism	23.98
50	0.93116	-0.831215	1	30	1830	21459	de_pAP142 t2 vs. Col0 t2_up	1	up	DNA repair	Damaged DNA binding/DNA insertion or deletion	Anaphase-promoting complex	Sulfur relay system	43.8
51	1.86974e-06	1.90422	12	29	1830	21459	de_pAP142 t2 vs. Col0 t2_up	2.6117e-05	up	Starch catabolic process	Starch binding	Chloroplast	Inositol phosphate metabolism	25.95
52	1	-1.79622	0	29	1830	21459	de_pAP142 t2 vs. Col0 t2_up	1	up	RNA modification	Zinc ion binding	Mitochondrion	-	-
53	1	-1.64707	0	25	1830	21459	de_pAP142 t2 vs. Col0 t2_up	1	up	RNA splicing/gene expression	mRNA binding	Germ plasm	-	-
54	0.159614	0.674857	4	25	1830	21459	de_pAP142 t2 vs. Col0 t2_up	0.962059	up	Embryonic meristem initiation/phosphorus metabolic process	Transferase/kinase activity	Plasma membrane	-
0	1	-0.623735	250	7130	1161	21459	de_pAP142 t2 vs. Col0 t2_down	1	down
1	1	-1.09494	52	2074	1161	21459	de_pAP142 t2 vs. Col0 t2_down	1	down	RNA metabolic process	Nucleic acid binding	Nucleus	Basal transcription factors	4.47
2	1.19827e-05	0.536631	125	1587	1161	21459	de_pAP142 t2 vs. Col0 t2_down	0.000157385	down	Cell cycle	Microtubule binding	Cytoskeleton	DNA replication	10.26
3	5.34952e-46	1.43822	225	1523	1161	21459	de_pAP142 t2 vs. Col0 t2_down	2.94224e-44	down	Secondary metabolic process	Heme binding	Extracellular region	Flavonoid biosynthesis	6
4	5.34396e-09	0.732049	128	1417	1161	21459	de_pAP142 t2 vs. Col0 t2_down	8.25033e-08	down	Photosynthesis	Oxidoreductase activity	Chloroplast	Photosynthesis-antenna proteins	15.19
5	0.999979	-0.818996	36	1188	1161	21459	de_pAP142 t2 vs. Col0 t2_down	1	down	RNA modification	RNA binding	Mitochondrion/nucleolus	Ribosome biogenesis in eukaryotes	8.52
6	1	-1.33529	17	821	1161	21459	de_pAP142 t2 vs. Col0 t2_down	1	down	Vesicle-mediated transport	Transferase activity	Endomembrane system	Various types of N-glycan biosynthesis	9.71
7	2.94329e-64	2.01835	183	821	1161	21459	de_pAP142 t2 vs. Col0 t2_down	1.99238e-62	down	Plastid organization	Catalytic activity	Chloroplast/plastid	Porphyrin and chlorophyll metabolism	9.11
8	1	-2.44167	5	584	1161	21459	de_pAP142 t2 vs. Col0 t2_down	1	down	Translation	Structural constituent of ribosome	Ribosome	Ribosome	10.37
9	1	-1.87529	7	524	1161	21459	de_pAP142 t2 vs. Col0 t2_down	1	down	Catabolic process	Catalytic activity	Endomembrane system/Phagophore assembly	Autophagy-other	10.71
10	0.999993	-1.65444	7	447	1161	21459	de_pAP142 t2 vs. Col0 t2_down	1	down	Ubiquitin-dependent protein catabolic process	Peptidase activity	Proteosome complex	Proteasome	21.85
11	0.00272682	0.73857	31	336	1161	21459	de_pAP142 t2 vs. Col0 t2_down	0.0258022	down	Cytoskeleton organization	Transferase activity	Golgi apparatus/cytoskeleton	One carbon pool by folate	13.56
12	1	-3.8169	0	242	1161	21459	de_pAP142 t2 vs. Col0 t2_down	1	down	Defense response	Kinase activity	Plasma membrane	Plant-pathogen interaction	11.48
13	0.999999	-2.81135	1	241	1161	21459	de_pAP142 t2 vs. Col0 t2_down	1	down	Localization	Phospholipase/lipase activity	Respiratory chain/membrane protein complex	Protein export	12.65
14	0.999748	-1.93129	2	193	1161	21459	de_pAP142 t2 vs. Col0 t2_down	1	down	Purine metabolism	Metal ion/cation binding	Mitchondrial membrane/envelope	Citrate cycle (TCA cycle)	12.67
15	0.797412	-0.328649	6	144	1161	21459	de_pAP142 t2 vs. Col0 t2_down	1	down	Protein modification	Ubiquitin protein ligase activity	Nucleus	-	-
16	0.99901	-1.94651	1	124	1161	21459	de_pAP142 t2 vs. Col0 t2_down	1	down	Biotic stimulus	Kinase activity	Extracellular region	Plant-pathogen interaction	1.05
17	0.998451	-1.86314	1	116	1161	21459	de_pAP142 t2 vs. Col0 t2_down	1	down	Protein catabolic process	Ubiquitin conjugating enzyme activity	Ruffle membrane	SNARE interactions in vesicular transport	14.07
18	0.693484	-0.178245	5	107	1161	21459	de_pAP142 t2 vs. Col0 t2_down	1	down	Cell wall organization or biogenesis	Oxidoreductase activity	Extracellular region	-	-
19	0.992993	-1.53982	1	89	1161	21459	de_pAP142 t2 vs. Col0 t2_down	1	down	Pollen tube development	Structural constituent of cell wall	Pollen tube	Ether lipid metabolism	65.71
20	1	-2.53982	0	89	1161	21459	de_pAP142 t2 vs. Col0 t2_down	1	down	Response to stress	ADP binding	Plasma membrane/SMC loading complex	Alpha-linolenic acid metabolism	39.73
21	0.821164	-0.428238	3	81	1161	21459	de_pAP142 t2 vs. Col0 t2_down	1	down	Regulation of DNA replication	Sar guanyl-nucleotide exchange factor	Telomere cap complex/CST complex	-	-
22	1	-2.39894	0	79	1161	21459	de_pAP142 t2 vs. Col0 t2_down	1	down	ATP metabolic process	NADH dehydrogenase activity	Mitochondrion/nucleolus	Oxidative phosphorylation	23.87
23	0.987048	-1.38406	1	78	1161	21459	de_pAP142 t2 vs. Col0 t2_down	1	down	mRNA splicing	Nucleic acid binding	Nucleus	Spliceosome	13.87
24	0.763011	-0.307292	3	73	1161	21459	de_pAP142 t2 vs. Col0 t2_down	1	down	Pollination/development	SNARE binding	Cell projection/Pollen tube	-	-
25	0.539958	0.0465261	4	71	1161	21459	de_pAP142 t2 vs. Col0 t2_down	1	down	Response to water/chemical	Sucrose synthase activity	Monolayer-surrounded lipid storage body	Glyoxylate and dicarboxylate metabolism	16.43
26	5.69427e-12	2.28077	22	69	1161	21459	de_pAP142 t2 vs. Col0 t2_down	1.16534e-10	down	Chloropalst/plastid organization/embryo development	DNA supercoiling activity	Chloroplast/plastid	-	-
27	0.977367	-1.22621	1	68	1161	21459	de_pAP142 t2 vs. Col0 t2_down	1	down	Phosphorylation	Transferase/kinase activity	Cell periphery	Cyanoamino acid metabolism	16.27
28	1	-2.20943	0	67	1161	21459	de_pAP142 t2 vs. Col0 t2_down	1	down	Protein phosphorylation	Catalytic activity/protein kinase activity/calmodulin binding	Plasma membrane/endosome	Plant-pathogen interaction	8.97
29	0.25406	0.444675	5	63	1161	21459	de_pAP142 t2 vs. Col0 t2_down	1	down	Stomatal development	Transferase activity	Extracellular region	Fatty acid elongation	37.96
30	1	-2.12247	0	62	1161	21459	de_pAP142 t2 vs. Col0 t2_down	1	down	Response to hypoxia	Transcriptional regulation	Nucleus/CCR4-NOT complex	Plant-pathogen interaction	11.17
31	1	-2.04893	0	58	1161	21459	de_pAP142 t2 vs. Col0 t2_down	1	down	Response to biotic stimulus	Ligand-gated ion channel	Extracellular region/Apoplast	Tryptophan metabolism	20.34
32	0.958193	-1.02994	1	57	1161	21459	de_pAP142 t2 vs. Col0 t2_down	1	down	Protein amino acid modification	ADP binding	Extrinsic component of plasma membrane	-	-
33	0.075617	0.816155	6	55	1161	21459	de_pAP142 t2 vs. Col0 t2_down	0.523961	down	Circadian rhythm/post-embryonic development	Phosphorelay response regulator activity	Lipid droplet/vacuole	Circadian rhythm-plant	41.07
34	1	-1.97143	0	54	1161	21459	de_pAP142 t2 vs. Col0 t2_down	1	down	Electron transport chain	Chlorophyll binding/cofactor binding	Thylakoid	-	-
35	0.93469	-0.868314	1	49	1161	21459	de_pAP142 t2 vs. Col0 t2_down	1	down	Carpel development	RNA polymerase II regulatory region sequence	Nucleus	Glycerolipid metabolism	14.12
36	1	-1.82491	0	47	1161	21459	de_pAP142 t2 vs. Col0 t2_down	1	down	Immune system response	Calmodulin binding	Plasma membrane	-	-
37	1	-1.82491	0	47	1161	21459	de_pAP142 t2 vs. Col0 t2_down	1	down	Lipid metabolic process	Hydrolase activity	Endomembrane system	-	-
38	1	-1.80271	0	46	1161	21459	de_pAP142 t2 vs. Col0 t2_down	1	down	Callose deposition/localization	Sucrose synthase activity	Anchored component of plasma membrane	Biotin metabolism	53.39
39	0.000490412	1.56467	9	44	1161	21459	de_pAP142 t2 vs. Col0 t2_down	0.00501817	down	Fatty acid biosynthesis	Fatty acid synthesis	Chloroplast/plastid	Phosphatidylinositol signaling system	66.56
40	0.671274	-0.125357	2	42	1161	21459	de_pAP142 t2 vs. Col0 t2_down	1	down	Protein phosphorylation	Protein kinase activity	Plasma membrane	Lysine biosynthesis	53.39
41	0.383798	0.313733	3	41	1161	21459	de_pAP142 t2 vs. Col0 t2_down	1	down	Amino acid biosynthetic process	Coenzyme binding	Chloroplast	-	-
42	1	-1.66181	0	40	1161	21459	de_pAP142 t2 vs. Col0 t2_down	1	down	Vascular/phloem transport	DNA binding transcription	Plasma membrane	Glucosinolate biosynthesis	106.77
43	1	-1.61161	0	38	1161	21459	de_pAP142 t2 vs. Col0 t2_down	1	down	Glucosinolate biosynthesis	Catalytic activity	Chloroplast	Protein export	23.73
44	1	-1.53287	0	35	1161	21459	de_pAP142 t2 vs. Col0 t2_down	1	down	Response to endoplasmic reticulum stress	Unfolded protein binding	Endoplasmic reticulum	-	-
45	1	-1.50564	0	34	1161	21459	de_pAP142 t2 vs. Col0 t2_down	1	down	Cellulose biosynthesis	Cellulose synthase	Trans-Golgi network	-	-
46	1	-1.44959	0	32	1161	21459	de_pAP142 t2 vs. Col0 t2_down	1	down	Pollen tube development	Microfilament motor activity	Myosin complex	Endocytosis	32.44
47	3.48389e-05	1.87234	9	32	1161	21459	de_pAP142 t2 vs. Col0 t2_down	0.000444322	down	Regulation of pollen developement	Protein kinase activity	Cell cortex	Thiamine metabolism	48.81
48	0.50569	0.164238	2	31	1161	21459	de_pAP142 t2 vs. Col0 t2_down	1	down	Translation/peptide biosynthesis	Structural constituent of ribosome	Plastid ribosome	Mismatch repair	46.17
49	0.821919	-0.420724	1	31	1161	21459	de_pAP142 t2 vs. Col0 t2_down	1	down	Lactate catabolic process/monocarboxylic acid catabolic process/thiamine diphosphate biosynthetic process	Catalytic/transporter activity	Intracellular part	Starch and sucrose metabolism	23.98
50	0.811718	-0.39127	1	30	1161	21459	de_pAP142 t2 vs. Col0 t2_down	1	down	DNA repair	Damaged DNA binding/DNA insertion or deletion	Anaphase-promoting complex	Sulfur relay system	43.8
51	1	-1.3612	0	29	1161	21459	de_pAP142 t2 vs. Col0 t2_down	1	down	Starch catabolic process	Starch binding	Chloroplast	Inositol phosphate metabolism	25.95
52	0.205375	0.638798	3	29	1161	21459	de_pAP142 t2 vs. Col0 t2_down	1	down	RNA modification	Zinc ion binding	Mitochondrion	-	-
53	1	-1.23424	0	25	1161	21459	de_pAP142 t2 vs. Col0 t2_down	1	down	RNA splicing/gene expression	mRNA binding	Germ plasm	-	-
54	0.751259	-0.234243	1	25	1161	21459	de_pAP142 t2 vs. Col0 t2_down	1	down	Embryonic meristem initiation/phosphorus metabolic process	Transferase/kinase activity	Plasma membrane	-
0	1	-0.241126	2124	7130	7556	21459	de_pAP146 HOM vs. Col0_up	1	up
1	1	-0.356939	570	2074	7556	21459	de_pAP146 HOM vs. Col0_up	1	up	RNA metabolic process	Nucleic acid binding	Nucleus	Basal transcription factors	4.47
2	1.63756e-143	0.89359	1039	1587	7556	21459	de_pAP146 HOM vs. Col0_up	2.05864e-141	up	Cell cycle	Microtubule binding	Cytoskeleton	DNA replication	10.26
3	0	1.27923	1303	1523	7556	21459	de_pAP146 HOM vs. Col0_up	0	up	Secondary metabolic process	Heme binding	Extracellular region	Flavonoid biosynthesis	6
4	1	-3.35091	48	1417	7556	21459	de_pAP146 HOM vs. Col0_up	1	up	Photosynthesis	Oxidoreductase activity	Chloroplast	Photosynthesis-antenna proteins	15.19
5	1	-0.341188	330	1188	7556	21459	de_pAP146 HOM vs. Col0_up	1	up	RNA modification	RNA binding	Mitochondrion/nucleolus	Ribosome biogenesis in eukaryotes	8.52
6	0.989115	-0.157964	259	821	7556	21459	de_pAP146 HOM vs. Col0_up	1	up	Vesicle-mediated transport	Transferase activity	Endomembrane system	Various types of N-glycan biosynthesis	9.71
7	1	-5.37298	6	821	7556	21459	de_pAP146 HOM vs. Col0_up	1	up	Plastid organization	Catalytic activity	Chloroplast/plastid	Porphyrin and chlorophyll metabolism	9.11
8	1	-1.16737	91	584	7556	21459	de_pAP146 HOM vs. Col0_up	1	up	Translation	Structural constituent of ribosome	Ribosome	Ribosome	10.37
9	2.20083e-13	0.51995	265	524	7556	21459	de_pAP146 HOM vs. Col0_up	5.23441e-12	up	Catabolic process	Catalytic activity	Endomembrane system/Phagophore assembly	Autophagy-other	10.71
10	0.0140539	0.192466	180	447	7556	21459	de_pAP146 HOM vs. Col0_up	0.116674	up	Ubiquitin-dependent protein catabolic process	Peptidase activity	Proteosome complex	Proteasome	21.85
11	1	-1.34398	46	336	7556	21459	de_pAP146 HOM vs. Col0_up	1	up	Cytoskeleton organization	Transferase activity	Golgi apparatus/cytoskeleton	One carbon pool by folate	13.56
12	1.03469e-70	1.33838	217	242	7556	21459	de_pAP146 HOM vs. Col0_up	7.58773e-69	up	Defense response	Kinase activity	Plasma membrane	Plant-pathogen interaction	11.48
13	0.898639	-0.157116	76	241	7556	21459	de_pAP146 HOM vs. Col0_up	1	up	Localization	Phospholipase/lipase activity	Respiratory chain/membrane protein complex	Protein export	12.65
14	0.244671	0.10181	73	193	7556	21459	de_pAP146 HOM vs. Col0_up	1	up	Purine metabolism	Metal ion/cation binding	Mitchondrial membrane/envelope	Citrate cycle (TCA cycle)	12.67
15	9.41776e-05	0.51724	73	144	7556	21459	de_pAP146 HOM vs. Col0_up	0.00111995	up	Protein modification	Ubiquitin protein ligase activity	Nucleus	-	-
16	5.22128e-28	1.21946	103	124	7556	21459	de_pAP146 HOM vs. Col0_up	2.18796e-26	up	Biotic stimulus	Kinase activity	Extracellular region	Plant-pathogen interaction	1.05
17	3.53098e-06	0.657406	65	116	7556	21459	de_pAP146 HOM vs. Col0_up	4.78041e-05	up	Protein catabolic process	Ubiquitin conjugating enzyme activity	Ruffle membrane	SNARE interactions in vesicular transport	14.07
18	0.000418259	0.533984	55	107	7556	21459	de_pAP146 HOM vs. Col0_up	0.00438177	up	Cell wall organization or biogenesis	Oxidoreductase activity	Extracellular region	-	-
19	0.998485	-0.693234	19	89	7556	21459	de_pAP146 HOM vs. Col0_up	1	up	Pollen tube development	Structural constituent of cell wall	Pollen tube	Ether lipid metabolism	65.71
20	1.58098e-22	1.25162	76	89	7556	21459	de_pAP146 HOM vs. Col0_up	5.35102e-21	up	Response to stress	ADP binding	Plasma membrane/SMC loading complex	Alpha-linolenic acid metabolism	39.73
21	0.999989	-1.18324	12	81	7556	21459	de_pAP146 HOM vs. Col0_up	1	up	Regulation of DNA replication	Sar guanyl-nucleotide exchange factor	Telomere cap complex/CST complex	-	-
22	1	-4.84885	0	79	7556	21459	de_pAP146 HOM vs. Col0_up	1	up	ATP metabolic process	NADH dehydrogenase activity	Mitochondrion/nucleolus	Oxidative phosphorylation	23.87
23	0.953442	-0.371677	21	78	7556	21459	de_pAP146 HOM vs. Col0_up	1	up	mRNA splicing	Nucleic acid binding	Nucleus	Spliceosome	13.87
24	0.99791	-0.738999	15	73	7556	21459	de_pAP146 HOM vs. Col0_up	1	up	Pollination/development	SNARE binding	Cell projection/Pollen tube	-	-
25	0.999999	-1.53052	8	71	7556	21459	de_pAP146 HOM vs. Col0_up	1	up	Response to water/chemical	Sucrose synthase activity	Monolayer-surrounded lipid storage body	Glyoxylate and dicarboxylate metabolism	16.43
26	1	-4.66083	0	69	7556	21459	de_pAP146 HOM vs. Col0_up	1	up	Chloropalst/plastid organization/embryo development	DNA supercoiling activity	Chloroplast/plastid	-	-
27	0.00015512	0.681324	39	68	7556	21459	de_pAP146 HOM vs. Col0_up	0.0017728	up	Phosphorylation	Transferase/kinase activity	Cell periphery	Cyanoamino acid metabolism	16.27
28	1.49564e-12	1.10783	52	67	7556	21459	de_pAP146 HOM vs. Col0_up	3.46359e-11	up	Protein phosphorylation	Catalytic activity/protein kinase activity/calmodulin binding	Plasma membrane/endosome	Plant-pathogen interaction	8.97
29	0.461549	0.0499584	23	63	7556	21459	de_pAP146 HOM vs. Col0_up	1	up	Stomatal development	Transferase activity	Extracellular region	Fatty acid elongation	37.96
30	7.20471e-05	0.735004	37	62	7556	21459	de_pAP146 HOM vs. Col0_up	0.000892979	up	Response to hypoxia	Transcriptional regulation	Nucleus/CCR4-NOT complex	Plant-pathogen interaction	11.17
31	8.94979e-22	1.3863	55	58	7556	21459	de_pAP146 HOM vs. Col0_up	2.91697e-20	up	Response to biotic stimulus	Ligand-gated ion channel	Extracellular region/Apoplast	Tryptophan metabolism	20.34
32	1.97505e-17	1.30329	51	57	7556	21459	de_pAP146 HOM vs. Col0_up	5.60661e-16	up	Protein amino acid modification	ADP binding	Extrinsic component of plasma membrane	-	-
33	0.954457	-0.441217	14	55	7556	21459	de_pAP146 HOM vs. Col0_up	1	up	Circadian rhythm/post-embryonic development	Phosphorelay response regulator activity	Lipid droplet/vacuole	Circadian rhythm-plant	41.07
34	1	-4.32295	0	54	7556	21459	de_pAP146 HOM vs. Col0_up	1	up	Electron transport chain	Chlorophyll binding/cofactor binding	Thylakoid	-	-
35	0.0600424	0.394857	23	49	7556	21459	de_pAP146 HOM vs. Col0_up	0.433093	up	Carpel development	RNA polymerase II regulatory region sequence	Nucleus	Glycerolipid metabolism	14.12
36	1.27022e-09	1.11458	37	47	7556	21459	de_pAP146 HOM vs. Col0_up	2.10904e-08	up	Immune system response	Calmodulin binding	Plasma membrane	-	-
37	0.000189481	0.773547	29	47	7556	21459	de_pAP146 HOM vs. Col0_up	0.00208077	up	Lipid metabolic process	Hydrolase activity	Endomembrane system	-	-
38	0.999994	-1.78217	4	46	7556	21459	de_pAP146 HOM vs. Col0_up	1	up	Callose deposition/localization	Sucrose synthase activity	Anchored component of plasma membrane	Biotin metabolism	53.39
39	1	-4.04378	0	44	7556	21459	de_pAP146 HOM vs. Col0_up	1	up	Fatty acid biosynthesis	Fatty acid synthesis	Chloroplast/plastid	Phosphatidylinositol signaling system	66.56
40	0.530783	0.019174	15	42	7556	21459	de_pAP146 HOM vs. Col0_up	1	up	Protein phosphorylation	Protein kinase activity	Plasma membrane	Lysine biosynthesis	53.39
41	1	-3.94829	0	41	7556	21459	de_pAP146 HOM vs. Col0_up	1	up	Amino acid biosynthetic process	Coenzyme binding	Chloroplast	-	-
42	1	-2.915	1	40	7556	21459	de_pAP146 HOM vs. Col0_up	1	up	Vascular/phloem transport	DNA binding transcription	Plasma membrane	Glucosinolate biosynthesis	106.77
43	1	-3.84602	0	38	7556	21459	de_pAP146 HOM vs. Col0_up	1	up	Glucosinolate biosynthesis	Catalytic activity	Chloroplast	Protein export	23.73
44	5.61268e-12	1.30844	32	35	7556	21459	de_pAP146 HOM vs. Col0_up	1.16534e-10	up	Response to endoplasmic reticulum stress	Unfolded protein binding	Endoplasmic reticulum	-	-
45	1	-3.69731	0	34	7556	21459	de_pAP146 HOM vs. Col0_up	1	up	Cellulose biosynthesis	Cellulose synthase	Trans-Golgi network	-	-
46	0.999113	-1.29486	4	32	7556	21459	de_pAP146 HOM vs. Col0_up	1	up	Pollen tube development	Microfilament motor activity	Myosin complex	Endocytosis	32.44
47	8.5746e-07	1.08366	25	32	7556	21459	de_pAP146 HOM vs. Col0_up	1.21704e-05	up	Regulation of pollen developement	Protein kinase activity	Cell cortex	Thiamine metabolism	48.81
48	1	-3.57477	0	31	7556	21459	de_pAP146 HOM vs. Col0_up	1	up	Translation/peptide biosynthesis	Structural constituent of ribosome	Plastid ribosome	Mismatch repair	46.17
49	1	-3.57477	0	31	7556	21459	de_pAP146 HOM vs. Col0_up	1	up	Lactate catabolic process/monocarboxylic acid catabolic process/thiamine diphosphate biosynthetic process	Catalytic/transporter activity	Intracellular part	Starch and sucrose metabolism	23.98
50	0.000109448	0.927938	21	30	7556	21459	de_pAP146 HOM vs. Col0_up	0.0012673	up	DNA repair	Damaged DNA binding/DNA insertion or deletion	Anaphase-promoting complex	Sulfur relay system	43.8
51	1	-3.48688	0	29	7556	21459	de_pAP146 HOM vs. Col0_up	1	up	Starch catabolic process	Starch binding	Chloroplast	Inositol phosphate metabolism	25.95
52	1	-3.48688	0	29	7556	21459	de_pAP146 HOM vs. Col0_up	1	up	RNA modification	Zinc ion binding	Mitochondrion	-	-
53	0.832291	-0.293199	7	25	7556	21459	de_pAP146 HOM vs. Col0_up	1	up	RNA splicing/gene expression	mRNA binding	Germ plasm	-	-
54	0.0631261	0.514156	13	25	7556	21459	de_pAP146 HOM vs. Col0_up	0.444408	up	Embryonic meristem initiation/phosphorus metabolic process	Transferase/kinase activity	Plasma membrane	-
0	0.503767	0.000130075	2020	7130	6079	21459	de_pAP146 HOM vs. Col0_down	1	down
1	1	-0.282113	483	2074	6079	21459	de_pAP146 HOM vs. Col0_down	1	down	RNA metabolic process	Nucleic acid binding	Nucleus	Basal transcription factors	4.47
2	1	-1.84983	124	1587	6079	21459	de_pAP146 HOM vs. Col0_down	1	down	Cell cycle	Microtubule binding	Cytoskeleton	DNA replication	10.26
3	1	-4.36405	20	1523	6079	21459	de_pAP146 HOM vs. Col0_down	1	down	Secondary metabolic process	Heme binding	Extracellular region	Flavonoid biosynthesis	6
4	0	1.62126	1237	1417	6079	21459	de_pAP146 HOM vs. Col0_down	0	down	Photosynthesis	Oxidoreductase activity	Chloroplast	Photosynthesis-antenna proteins	15.19
5	1	-0.79901	193	1188	6079	21459	de_pAP146 HOM vs. Col0_down	1	down	RNA modification	RNA binding	Mitochondrion/nucleolus	Ribosome biogenesis in eukaryotes	8.52
6	0.997515	-0.231127	198	821	6079	21459	de_pAP146 HOM vs. Col0_down	1	down	Vesicle-mediated transport	Transferase activity	Endomembrane system	Various types of N-glycan biosynthesis	9.71
7	5.259666924e-315	1.66168	738	821	6079	21459	de_pAP146 HOM vs. Col0_down	1.15712672321e-312	down	Plastid organization	Catalytic activity	Chloroplast/plastid	Porphyrin and chlorophyll metabolism	9.11
8	0.640993	-0.0301137	162	584	6079	21459	de_pAP146 HOM vs. Col0_down	1	down	Translation	Structural constituent of ribosome	Ribosome	Ribosome	10.37
9	1	-1.15734	66	524	6079	21459	de_pAP146 HOM vs. Col0_down	1	down	Catabolic process	Catalytic activity	Endomembrane system/Phagophore assembly	Autophagy-other	10.71
10	0.999995	-0.536371	87	447	6079	21459	de_pAP146 HOM vs. Col0_down	1	down	Ubiquitin-dependent protein catabolic process	Peptidase activity	Proteosome complex	Proteasome	21.85
11	2.11777e-10	0.6411	149	336	6079	21459	de_pAP146 HOM vs. Col0_down	3.72727e-09	down	Cytoskeleton organization	Transferase activity	Golgi apparatus/cytoskeleton	One carbon pool by folate	13.56
12	1	-5.12008	1	242	6079	21459	de_pAP146 HOM vs. Col0_down	1	down	Defense response	Kinase activity	Plasma membrane	Plant-pathogen interaction	11.48
13	0.482853	0.0150922	69	241	6079	21459	de_pAP146 HOM vs. Col0_down	1	down	Localization	Phospholipase/lipase activity	Respiratory chain/membrane protein complex	Protein export	12.65
14	0.0306157	0.288534	67	193	6079	21459	de_pAP146 HOM vs. Col0_down	0.240552	down	Purine metabolism	Metal ion/cation binding	Mitchondrial membrane/envelope	Citrate cycle (TCA cycle)	12.67
15	1	-2.38519	7	144	6079	21459	de_pAP146 HOM vs. Col0_down	1	down	Protein modification	Ubiquitin protein ligase activity	Nucleus	-	-
16	1	-3.17502	3	124	6079	21459	de_pAP146 HOM vs. Col0_down	1	down	Biotic stimulus	Kinase activity	Extracellular region	Plant-pathogen interaction	1.05
17	1	-1.75962	9	116	6079	21459	de_pAP146 HOM vs. Col0_down	1	down	Protein catabolic process	Ubiquitin conjugating enzyme activity	Ruffle membrane	SNARE interactions in vesicular transport	14.07
18	1	-3.38366	2	107	6079	21459	de_pAP146 HOM vs. Col0_down	1	down	Cell wall organization or biogenesis	Oxidoreductase activity	Extracellular region	-	-
19	1	-3.12721	2	89	6079	21459	de_pAP146 HOM vs. Col0_down	1	down	Pollen tube development	Structural constituent of cell wall	Pollen tube	Ether lipid metabolism	65.71
20	1	-2.39024	4	89	6079	21459	de_pAP146 HOM vs. Col0_down	1	down	Response to stress	ADP binding	Plasma membrane/SMC loading complex	Alpha-linolenic acid metabolism	39.73
21	0.992616	-0.674824	14	81	6079	21459	de_pAP146 HOM vs. Col0_down	1	down	Regulation of DNA replication	Sar guanyl-nucleotide exchange factor	Telomere cap complex/CST complex	-	-
22	1	-3.54717	1	79	6079	21459	de_pAP146 HOM vs. Col0_down	1	down	ATP metabolic process	NADH dehydrogenase activity	Mitochondrion/nucleolus	Oxidative phosphorylation	23.87
23	0.999082	-0.94462	11	78	6079	21459	de_pAP146 HOM vs. Col0_down	1	down	mRNA splicing	Nucleic acid binding	Nucleus	Spliceosome	13.87
24	0.973024	-0.531386	14	73	6079	21459	de_pAP146 HOM vs. Col0_down	1	down	Pollination/development	SNARE binding	Cell projection/Pollen tube	-	-
25	1	-2.07814	4	71	6079	21459	de_pAP146 HOM vs. Col0_down	1	down	Response to water/chemical	Sucrose synthase activity	Monolayer-surrounded lipid storage body	Glyoxylate and dicarboxylate metabolism	16.43
26	4.10145e-11	1.19376	46	69	6079	21459	de_pAP146 HOM vs. Col0_down	7.36586e-10	down	Chloropalst/plastid organization/embryo development	DNA supercoiling activity	Chloroplast/plastid	-	-
27	0.999997	-1.75584	5	68	6079	21459	de_pAP146 HOM vs. Col0_down	1	down	Phosphorylation	Transferase/kinase activity	Cell periphery	Cyanoamino acid metabolism	16.27
28	1	-3.32049	1	67	6079	21459	de_pAP146 HOM vs. Col0_down	1	down	Protein phosphorylation	Catalytic activity/protein kinase activity/calmodulin binding	Plasma membrane/endosome	Plant-pathogen interaction	8.97
29	0.999936	-1.4289	6	63	6079	21459	de_pAP146 HOM vs. Col0_down	1	down	Stomatal development	Transferase activity	Extracellular region	Fatty acid elongation	37.96
30	0.999917	-1.40705	6	62	6079	21459	de_pAP146 HOM vs. Col0_down	1	down	Response to hypoxia	Transcriptional regulation	Nucleus/CCR4-NOT complex	Plant-pathogen interaction	11.17
31	1	-4.12354	0	58	6079	21459	de_pAP146 HOM vs. Col0_down	1	down	Response to biotic stimulus	Ligand-gated ion channel	Extracellular region/Apoplast	Tryptophan metabolism	20.34
32	1	-4.0999	0	57	6079	21459	de_pAP146 HOM vs. Col0_down	1	down	Protein amino acid modification	ADP binding	Extrinsic component of plasma membrane	-	-
33	0.00499463	0.649012	25	55	6079	21459	de_pAP146 HOM vs. Col0_down	0.0457841	down	Circadian rhythm/post-embryonic development	Phosphorelay response regulator activity	Lipid droplet/vacuole	Circadian rhythm-plant	41.07
34	0.000223295	0.831415	28	54	6079	21459	de_pAP146 HOM vs. Col0_down	0.00236747	down	Electron transport chain	Chlorophyll binding/cofactor binding	Thylakoid	-	-
35	0.999892	-1.57347	4	49	6079	21459	de_pAP146 HOM vs. Col0_down	1	down	Carpel development	RNA polymerase II regulatory region sequence	Nucleus	Glycerolipid metabolism	14.12
36	1	-3.83939	0	47	6079	21459	de_pAP146 HOM vs. Col0_down	1	down	Immune system response	Calmodulin binding	Plasma membrane	-	-
37	1	-2.83939	1	47	6079	21459	de_pAP146 HOM vs. Col0_down	1	down	Lipid metabolic process	Hydrolase activity	Endomembrane system	-	-
38	1	-3.81055	0	46	6079	21459	de_pAP146 HOM vs. Col0_down	1	down	Callose deposition/localization	Sucrose synthase activity	Anchored component of plasma membrane	Biotin metabolism	53.39
39	2.49077e-12	1.41883	35	44	6079	21459	de_pAP146 HOM vs. Col0_down	5.4797e-11	down	Fatty acid biosynthesis	Fatty acid synthesis	Chloroplast/plastid	Phosphatidylinositol signaling system	66.56
40	0.285762	0.217821	14	42	6079	21459	de_pAP146 HOM vs. Col0_down	1	down	Protein phosphorylation	Protein kinase activity	Plasma membrane	Lysine biosynthesis	53.39
41	1.71098e-19	1.6649	39	41	6079	21459	de_pAP146 HOM vs. Col0_down	5.19193e-18	down	Amino acid biosynthetic process	Coenzyme binding	Chloroplast	-	-
42	1.24999e-13	1.50502	34	40	6079	21459	de_pAP146 HOM vs. Col0_down	3.05553e-12	down	Vascular/phloem transport	DNA binding transcription	Plasma membrane	Glucosinolate biosynthesis	106.77
43	2.0222e-16	1.61352	35	38	6079	21459	de_pAP146 HOM vs. Col0_down	5.0844e-15	down	Glucosinolate biosynthesis	Catalytic activity	Chloroplast	Protein export	23.73
44	1	-3.44823	0	35	6079	21459	de_pAP146 HOM vs. Col0_down	1	down	Response to endoplasmic reticulum stress	Unfolded protein binding	Endoplasmic reticulum	-	-
45	7.02512e-12	1.49659	29	34	6079	21459	de_pAP146 HOM vs. Col0_down	1.40502e-10	down	Cellulose biosynthesis	Cellulose synthase	Trans-Golgi network	-	-
46	0.99787	-1.33129	3	32	6079	21459	de_pAP146 HOM vs. Col0_down	1	down	Pollen tube development	Microfilament motor activity	Myosin complex	Endocytosis	32.44
47	1	-3.33129	0	32	6079	21459	de_pAP146 HOM vs. Col0_down	1	down	Regulation of pollen developement	Protein kinase activity	Cell cortex	Thiamine metabolism	48.81
48	0.00171311	0.879823	17	31	6079	21459	de_pAP146 HOM vs. Col0_down	0.0163863	down	Translation/peptide biosynthesis	Structural constituent of ribosome	Plastid ribosome	Mismatch repair	46.17
49	1.3743e-11	1.51725	27	31	6079	21459	de_pAP146 HOM vs. Col0_down	2.6291e-10	down	Lactate catabolic process/monocarboxylic acid catabolic process/thiamine diphosphate biosynthetic process	Catalytic/transporter activity	Intracellular part	Starch and sucrose metabolism	23.98
50	1	-3.2477	0	30	6079	21459	de_pAP146 HOM vs. Col0_down	1	down	DNA repair	Damaged DNA binding/DNA insertion or deletion	Anaphase-promoting complex	Sulfur relay system	43.8
51	1.24059e-16	1.70287	29	29	6079	21459	de_pAP146 HOM vs. Col0_down	3.21093e-15	down	Starch catabolic process	Starch binding	Chloroplast	Inositol phosphate metabolism	25.95
52	0.999209	-1.61906	2	29	6079	21459	de_pAP146 HOM vs. Col0_down	1	down	RNA modification	Zinc ion binding	Mitochondrion	-	-
53	0.753135	-0.207377	6	25	6079	21459	de_pAP146 HOM vs. Col0_down	1	down	RNA splicing/gene expression	mRNA binding	Germ plasm	-	-
54	0.997378	-1.42977	2	25	6079	21459	de_pAP146 HOM vs. Col0_down	1	down	Embryonic meristem initiation/phosphorus metabolic process	Transferase/kinase activity	Plasma membrane	-
